# Supplementary material for: Genome-Wide Signatures of Transcription Factor Activity: Connecting Transcription Factors, Disease, and Small Molecules
Source: PLoS Comput Biol. 2013 Sep 5;9(9):e1003198. doi: 10.1371/journal.pcbi.1003198 (PMC3764016; doi:10.1371/journal.pcbi.1003198)
Supplement: Table S1 — ERα and E2F1TREG binding scores, gene specific concordance statistic, and TREG concordance scores for all genes. (XLSX) [file pcbi.1003198.s006.xlsx]

## Sheet: TregErE2f1AllGeneTable
geneID	Symbol	Name	ErCHX Diff Exp	ErCHX DiffExp Pvalue	ErBindingScore	ErBindingProb	Er TREG Signature	E2f1DiffExp	E2f1ExpPvalue	E2f1BindingScore	E2f1BindingProb	E2f1 TREG Signature
10000	AKT3	v-akt murine thymoma viral oncogene homolog 3 (protein kinase B, gamma)	-0.0137179	0.534642	2.22045e-16	0.00010251	0.852011	0.0218972	0.601502	2.22045e-15	1.1431e-05	0.740442
10001	MED6	mediator complex subunit 6	0.104896	0.155959	2.22045e-16	0.00010251	0.543554	-0.130571	0.115783	2.29311	0.999899	0.147915
10002	NR2E3	nuclear receptor subfamily 2, group E, member 3	-0.0457608	0.437368	2.22045e-16	0.00010251	0.795143	-0.110194	0.24914	2.22045e-16	1.1431e-05	0.738673
10003	NAALAD2	N-acetylated alpha-linked acidic dipeptidase 2	-0.0455941	0.358924	2.22045e-16	2.22045e-16	0.760798	-0.0132126	0.651149	2.22045e-16	1.1431e-05	0.922778
100048912	CDKN2B-AS1	CDKN2B antisense RNA 1	-0.134735	0.0639926	2.22045e-16	2.22045e-16	0.41412	-0.715122	0.000393186	2.22045e-16	2.22045e-16	0.276075
100049716	LOC100049716	uncharacterized LOC100049716	-0.242451	0.00550413	2.22045e-16	2.22045e-16	0.20287	-0.255214	0.0332791	2.22045e-16	2.22045e-16	0.45679
10004	NAALADL1	N-acetylated alpha-linked acidic dipeptidase-like 1	-0.0970482	0.170183	2.22045e-16	0.00010251	0.5612	0.0314549	0.361359	2.22045e-16	1.1431e-05	0.80731
10005	ACOT8	acyl-CoA thioesterase 8	-0.0841081	0.0366557	2.22045e-16	0.00010251	0.336528	-0.131025	0.0684106	3.4716	1	0.0507041
10006	ABI1	abl-interactor 1	0.0238424	0.304493	2.22045e-16	0.00010251	0.697621	-0.2248	0.056239	2.43161	0.999956	0.125332
10007	GNPDA1	glucosamine-6-phosphate deaminase 1	-0.00853496	0.895478	2.22045e-16	0.00010251	0.976672	-0.344195	0.000617056	1.94771	0.999005	0.0775561
10008	KCNE3	potassium voltage-gated channel, Isk-related family, member 3	-0.0821237	0.198896	2.22045e-16	0.00010251	0.595392	0.065281	0.376087	2.22045e-16	1.1431e-05	0.815799
100093630	SNHG8	small nucleolar RNA host gene 8 (non-protein coding)	0.179759	0.00763123	2.22045e-16	0.00010251	0.215455	-0.387122	4.35691e-05	2.22045e-16	2.22045e-16	0.244604
10009	ZBTB33	zinc finger and BTB domain containing 33	-0.0190289	0.330346	2.22045e-16	0.00010251	0.719079	-0.196396	0.0316977	2.22045e-16	1.1431e-05	0.453179
1000	CDH2	cadherin 2, type 1, N-cadherin (neuronal)	-0.00641727	0.264255	2.22045e-16	2.22045e-16	0.680188	0.0241023	0.758422	2.22045e-16	2.22045e-16	0.952063
100101467	ZSCAN30	zinc finger and SCAN domain containing 30	-0.0518054	0.267526	2.22045e-16	0.00010251	0.664961	-0.104779	0.169867	2.22045e-16	2.22045e-16	0.681613
10010	TANK	TRAF family member-associated NFKB activator	0.0724349	0.0808634	9.96052e-10	0.00010251	0.164859	-0.11774	0.0795598	1.74964	0.666661	0.162052
100113407	TMEM170B	transmembrane protein 170B	-0.096174	0.510773	2.22045e-16	0.00010251	0.838859	-0.0150704	0.944115	1.5712	0.983519	0.652175
10011	SRA1	steroid receptor RNA activator 1	-0.0527169	0.444036	2.22045e-16	0.00010251	0.799824	0.108375	0.151224	2.30383	0.999906	0.16602
100124700	HOTAIR	HOX transcript antisense RNA	-0.225923	0.00273914	0.131121	0.144223	0.0180394	-0.287887	0.0396302	2.22045e-16	2.22045e-16	0.469579
100126784	LOC100126784	uncharacterized LOC100126784	-0.0239183	0.164001	2.22045e-16	0.00010251	0.553766	0.0974747	0.288123	2.22045e-16	2.22045e-16	0.763807
100128126	STAU2-AS1	STAU2 antisense RNA 1	-0.0739142	0.353577	2.12833e-06	0.000102515	0.251288	0.0523057	0.498421	2.22045e-16	2.22045e-16	0.871291
100128180	LOC100128180	PRO2116	0.0334841	0.588916	2.22045e-16	2.22045e-16	0.887029	0.127266	0.105399	2.22045e-16	2.22045e-16	0.558217
100128236	GAFA3	FGF-2 activity-associated protein 3	-0.0686008	0.381805	2.22045e-16	2.22045e-16	0.776234	0.154491	0.0548579	2.22045e-16	2.22045e-16	0.495273
100128288	LOC100128288	uncharacterized LOC100128288	0.059377	0.538832	2.22045e-16	0.00010251	0.854246	-0.163389	0.0644847	2.22045e-16	2.22045e-16	0.509618
100128590	SLC8A1-AS1	SLC8A1 antisense RNA 1	-0.191823	0.0501513	2.22045e-16	0.00010251	0.371153	0.150338	0.0682836	2.22045e-16	2.22045e-16	0.514814
100128830	LOC100128830	uncharacterized LOC100128830	0.0649343	0.413885	2.22045e-16	2.22045e-16	0.796781	-0.103515	0.383972	2.22045e-16	2.22045e-16	0.820486
100128922	LOC100128922	connexin	0.0355941	0.621809	2.22045e-16	2.22045e-16	0.899784	0.049398	0.515383	2.22045e-16	2.22045e-16	0.877777
100129195	LOC100129195	uncharacterized LOC100129195	-0.0293803	0.660418	2.22045e-16	2.22045e-16	0.91391	0.000896859	0.990852	2.22045e-16	2.22045e-16	0.998585
100129503	PP13	uncharacterized LOC100129503	0.0881361	0.290244	2.22045e-16	2.22045e-16	0.704359	-0.0360423	0.726399	2.22045e-16	2.22045e-16	0.943816
100129662	FGF13-AS1	FGF13 antisense RNA 1	0.18376	0.0170981	2.22045e-16	0.00010251	0.268554	0.0330872	0.664227	2.22045e-16	2.22045e-16	0.927525
100129858	LOC100129858	uncharacterized LOC100129858	-0.00902438	0.900629	2.22045e-16	0.00010251	0.978051	0.111888	0.237908	2.22045e-16	2.22045e-16	0.731318
100130322	GAFA2	FGF-2 activity-associated protein 2	-0.109699	0.085805	2.22045e-16	2.22045e-16	0.456578	0.142036	0.0579904	2.22045e-16	2.22045e-16	0.500742
100130609	PP12708	uncharacterized LOC100130609	0.0992956	0.127617	2.22045e-16	2.22045e-16	0.521907	-0.0378623	0.54523	2.22045e-16	2.22045e-16	0.888897
100130958	SYCE1L	synaptonemal complex central element protein 1-like	-0.0519893	0.687689	2.22045e-16	0.00010251	0.916486	-0.0867263	0.626646	4.20937e-11	1.1431e-05	0.736489
100131227	GAFA1	FGF2-associated protein GAFA1	0.0455408	0.672562	2.22045e-16	2.22045e-16	0.917726	0.057965	0.371004	2.22045e-16	2.22045e-16	0.81355
100131561	FKSG29	FKSG29	-0.168028	0.0522797	2.22045e-16	0.00010251	0.376748	0.0386304	0.579038	2.22045e-16	2.22045e-16	0.900741
100131613	LOC100131613	PRO1454	0.0160329	0.464988	2.22045e-16	2.22045e-16	0.826635	0.0784322	0.356343	2.22045e-16	2.22045e-16	0.805235
100131864	LOC100131864	uncharacterized LOC100131864	-0.124644	0.0908672	2.22045e-16	2.22045e-16	0.464798	0.0625288	0.473318	2.22045e-16	2.22045e-16	0.861099
100132078	LOC100132078	uncharacterized LOC100132078	-0.0923042	0.210864	2.22045e-16	0.00010251	0.608424	0.0382963	0.642186	2.22045e-16	2.22045e-16	0.920149
100132661	LOC100132661	PRO0419	-0.073307	0.364742	2.22045e-16	2.22045e-16	0.764465	-0.00897798	0.910589	2.22045e-16	2.22045e-16	0.984271
10013	HDAC6	histone deacetylase 6	0.0440396	0.405504	2.22045e-16	0.00010251	0.774793	0.0864118	0.246822	2.51005	0.999972	0.321709
10014	HDAC5	histone deacetylase 5	-0.253107	0.00414931	2.22045e-16	0.00010251	0.18538	-0.193317	0.0144779	2.22045e-16	1.1431e-05	0.406302
10015	PDCD6IP	programmed cell death 6 interacting protein	0.287538	0.00157271	4.31914	1	0.00277957	-0.119981	0.135828	2.0388	0.999471	0.157975
10016	PDCD6	programmed cell death 6	0.0308593	0.214592	2.22045e-16	0.00010251	0.612257	-0.232554	0.0089496	2.57656	0.999981	0.0813366
10017	BCL2L10	BCL2-like 10 (apoptosis facilitator)	-0.0852498	0.150631	2.22045e-16	0.00010251	0.537255	0.0232038	0.477249	2.22045e-16	1.1431e-05	0.862528
10018	BCL2L11	BCL2-like 11 (apoptosis facilitator)	0.0526817	0.235794	2.22045e-16	0.00010251	0.634057	-0.0335344	0.256332	3.1945	0.999999	0.209111
10019	SH2B3	SH2B adaptor protein 3	0.252917	0.0339695	8.87838e-05	0.000102718	0.105425	0.328369	0.00119641	1.88794	0.998478	0.086404
1001	CDH3	cadherin 3, type 1, P-cadherin (placental)	-0.0779851	0.00509357	2.22045e-16	0.00010251	0.194588	-0.271044	0.00305026	3.03628	0.999998	0.0305191
10020	GNE	glucosamine (UDP-N-acetyl)-2-epimerase/N-acetylmannosamine kinase	-0.00712217	0.447469	2.22045e-16	0.00010251	0.801679	-0.251651	0.0430148	1.79705e-10	1.1431e-05	0.27316
10021	HCN4	hyperpolarization activated cyclic nucleotide-gated potassium channel 4	-0.0457211	0.55376	2.22045e-16	0.00010251	0.860429	-0.0238935	0.689768	2.22045e-16	1.1431e-05	0.934086
10022	INSL5	insulin-like 5	0.06818	0.310538	2.22045e-16	0.00010251	0.703093	-0.0244934	0.777167	2.22045e-16	1.1431e-05	0.95644
10023	FRAT1	frequently rearranged in advanced T-cell lymphomas	-0.174375	0.0482887	3.25427e-10	0.00010251	0.143781	0.00878224	0.893831	2.24568	0.999864	0.635974
10024	TROAP	trophinin associated protein (tastin)	-0.0215121	0.0620843	2.22045e-16	0.00010251	0.398108	0.559478	3.74322e-05	2.48982	0.999969	0.037396
10025	MED16	mediator complex subunit 16	-0.0462905	0.338302	2.22045e-16	0.00010251	0.725592	-0.0724431	0.300863	2.33048	0.99992	0.388136
10026	PIGK	phosphatidylinositol glycan anchor biosynthesis, class K	-0.0590358	0.513681	2.22045e-16	0.00010251	0.840661	0.301649	0.0622021	2.66273	0.999988	0.113234
1002	CDH4	cadherin 4, type 1, R-cadherin (retinal)	-0.114978	0.171805	0.023401	0.000237549	0.139817	-0.0383377	0.512977	2.22045e-16	1.1431e-05	0.876638
10036	CHAF1A	chromatin assembly factor 1, subunit A (p150)	0.0824319	0.0513069	2.22045e-16	0.00010251	0.374198	0.706936	4.11892e-05	2.80691	0.999994	0.02216
10038	PARP2	poly (ADP-ribose) polymerase 2	0.10269	0.147112	2.22045e-16	0.00010251	0.532254	0.686756	4.47377e-07	3.38637	1	0.00246184
10039	PARP3	poly (ADP-ribose) polymerase family, member 3	-0.17619	0.0420623	2.22045e-16	0.00010251	0.351569	-0.0415767	0.794647	2.18292	0.999797	0.628329
1003	CDH5	cadherin 5, type 2 (vascular endothelium)	-0.531324	0.000298983	2.22045e-16	0.00010251	0.0860305	0.0457707	0.459211	2.22045e-16	1.1431e-05	0.854629
10040	TOM1L1	target of myb1 (chicken)-like 1	0.222291	0.016274	2.22045e-16	2.22045e-16	0.271609	0.016583	0.587021	2.33498	0.999922	0.57965
10042	HMGXB4	HMG box domain containing 4	0.238875	0.00760216	2.22045e-16	0.00010251	0.215228	0.120751	0.144903	3.2499	0.999999	0.117431
10043	TOM1	target of myb1 (chicken)	-0.0350741	0.682673	6.83078e-08	0.00010251	0.368083	-0.312197	0.00439361	2.39463	0.999946	0.079639
10044	SH2D3C	SH2 domain containing 3C	-0.000876091	0.65674	1.00431	0.287229	0.184051	-0.0274834	0.571951	0.902104	0.333338	0.65189
10045	SH2D3A	SH2 domain containing 3A	-0.202317	0.0186457	2.22045e-16	0.00010251	0.275294	-0.439346	0.00212874	2.22045e-16	2.22045e-16	0.321384
10046	MAMLD1	mastermind-like domain containing 1	0.325673	0.00272255	0.160293	0.281792	0.0160574	0.365394	0.00228175	2.22045e-16	1.1431e-05	0.323332
10047	CST8	cystatin 8 (cystatin-related epididymal specific)	-0.0507589	0.45825	2.22045e-16	0.00010251	0.807745	0.260961	0.0344963	2.22045e-16	1.1431e-05	0.458715
10048	RANBP9	RAN binding protein 9	0.227644	0.0103368	3.21459e-08	0.00010251	0.0852533	-0.0798799	0.369922	2.18638	0.999801	0.457156
10049	DNAJB6	DnaJ (Hsp40) homolog, subfamily B, member 6	0.255427	0.00594354	1.00532	0.999998	0.0103704	-0.0141898	0.0320711	3.69869	1	0.0276625
1004	CDH6	cadherin 6, type 2, K-cadherin (fetal kidney)	-0.118124	0.129913	2.22045e-16	0.00010251	0.510394	0.00962643	0.727142	2.22045e-16	1.1431e-05	0.943865
10050	SLC17A4	solute carrier family 17 (sodium phosphate), member 4	0.027883	0.502259	2.22045e-16	0.00010251	0.834057	-0.0787744	0.324112	2.22045e-16	1.1431e-05	0.78563
10051	SMC4	structural maintenance of chromosomes 4	0.200058	0.0713376	2.22045e-16	0.00010251	0.416284	0.825576	3.8069e-05	3.23597	0.999999	0.00772513
10052	GJC1	gap junction protein, gamma 1, 45kDa	-0.0627376	0.404033	2.22045e-16	0.00010251	0.773623	-0.0514374	0.504309	1.65705	0.666621	0.622576
10053	AP1M2	adaptor-related protein complex 1, mu 2 subunit	-0.0786346	0.231779	2.22045e-16	0.00010251	0.630055	-0.0981319	0.12638	0.0167517	1.39103e-05	0.30346
10054	UBA2	ubiquitin-like modifier activating enzyme 2	0.119007	0.0871489	2.22045e-16	0.00010251	0.445822	0.221878	0.0151509	3.68346	1	0.019822
10055	SAE1	SUMO1 activating enzyme subunit 1	-0.0502175	0.0472725	2.22045e-16	0.00010251	0.364997	0.277951	0.0012056	2.91715	0.999997	0.0303207
10056	FARSB	phenylalanyl-tRNA synthetase, beta subunit	0.329225	0.00159144	2.22045e-16	0.00010251	0.150465	0.322733	0.0147111	3.21526	0.999999	0.0384775
10057	ABCC5	ATP-binding cassette, sub-family C (CFTR/MRP), member 5	-0.49036	1.96047e-05	2.64104	1	0.00107006	-0.600345	3.16392e-05	2.10376	0.999658	0.0518368
10058	ABCB6	ATP-binding cassette, sub-family B (MDR/TAP), member 6	-0.299812	0.0012657	2.22045e-16	0.00010251	0.132087	0.111056	0.193811	2.07822	0.999595	0.324394
10059	DNM1L	dynamin 1-like	0.0359508	0.442499	7.77364e-10	0.00010251	0.32159	-0.120433	0.109195	2.61518	0.999985	0.130593
1005	CDH7	cadherin 7, type 2	-0.0537713	0.489085	2.22045e-16	0.00010251	0.825936	0.00299338	0.459731	2.22045e-16	2.22045e-16	0.855392
10060	ABCC9	ATP-binding cassette, sub-family C (CFTR/MRP), member 9	0.017718	0.442232	2.22045e-16	0.00010251	0.798675	0.0339321	0.443077	2.22045e-16	1.1431e-05	0.847805
10061	ABCF2	ATP-binding cassette, sub-family F (GCN20), member 2	0.0385072	0.19465	2.93796e-11	0.00010251	0.248117	0.066941	0.385512	2.84693	0.999995	0.340491
10062	NR1H3	nuclear receptor subfamily 1, group H, member 3	-0.157539	0.0555258	0.0373115	0.000322028	0.0999478	-0.363299	0.000845004	6.16048e-11	1.1431e-05	0.186697
10066	SCAMP2	secretory carrier membrane protein 2	-0.0990774	0.118376	6.35128e-11	0.00010251	0.202469	0.0319549	0.653447	2.27503	0.999887	0.603724
10067	SCAMP3	secretory carrier membrane protein 3	-0.0791104	0.224657	2.22045e-16	0.00010251	0.623075	0.0916696	0.204894	1.95487	0.999054	0.348781
10068	IL18BP	interleukin 18 binding protein	-0.10842	0.186056	2.22045e-16	0.00010251	0.581007	-0.0777653	0.0851274	2.22045e-16	1.1431e-05	0.53478
10069	RWDD2B	RWD domain containing 2B	-0.100289	0.119451	2.22045e-16	0.00010251	0.4958	-0.0864016	0.315272	2.32476	0.999917	0.399578
1006	CDH8	cadherin 8, type 2	-0.0622961	0.390522	2.22045e-16	2.22045e-16	0.782419	0.0572966	0.440198	2.22045e-16	1.1431e-05	0.846329
10071	MUC12	mucin 12, cell surface associated	-0.0970794	0.171446	2.22045e-16	0.00010251	0.562572	0.0519136	0.177843	2.22045e-16	2.22045e-16	0.688181
10072	DPP3	dipeptidyl-peptidase 3	0.087603	0.212835	2.22045e-16	0.00010251	0.610473	0.150928	0.0244367	2.05216	0.999517	0.125578
10073	SNUPN	snurportin 1	-0.0503416	0.536638	2.22045e-16	0.00010251	0.852958	-0.0954125	0.254469	2.86192	0.999996	0.255496
10075	HUWE1	HECT, UBA and WWE domain containing 1, E3 ubiquitin protein ligase	-0.0244907	0.260004	2.49799	1	0.0636607	-0.0313914	0.0597418	3.34313	0.999999	0.0556815
10076	PTPRU	protein tyrosine phosphatase, receptor type, U	-0.113992	0.0561976	2.22045e-16	0.00010251	0.38582	-0.0155344	0.7268	1.48351e-06	1.14312e-05	0.748982
10077	TSPAN32	tetraspanin 32	-0.0410426	0.671472	0.250672	0.0296082	0.238281	-0.0111455	0.383397	1.53345	0.752229	0.598761
10078	TSSC4	tumor suppressing subtransferable candidate 4	0.00793882	0.918942	2.22045e-16	0.00010251	0.982783	-0.0538844	0.491545	3.22156	0.999999	0.303525
10079	ATP9A	ATPase, class II, type 9A	-0.299665	0.000466918	2.22045e-16	0.00010251	0.0920024	-0.686446	2.38342e-06	1.93224	0.99889	0.0453747
1007	CDH9	cadherin 9, type 2 (T1-cadherin)	0.122558	0.103644	2.22045e-16	2.22045e-16	0.486185	0.0890492	0.320812	2.22045e-16	1.1431e-05	0.783576
10081	PDCD7	programmed cell death 7	0.0729325	0.0231283	2.22045e-16	0.00010251	0.293449	-0.01893	0.626831	3.47017	1	0.313218
10082	GPC6	glypican 6	0.0148264	0.316062	1.81266	1	0.0929974	0.0482587	0.403586	2.22045e-16	1.1431e-05	0.829474
10083	USH1C	Usher syndrome 1C (autosomal recessive, severe)	-0.154928	0.101698	2.22045e-16	0.00010251	0.46879	0.125516	0.110396	2.22045e-16	1.1431e-05	0.562236
10084	PQBP1	polyglutamine binding protein 1	-0.0801052	0.251841	2.22045e-16	0.00010251	0.650142	0.0989602	0.178646	2.22045e-16	1.1431e-05	0.688298
10085	EDIL3	EGF-like repeats and discoidin I-like domains 3	-0.0699828	0.124636	2.22045e-16	0.00010251	0.502982	0.0221845	0.424697	2.22045e-16	2.22045e-16	0.839784
10086	HHLA1	HERV-H LTR-associating 1	-0.0508796	0.441699	7.18536e-13	0.00010251	0.357288	0.0195226	0.843062	2.22045e-16	2.22045e-16	0.970337
10087	COL4A3BP	collagen, type IV, alpha 3 (Goodpasture antigen) binding protein	-0.0510759	0.28476	2.22045e-16	0.00010251	0.680449	-0.172425	0.0546286	2.8508	0.999995	0.0932753
10089	KCNK7	potassium channel, subfamily K, member 7	0.0316194	0.348373	1.71818e-12	0.00010251	0.323255	0.0334634	0.751781	2.22045e-16	1.1431e-05	0.95014
1008	CDH10	cadherin 10, type 2 (T2-cadherin)	0.0973907	0.151876	2.22045e-16	2.22045e-16	0.554838	0.0269823	0.737072	2.22045e-16	2.22045e-16	0.946886
10090	UST	uronyl-2-sulfotransferase	0.0836305	0.0942091	3.41949e-14	0.00010251	0.212247	-0.154635	0.0453653	2.22045e-16	1.1431e-05	0.480363
10092	ARPC5	actin related protein 2/3 complex, subunit 5, 16kDa	-0.0390712	0.230847	2.22045e-16	0.00010251	0.629159	0.0864039	0.214765	2.02885	0.999433	0.351
10093	ARPC4	actin related protein 2/3 complex, subunit 4, 20kDa	-0.078127	0.120586	2.22045e-16	0.00010251	0.497315	-0.0154514	0.138672	3.66776	1	0.0566675
10095	ARPC1B	actin related protein 2/3 complex, subunit 1B, 41kDa	-0.0788401	0.0113611	3.01351	1	0.00888817	0.0887495	0.146686	2.22045e-16	1.1431e-05	0.625171
10096	ACTR3	ARP3 actin-related protein 3 homolog (yeast)	-0.0648653	0.311367	2.22045e-16	0.00010251	0.703855	-0.171216	0.025934	2.54517	0.999977	0.102696
10097	ACTR2	ARP2 actin-related protein 2 homolog (yeast)	0.104853	0.201936	2.22045e-16	0.00010251	0.598072	0.0296338	0.316904	3.30228	0.999999	0.220938
10098	TSPAN5	tetraspanin 5	0.0276444	0.219656	0.390511	0.417295	0.11388	0.150097	0.0508571	2.22045e-16	1.1431e-05	0.488604
10099	TSPAN3	tetraspanin 3	-0.105416	0.00625184	2.22045e-16	0.00010251	0.204513	0.0783128	0.0477779	1.82566	0.99761	0.146287
1009	CDH11	cadherin 11, type 2, OB-cadherin (osteoblast)	-0.232569	0.00497801	2.22045e-16	0.00010251	0.193334	-0.45174	0.000966027	2.22045e-16	2.22045e-16	0.296497
100	ADA	adenosine deaminase	-0.0536633	0.524959	2.22045e-16	0.00010251	0.846866	0.146385	0.176867	2.22045e-16	1.1431e-05	0.687053
10100	TSPAN2	tetraspanin 2	-0.0228361	0.34891	2.22045e-16	0.00010251	0.733124	0.104838	0.155827	2.22045e-16	1.1431e-05	0.651854
10101	NUBP2	nucleotide binding protein 2	-0.0757856	0.242853	2.22045e-16	0.00010251	0.641169	0.1421	0.0556421	2.84982	0.999995	0.0939202
10102	TSFM	Ts translation elongation factor, mitochondrial	0.0570248	0.31033	3.22694e-06	0.000102517	0.235254	0.0467476	0.0741697	2.04217	0.999483	0.147559
10103	TSPAN1	tetraspanin 1	-0.265803	0.00171223	2.22045e-16	0.00010251	0.153801	-0.407839	0.00031868	5.77316e-15	1.1431e-05	0.185012
10105	PPIF	peptidylprolyl isomerase F	0.411425	3.31378e-05	0.346353	0.209371	0.00334991	1.12166	1.06618e-08	2.62674	0.999985	0.0116081
10106	CTDSP2	CTD (carboxy-terminal domain, RNA polymerase II, polypeptide A) small phosphatase 2	-0.0238549	0.35125	2.22045e-16	0.00010251	0.735238	-0.15057	0.012475	2.22045e-16	2.22045e-16	0.398385
10107	TRIM10	tripartite motif containing 10	-0.068305	0.191655	2.22045e-16	0.00010251	0.587324	0.0129165	0.342248	2.22045e-16	1.1431e-05	0.796812
10109	ARPC2	actin related protein 2/3 complex, subunit 2, 34kDa	0.0421104	0.491863	2.22045e-16	0.00010251	0.82764	-0.00441594	0.642606	2.76819	0.999993	0.501922
1010	CDH12	cadherin 12, type 2 (N-cadherin 2)	-0.11736	0.227575	2.22045e-16	2.22045e-16	0.643952	0.113778	0.181837	2.22045e-16	2.22045e-16	0.691331
10110	SGK2	serum/glucocorticoid regulated kinase 2	-0.0394482	0.23259	2.22045e-16	0.00010251	0.631253	-0.0541477	0.284268	2.22045e-16	1.1431e-05	0.761281
10111	RAD50	RAD50 homolog (S. cerevisiae)	0.00439448	0.616332	2.22045e-16	0.00010251	0.888948	-0.00893665	0.393811	3.7451	1	0.206193
10112	KIF20A	kinesin family member 20A	0.0364367	0.54139	2.22045e-16	0.00010251	0.855485	0.969161	1.3637e-07	3.56375	1	0.00117299
10113	PREB	prolactin regulatory element binding	-0.0462149	0.284623	2.22045e-16	0.00010251	0.680367	0.000373483	0.248367	2.16473	0.999771	0.366854
10114	HIPK3	homeodomain interacting protein kinase 3	0.022259	0.170144	2.22045e-16	0.00010251	0.561158	-0.0297078	0.264985	2.19743	0.999815	0.377172
10116	FEM1B	fem-1 homolog b (C. elegans)	-0.0120853	0.499024	2.22045e-16	0.00010251	0.832085	-0.125303	0.161474	3.40286	1	0.17352
10117	ENAM	enamelin	-0.0298009	0.66163	2.22045e-16	2.22045e-16	0.914151	0.0871139	0.336745	2.22045e-16	1.1431e-05	0.793295
10120	ACTR1B	ARP1 actin-related protein 1 homolog B, centractin beta (yeast)	-0.208012	0.00976262	2.22045e-16	0.00010251	0.228997	-0.0787087	0.311567	2.44086	0.999959	0.378793
10121	ACTR1A	ARP1 actin-related protein 1 homolog A, centractin alpha (yeast)	-0.101927	0.16866	2.22045e-16	0.00010251	0.559118	0.0434096	0.227273	2.58058	0.999981	0.292282
10123	ARL4C	ADP-ribosylation factor-like 4C	-0.179727	0.0588223	2.22045e-16	0.00010251	0.390845	-0.315055	0.00383794	2.22045e-16	1.1431e-05	0.342611
10125	RASGRP1	RAS guanyl releasing protein 1 (calcium and DAG-regulated)	0.193028	0.00892108	2.22045e-16	0.00010251	0.223838	-0.788479	3.81911e-06	2.01617e-07	1.1431e-05	0.173562
10126	DNAL4	dynein, axonemal, light chain 4	0.331096	0.000959426	0.00025052	0.000103098	0.0151062	-0.42926	0.0009178	2.26044	0.999876	0.068011
10127	ZNF263	zinc finger protein 263	0.124801	0.0894201	2.22045e-16	0.00010251	0.449499	-0.0863806	0.303882	2.33113	0.99992	0.38998
10128	LRPPRC	leucine-rich pentatricopeptide repeat containing	0.0304218	0.0908118	2.74687e-05	0.000102574	0.13888	-0.0207257	0.495995	3.10685	0.999999	0.332915
10129	FRY	furry homolog (Drosophila)	-0.17565	0.0513142	2.22045e-16	0.00010251	0.37424	-0.0652325	0.289368	2.22045e-16	1.1431e-05	0.764064
1012	CDH13	cadherin 13, H-cadherin (heart)	0.0163036	0.595013	2.22045e-16	0.00010251	0.880271	0.132997	0.10687	2.22045e-16	1.1431e-05	0.559016
10130	PDIA6	protein disulfide isomerase family A, member 6	0.0583477	0.378671	2.22045e-16	0.00010251	0.756545	0.302789	0.000651112	3.06239	0.999998	0.0195515
10131	TRAP1	TNF receptor-associated protein 1	0.0948901	0.24375	2.22045e-16	0.00010251	0.641937	0.215131	0.00142942	3.07592	0.999998	0.022879
10133	OPTN	optineurin	-0.183766	0.0169866	2.22045e-16	0.00010251	0.268053	-0.641651	8.50907e-05	2.22045e-16	1.1431e-05	0.252197
10134	BCAP31	B-cell receptor-associated protein 31	-0.175898	0.0277165	2.22045e-16	0.00010251	0.308908	0.0342267	0.607669	3.01175	0.999998	0.411246
10135	NAMPT	nicotinamide phosphoribosyltransferase	-0.217015	0.011844	2.56424	1	0.0101681	-0.350274	0.00277016	2.67237	0.999989	0.0561185
10136	CELA3A	chymotrypsin-like elastase family, member 3A	-0.121254	0.181068	2.22045e-16	0.00010251	0.574944	0.111478	0.250216	2.22045e-16	2.22045e-16	0.739852
10137	RBM12	RNA binding motif protein 12	0.23661	0.0147301	2.22045e-16	0.00010251	0.257291	0.0899708	0.310948	3.3493	0.999999	0.214092
10138	YAF2	YY1 associated factor 2	0.0863387	0.107082	2.22045e-16	0.00010251	0.477242	-0.200443	0.0626242	2.22045e-16	1.1431e-05	0.506294
10139	ARFRP1	ADP-ribosylation factor related protein 1	-0.0199077	0.560198	1.15984e-09	0.00010251	0.354266	-0.24541	0.00973358	2.88405	0.999996	0.0571071
1013	CDH15	cadherin 15, type 1, M-cadherin (myotubule)	-0.165857	0.0219722	3.31485e-10	0.00010251	0.119816	-0.0266101	0.538867	2.22045e-16	1.1431e-05	0.886045
10140	TOB1	transducer of ERBB2, 1	0.245743	0.00654126	2.47106e-12	0.00010251	0.0935045	-0.215348	0.00766526	4.1362	1	0.00866889
10141	C4orf6	chromosome 4 open reading frame 6	-0.186194	0.073369	2.22045e-16	0.00010251	0.420455	-0.0490985	0.590505	2.22045e-16	2.22045e-16	0.904882
10142	AKAP9	A kinase (PRKA) anchor protein (yotiao) 9	0.130648	0.15999	2.22045e-16	0.00010251	0.548207	-0.171152	0.0495117	2.22045e-16	1.1431e-05	0.486497
10143	CLEC3A	C-type lectin domain family 3, member A	-0.0331265	0.627108	2.22045e-16	0.00010251	0.893736	0.0812148	0.36386	2.22045e-16	1.1431e-05	0.808952
10144	FAM13A	family with sequence similarity 13, member A	-0.097703	0.201985	2.22045e-16	0.00010251	0.598194	-0.141786	0.0404222	2.22045e-16	2.22045e-16	0.471295
10146	G3BP1	GTPase activating protein (SH3 domain) binding protein 1	0.00523173	0.581076	2.22045e-16	0.00010251	0.874018	-0.0786053	0.22946	4.11895	1	0.175037
10147	SUGP2	SURP and G patch domain containing 2	0.271441	0.00185283	1.36759e-10	0.00010251	0.0413823	0.121269	0.101067	2.92979	0.999997	0.10188
10148	EBI3	Epstein-Barr virus induced 3	-0.30218	0.003409	4.9708e-10	0.00010251	0.0519959	-0.194574	0.113456	0.50112	0.00302014	0.202594
10149	GPR64	G protein-coupled receptor 64	0.0542515	0.476217	2.22045e-16	0.00010251	0.818751	-0.0832028	0.320415	2.22045e-16	1.1431e-05	0.783366
1014	CDH16	cadherin 16, KSP-cadherin	-0.174122	0.0590674	2.22045e-16	0.00010251	0.39134	0.0165837	0.866775	2.22045e-16	1.1431e-05	0.975653
10150	MBNL2	muscleblind-like splicing regulator 2	0.122333	0.0823311	2.22045e-16	0.00010251	0.436953	-0.352585	0.00668737	2.2751	0.999887	0.0925424
10151	HNRNPA3P1	heterogeneous nuclear ribonucleoprotein A3 pseudogene 1	-0.121405	0.0879749	1.64683e-06	0.000102514	0.145654	0.179758	0.0415307	2.22045e-16	2.22045e-16	0.473419
10152	ABI2	abl-interactor 2	0.055224	0.283518	2.22045e-16	0.00010251	0.67922	0.0841501	0.140159	2.71624	0.999991	0.131753
10153	CEBPZ	CCAAT/enhancer binding protein (C/EBP), zeta	0.0339764	0.279656	2.22045e-16	0.00010251	0.675949	-0.0123337	0.413791	3.32213	0.999999	0.252537
10154	PLXNC1	plexin C1	-0.100677	0.187878	2.22045e-16	0.00010251	0.583196	0.0489758	0.251117	2.22045e-16	1.1431e-05	0.739973
10155	TRIM28	tripartite motif containing 28	-0.0464641	0.557319	1.9984e-15	0.00010251	0.425405	0.13164	0.0561058	4.12568	1	0.0243434
10157	AASS	aminoadipate-semialdehyde synthase	-0.171262	0.0542155	2.22045e-16	0.00010251	0.381701	-0.742842	6.02798e-05	2.22045e-16	1.1431e-05	0.248076
10158	PDZK1IP1	PDZK1 interacting protein 1	-0.10506	0.292487	2.22045e-16	0.00010251	0.686609	0.095995	0.314372	2.22045e-16	1.1431e-05	0.779481
10159	ATP6AP2	ATPase, H+ transporting, lysosomal accessory protein 2	0.00560764	0.607749	1.9137	1	0.131807	-0.00629622	0.416478	2.55852	0.999979	0.425963
1015	CDH17	cadherin 17, LI cadherin (liver-intestine)	0.0370192	0.586471	2.22045e-16	0.00010251	0.876339	0.0929918	0.23011	2.22045e-16	1.1431e-05	0.725544
10160	FARP1	FERM, RhoGEF (ARHGEF) and pleckstrin domain protein 1 (chondrocyte-derived)	0.0924515	0.0633303	2.22045e-16	0.00010251	0.400438	0.0565736	0.23867	2.22045e-16	1.1431e-05	0.731361
10161	LPAR6	lysophosphatidic acid receptor 6	0.0034156	0.958067	2.22045e-16	0.00010251	0.991534	0.00213976	0.708192	2.04269	0.999484	0.62338
10162	LPCAT3	lysophosphatidylcholine acyltransferase 3	-0.0370623	0.0221083	2.22045e-16	0.00010251	0.28973	0.111965	0.239031	2.37082	0.999937	0.334609
10163	WASF2	WAS protein family, member 2	0.247688	0.00707938	2.22045e-16	0.00010251	0.211166	-0.00991992	0.865706	2.76708	0.999993	0.602956
10164	CHST4	carbohydrate (N-acetylglucosamine 6-O) sulfotransferase 4	-0.148398	0.0910825	2.22045e-16	0.00010251	0.45224	0.11086	0.114885	2.22045e-16	1.1431e-05	0.567016
10165	SLC25A13	solute carrier family 25 (aspartate/glutamate carrier), member 13	0.0920231	0.218547	2.22045e-16	0.00010251	0.616267	-0.0332465	0.382752	2.8311	0.999995	0.343062
10166	SLC25A15	solute carrier family 25 (mitochondrial carrier; ornithine transporter) member 15	0.569812	4.80633e-06	2.22045e-16	0.00010251	0.0559962	0.50802	0.000211633	1.99513	0.999285	0.0674879
10168	ZNF197	zinc finger protein 197	-0.0110412	0.18124	2.22045e-16	0.00010251	0.575223	-0.0904757	0.325591	2.22045e-16	2.22045e-16	0.786958
10169	SERF2	small EDRK-rich factor 2	-0.102567	0.0523789	2.22045e-16	0.00010251	0.377014	-0.0628828	0.308714	2.23812	0.999857	0.406662
1016	CDH18	cadherin 18, type 2	-0.36687	7.65552e-05	2.22045e-16	0.00010251	0.0715718	0.506351	2.20917e-05	2.22045e-16	2.22045e-16	0.237666
10170	DHRS9	dehydrogenase/reductase (SDR family) member 9	0.0150305	0.352686	2.22045e-16	0.00010251	0.736349	0.0360661	0.632407	2.22045e-16	1.1431e-05	0.916659
10171	RCL1	RNA terminal phosphate cyclase-like 1	0.186507	0.00959312	2.22045e-16	0.00010251	0.228161	0.31441	0.000589469	2.66201	0.999988	0.042707
10172	ZNF256	zinc finger protein 256	0.224854	0.00900027	3.99976e-07	0.000102511	0.0684461	-0.00778812	0.921999	2.22045e-16	2.22045e-16	0.986415
10174	SORBS3	sorbin and SH3 domain containing 3	-0.179565	0.0489627	1.08565e-11	0.00010251	0.150561	-0.0129372	0.34113	2.22045e-16	1.1431e-05	0.796021
10175	CNIH	cornichon homolog (Drosophila)	0.110376	0.0924789	2.22045e-16	0.00010251	0.454695	0.140724	0.0427151	2.14113	0.999733	0.132975
10178	ODZ1	odz, odd Oz/ten-m homolog 1 (Drosophila)	-0.0854622	0.238913	2.22045e-16	0.00010251	0.63692	0.0282799	0.821862	2.22045e-16	2.22045e-16	0.966304
10179	RBM7	RNA binding motif protein 7	0.0555487	0.522476	2.22045e-16	0.00010251	0.845432	-0.1841	0.209217	3.58429	1	0.179649
1017	CDK2	cyclin-dependent kinase 2	0.27173	0.00542918	2.22045e-16	0.00010251	0.197223	0.644041	9.27339e-06	2.9062	0.999996	0.0145493
10180	RBM6	RNA binding motif protein 6	0.115683	0.134214	2.22045e-16	0.00010251	0.515741	-0.193532	0.0889905	2.6153	0.999985	0.125543
10181	RBM5	RNA binding motif protein 5	0.0321561	0.514943	2.22045e-16	0.00010251	0.841452	-0.230233	0.00479788	2.04954	0.999508	0.0973293
10184	LHFPL2	lipoma HMGIC fusion partner-like 2	0.00346715	0.961396	2.8523e-05	0.000102577	0.419679	-0.596674	7.61689e-06	2.22045e-16	1.1431e-05	0.228058
10186	LHFP	lipoma HMGIC fusion partner	-0.0191732	0.539082	2.22045e-16	0.00010251	0.854554	0.0701901	0.2879	2.22045e-16	1.1431e-05	0.763098
10188	TNK2	tyrosine kinase, non-receptor, 2	-0.048839	0.273744	0.551382	0.500051	0.117993	0.0307838	0.333311	3.03928	0.999998	0.265192
10189	ALYREF	Aly/REF export factor	-0.0283909	0.647882	2.22045e-16	0.00010251	0.901971	0.542152	6.09793e-05	3.2739	0.999999	0.00775695
1018	CDK3	cyclin-dependent kinase 3	-0.0387049	0.428435	1.85079	1	0.11044	-0.244828	0.00870312	2.22045e-16	2.22045e-16	0.379868
10190	TXNDC9	thioredoxin domain containing 9	0.000489558	0.326119	2.22045e-16	0.00010251	0.715915	0.103231	0.137777	3.39895	1	0.0738904
10193	RNF41	ring finger protein 41	0.131966	0.0524836	2.22045e-16	0.00010251	0.377179	-0.194982	0.0444262	2.435	0.999957	0.120097
10194	TSHZ1	teashirt zinc finger homeobox 1	0.0257674	0.444002	2.22045e-16	0.00010251	0.799788	0.0743502	0.45512	2.22045e-16	1.1431e-05	0.852825
10195	ALG3	asparagine-linked glycosylation 3, alpha-1,3- mannosyltransferase homolog (S. cerevisiae)	-0.0233652	0.730676	2.22045e-16	0.00010251	0.930169	0.170242	0.0267117	3.26866	0.999999	0.0448381
10196	PRMT3	protein arginine methyltransferase 3	0.181942	0.030379	2.22045e-16	0.00010251	0.317777	0.0640498	0.322491	1.8524	0.998033	0.463184
10197	PSME3	proteasome (prosome, macropain) activator subunit 3 (PA28 gamma; Ki)	0.0680207	0.0995125	2.22045e-16	0.00010251	0.465241	0.164417	0.044606	3.33353	0.999999	0.0505281
10198	MPHOSPH9	M-phase phosphoprotein 9	0.000811859	0.188592	2.22045e-16	0.00010251	0.583905	0.712742	0.000131919	3.14151	0.999999	0.0118025
10199	MPHOSPH10	M-phase phosphoprotein 10 (U3 small nucleolar ribonucleoprotein)	0.0709807	0.369963	2.22045e-16	0.00010251	0.750353	0.23126	0.028112	3.25897	0.999999	0.0461892
1019	CDK4	cyclin-dependent kinase 4	-0.0022423	0.974041	2.01479e-11	0.00010251	0.511911	0.385889	4.79061e-05	2.13448	0.999721	0.052967
101	ADAM8	ADAM metallopeptidase domain 8	0.0649761	0.0789876	2.41789	1	0.0256611	0.129965	0.173134	2.22045e-16	1.1431e-05	0.683653
10200	MPHOSPH6	M-phase phosphoprotein 6	-0.0488345	0.498809	7.23482e-10	0.00010251	0.338561	0.256031	0.00931988	2.5332	0.999976	0.0850967
10201	NME6	NME/NM23 nucleoside diphosphate kinase 6	-0.0857082	0.253369	2.22045e-16	0.00010251	0.651437	-0.212341	0.0593715	2.2537	0.999871	0.135373
10202	DHRS2	dehydrogenase/reductase (SDR family) member 2	0.825131	1.31173e-06	2.22045e-16	0.00010251	0.0516409	0.428295	0.00267965	2.22045e-16	2.22045e-16	0.329531
10203	CALCRL	calcitonin receptor-like	0.00506486	0.397366	2.22045e-16	2.22045e-16	0.78621	0.0496969	0.55247	2.22045e-16	1.1431e-05	0.891055
10205	MPZL2	myelin protein zero-like 2	-0.466978	8.06975e-05	2.22045e-16	0.00010251	0.0720486	-0.639565	2.45543e-05	2.19811	0.999816	0.0474671
10206	TRIM13	tripartite motif containing 13	0.121925	0.107651	2.22045e-16	0.00010251	0.478108	-0.180725	0.0405183	2.58866	0.999681	0.115885
10207	INADL	InaD-like (Drosophila)	0.103246	0.133957	2.22045e-16	0.00010251	0.51531	-0.260788	0.0260529	1.0143	0.499722	0.16409
10208	USPL1	ubiquitin specific peptidase like 1	0.141225	0.039229	2.90796	1	0.0174611	-0.0593549	0.449952	3.82618	1	0.212576
10209	EIF1	eukaryotic translation initiation factor 1	0.106247	0.103448	2.22045e-16	0.00010251	0.471265	-0.0384507	0.552605	4.2407	1	0.210112
1020	CDK5	cyclin-dependent kinase 5	-0.230428	0.0143786	6.66134e-16	0.00010251	0.127266	-0.173366	0.0234867	2.22045e-16	1.1431e-05	0.433384
10210	TOPORS	topoisomerase I binding, arginine/serine-rich, E3 ubiquitin protein ligase	0.00147096	0.160513	2.22045e-16	0.00010251	0.549021	0.220672	0.0209034	4.22434	1	0.0133584
10211	FLOT1	flotillin 1	-0.296392	0.000658364	0.00072404	0.000104218	0.00981055	-0.26532	0.0017995	2.59928	0.999983	0.0564905
10212	DDX39A	DEAD (Asp-Glu-Ala-Asp) box polypeptide 39A	0.212785	0.00301535	2.22045e-16	0.00010251	0.1725	0.607799	5.43617e-06	2.74671	0.999992	0.0195107
10213	PSMD14	proteasome (prosome, macropain) 26S subunit, non-ATPase, 14	0.0662624	0.26343	2.22045e-16	0.00010251	0.661266	0.39755	5.89042e-05	3.15226	0.999999	0.010098
10214	SSX3	synovial sarcoma, X breakpoint 3	-0.0629168	0.359281	2.22045e-16	0.00010251	0.741819	-0.00196826	0.513825	2.22045e-16	2.22045e-16	0.877295
10215	OLIG2	oligodendrocyte lineage transcription factor 2	0.0277024	0.484294	2.22045e-16	0.00010251	0.823169	-0.027028	0.473724	2.22045e-16	1.1431e-05	0.860883
10216	PRG4	proteoglycan 4	-0.0160351	0.851681	2.22045e-16	0.00010251	0.966675	-0.00246305	0.971641	2.22045e-16	2.22045e-16	0.995329
10217	CTDSPL	CTD (carboxy-terminal domain, RNA polymerase II, polypeptide A) small phosphatase-like	-0.0400155	0.310518	2.22045e-16	0.00010251	0.702997	0.0848675	0.163728	2.22045e-16	1.1431e-05	0.676042
10218	ANGPTL7	angiopoietin-like 7	-0.221022	0.0635708	2.22045e-16	0.00010251	0.400828	0.210774	0.0175401	2.22045e-16	1.1431e-05	0.416794
10219	KLRG1	killer cell lectin-like receptor subfamily G, member 1	-0.0873459	0.260438	2.22045e-16	0.00010251	0.6582	-0.061546	0.660967	2.22045e-16	1.1431e-05	0.92593
1021	CDK6	cyclin-dependent kinase 6	-0.392256	0.000652943	2.22045e-16	0.00010251	0.0971622	-0.598953	0.000889441	0.929989	0.181695	0.163606
10220	GDF11	growth differentiation factor 11	-0.0443953	0.0525343	2.22045e-16	0.00010251	0.377312	0.047152	0.601807	2.39808e-14	1.1431e-05	0.738641
10221	TRIB1	tribbles homolog 1 (Drosophila)	-0.0649557	0.0821733	2.22045e-16	0.00010251	0.436698	-0.220299	0.00334376	3.19521	0.999999	0.0228616
10223	GPA33	glycoprotein A33 (transmembrane)	-0.178858	0.0109428	2.22045e-16	0.00010251	0.235882	0.0654802	0.456582	3.64984	1	0.228622
10225	CD96	CD96 molecule	0.00848962	0.901211	2.22045e-16	2.22045e-16	0.980113	0.0162619	0.461302	2.22045e-16	1.1431e-05	0.855698
10226	PLIN3	perilipin 3	0.157034	0.0478125	2.22045e-16	0.00010251	0.366375	-0.228873	0.00581181	3.30168	0.999999	0.0235916
10227	MFSD10	major facilitator superfamily domain containing 10	-0.101679	0.150473	1.95744	1	0.0401094	-0.206932	0.0065869	3.38534	1	0.021714
10228	STX6	syntaxin 6	-0.137759	0.0782719	2.22045e-16	0.00010251	0.429425	-0.221345	0.0397143	2.32199	0.999916	0.123477
10229	COQ7	coenzyme Q7 homolog, ubiquinone (yeast)	-0.0396532	0.0609586	2.22045e-16	0.00010251	0.395206	0.00655822	0.710465	2.93789	0.999997	0.486267
1022	CDK7	cyclin-dependent kinase 7	0.122103	0.0796268	2.22045e-16	0.00010251	0.432057	-0.400117	0.000208549	3.37843	1	0.00788971
10230	NBR2	neighbor of BRCA1 gene 2 (non-protein coding)	0.0366928	0.108055	2.22045e-16	0.00010251	0.47873	-0.0784761	0.0665675	2.22045e-16	2.22045e-16	0.512596
10231	RCAN2	regulator of calcineurin 2	0.132212	0.215186	2.22045e-16	0.00010251	0.613098	0.00123203	0.986718	2.22045e-16	1.1431e-05	0.997937
10232	MSLN	mesothelin	-0.272243	0.023892	0.0157228	0.000147104	0.0620551	0.113573	0.194142	2.76534	0.999993	0.235138
10233	LRRC23	leucine rich repeat containing 23	-2.74685e-05	0.0638365	2.22045e-16	0.00010251	0.401544	-0.0226474	0.4945	0.00260833	1.17863e-05	0.683157
10234	LRRC17	leucine rich repeat containing 17	0.0723218	0.112437	2.22045e-16	0.00010251	0.485072	-0.0681517	0.0409839	2.22045e-16	2.22045e-16	0.472365
10235	RASGRP2	RAS guanyl releasing protein 2 (calcium and DAG-regulated)	-0.032582	0.203978	2.22045e-16	0.00010251	0.60045	0.0133226	0.447339	0.00503941	1.21272e-05	0.674842
10236	HNRNPR	heterogeneous nuclear ribonucleoprotein R	0.201337	0.00799603	2.22045e-16	0.00010251	0.218245	0.178681	0.0563023	2.99573	0.999998	0.081719
10237	SLC35B1	solute carrier family 35, member B1	0.0537965	0.372429	2.5248e-05	0.000102569	0.239923	0.105041	0.0990272	2.38705	0.999943	0.140603
10238	DCAF7	DDB1 and CUL4 associated factor 7	0.0244207	0.251586	2.22045e-16	0.00010251	0.64993	-0.11166	0.103498	2.66384	0.999988	0.125667
10239	AP3S2	adaptor-related protein complex 3, sigma 2 subunit	0.0375251	0.438627	3.97924e-06	0.000102519	0.271776	-0.193881	0.0242777	2.29969	0.999903	0.11459
10240	MRPS31	mitochondrial ribosomal protein S31	0.109579	0.0837063	2.22045e-16	0.00010251	0.439621	0.041128	0.602748	3.27446	0.999999	0.344475
10241	CALCOCO2	calcium binding and coiled-coil domain 2	-0.0193162	0.729744	2.22045e-16	0.00010251	0.929898	-0.16202	0.0747708	2.22045e-16	2.22045e-16	0.522815
10242	KCNMB2	potassium large conductance calcium-activated channel, subfamily M, beta member 2	0.050645	0.207501	2.22045e-16	2.22045e-16	0.622592	0.0352943	0.662041	2.22045e-16	1.1431e-05	0.926348
10243	GPHN	gephyrin	0.298509	0.00362231	2.4307e-11	0.00010251	0.0622853	0.316429	0.00567222	2.47595	0.999966	0.0796659
10244	RABEPK	Rab9 effector protein with kelch motifs	0.0814093	0.0600364	2.22045e-16	0.00010251	0.393286	0.0162794	0.849079	2.10459	0.99966	0.636812
10245	TIMM17B	translocase of inner mitochondrial membrane 17 homolog B (yeast)	-0.0963923	0.147073	2.22045e-16	0.00010251	0.532209	0.125043	0.0904439	2.22045e-16	1.1431e-05	0.541756
10246	SLC17A2	solute carrier family 17 (sodium phosphate), member 2	-0.0378254	0.504312	2.22045e-16	0.00010251	0.835039	0.16578	0.0226109	2.22045e-16	1.1431e-05	0.431268
10247	HRSP12	heat-responsive protein 12	-0.106442	0.173826	2.22045e-16	0.00010251	0.565741	0.178316	0.0375525	2.53529	0.999976	0.110979
10248	POP7	processing of precursor 7, ribonuclease P/MRP subunit (S. cerevisiae)	0.00920339	0.899308	2.22045e-16	0.00010251	0.977687	0.356262	0.000584089	2.99742	0.999998	0.022066
10249	GLYAT	glycine-N-acyltransferase	-0.0189861	0.310521	2.22045e-16	2.22045e-16	0.72139	-0.0529402	0.331701	2.22045e-16	1.1431e-05	0.790274
1024	CDK8	cyclin-dependent kinase 8	0.113533	0.0890718	2.22045e-16	0.00010251	0.448841	-0.0409734	0.610324	4.44089e-16	1.1431e-05	0.744677
10250	SRRM1	serine/arginine repetitive matrix 1	0.1484	0.0328328	3.003e-05	0.00010258	0.107101	0.128242	0.0592784	3.95553	1	0.0285719
10252	SPRY1	sprouty homolog 1, antagonist of FGF signaling (Drosophila)	-0.444685	0.000759876	2.22045e-16	2.22045e-16	0.10205	-0.172607	0.168628	2.27059	0.999884	0.277962
10253	SPRY2	sprouty homolog 2 (Drosophila)	0.373167	0.000587969	2.22045e-16	2.22045e-16	0.0983034	-0.168699	0.0820293	3.30744	0.999999	0.0654343
10254	STAM2	signal transducing adaptor molecule (SH3 domain and ITAM motif) 2	0.000944728	0.744695	2.22045e-16	0.00010251	0.934221	-0.197264	0.0744169	2.74593	0.999992	0.110186
10255	HCG9	HLA complex group 9 (non-protein coding)	-0.09617	0.164893	2.22045e-16	0.00010251	0.554635	0.117605	0.299587	2.22045e-16	2.22045e-16	0.770195
10256	CNKSR1	connector enhancer of kinase suppressor of Ras 1	-0.099774	0.0997175	2.22045e-16	0.00010251	0.465641	-0.362518	0.00140192	3.15125e-10	1.1431e-05	0.18954
10257	ABCC4	ATP-binding cassette, sub-family C (CFTR/MRP), member 4	-0.161977	0.0488219	2.22045e-16	0.00010251	0.368438	0.0173873	0.338292	2.01231	0.666669	0.556237
1025	CDK9	cyclin-dependent kinase 9	-0.0576046	0.166226	4.77396e-14	0.00010251	0.25958	-0.117178	0.0742868	2.64943	0.999987	0.118583
10260	DENND4A	DENN/MADD domain containing 4A	-0.138518	0.0899417	2.22045e-16	0.00010251	0.450366	-0.0271283	0.545438	2.22045e-16	1.1431e-05	0.88863
10261	IGSF6	immunoglobulin superfamily, member 6	-0.00525168	0.956055	2.22045e-16	0.00010251	0.991179	0.116236	0.218989	2.22045e-16	1.1431e-05	0.717255
10262	SF3B4	splicing factor 3b, subunit 4, 49kDa	0.0955926	0.176704	5.63943e-07	0.000102511	0.194696	0.0616473	0.351303	2.92712	0.999997	0.301251
10263	CDK2AP2	cyclin-dependent kinase 2 associated protein 2	-0.131822	0.065187	2.22045e-16	0.00010251	0.404183	0.141896	0.0472418	2.74284	0.999992	0.100257
10265	IRX5	iroquois homeobox 5	-0.187657	0.0425123	2.22045e-16	0.00010251	0.352878	-0.000545695	0.992797	2.22045e-16	1.1431e-05	0.998905
10266	RAMP2	receptor (G protein-coupled) activity modifying protein 2	-0.110396	0.151595	2.22045e-16	0.00010251	0.538424	0.0473101	0.388396	1.30897e-10	1.1431e-05	0.675689
10267	RAMP1	receptor (G protein-coupled) activity modifying protein 1	0.136601	0.097435	2.22045e-16	0.00010251	0.462184	0.247289	0.0145779	2.22045e-16	1.1431e-05	0.40673
10268	RAMP3	receptor (G protein-coupled) activity modifying protein 3	0.842618	1.89825e-08	2.22045e-16	0.00010251	0.0419213	0.803265	9.3336e-07	2.22045e-16	1.1431e-05	0.212578
10269	ZMPSTE24	zinc metallopeptidase STE24 homolog (S. cerevisiae)	0.0428152	0.469808	2.22045e-16	0.00010251	0.814958	-0.00979748	0.87423	3.00781	0.999998	0.556309
1026	CDKN1A	cyclin-dependent kinase inhibitor 1A (p21, Cip1)	0.00893772	0.426829	2.22045e-16	0.00010251	0.788814	-0.275155	0.00150472	3.3836	0.999996	0.0188961
10270	AKAP8	A kinase (PRKA) anchor protein 8	0.0826898	0.2641	2.22045e-16	0.00010251	0.661779	-0.114529	0.148721	3.11255	0.999999	0.148335
10272	FSTL3	follistatin-like 3 (secreted glycoprotein)	0.044604	0.115442	2.22045e-16	0.00010251	0.489424	-0.125589	0.00740378	2.22045e-16	1.1431e-05	0.371653
10273	STUB1	STIP1 homology and U-box containing protein 1, E3 ubiquitin protein ligase	0.0685511	0.299418	2.22045e-16	0.00010251	0.692821	0.167082	0.0201403	2.42391	0.999954	0.104648
10274	STAG1	stromal antigen 1	0.0439028	0.21965	2.22045e-16	0.00010251	0.617522	0.155366	0.0118692	3.32839	0.999999	0.0300502
10276	NET1	neuroepithelial cell transforming 1	0.232562	0.00208715	2.22045e-16	0.00010251	0.160601	-0.174311	0.0247832	3.12782	0.999998	0.0564696
10277	UBE4B	ubiquitination factor E4B	0.103388	0.0466415	5.13543e-08	0.00010251	0.13293	0.072916	0.238251	2.80182	0.999994	0.257675
10278	EFS	embryonal Fyn-associated substrate	-0.101562	0.135011	2.22045e-16	0.00010251	0.516692	-0.0825307	0.344643	2.25989	0.999876	0.428966
10279	PRSS16	protease, serine, 16 (thymus)	0.0319435	0.715057	2.22045e-16	0.00010251	0.925281	-0.0152181	0.863938	0.00107149	1.15757e-05	0.770122
1027	CDKN1B	cyclin-dependent kinase inhibitor 1B (p27, Kip1)	-0.0234042	0.701957	2.22045e-16	0.00010251	0.921111	0.271659	0.00415832	2.37428	0.999939	0.080269
10280	SIGMAR1	sigma non-opioid intracellular receptor 1	0.427212	0.000359222	0.659209	0.996619	0.00281239	0.253197	0.0049555	3.71737	1	0.0110308
10281	DSCR4	Down syndrome critical region gene 4	0.0985107	0.160944	1.15365e-10	0.00010251	0.224415	-0.114874	0.26142	2.22045e-16	2.22045e-16	0.747262
10282	BET1	blocked early in transport 1 homolog (S. cerevisiae)	0.0182229	0.3958	2.22045e-16	0.00010251	0.767907	-0.171875	0.0527572	2.53615	0.999976	0.118454
10283	CWC27	CWC27 spliceosome-associated protein homolog (S. cerevisiae)	0.0128741	0.454171	2.22045e-16	2.22045e-16	0.820578	0.0458476	0.507437	2.24568	0.999864	0.544429
10284	SAP18	Sin3A-associated protein, 18kDa	0.0210159	0.494538	2.22045e-16	0.00010251	0.829404	-0.162976	0.0614086	3.28132	0.999999	0.060354
10285	SMNDC1	survival motor neuron domain containing 1	0.134872	0.0509021	2.22045e-16	0.00010251	0.372924	-0.00120161	0.985412	3.0372	0.999998	0.596839
10286	BCAS2	breast carcinoma amplified sequence 2	-0.0106605	0.861206	2.22045e-16	0.00010251	0.968945	-0.024532	0.678467	2.62377	0.999985	0.569295
10287	RGS19	regulator of G-protein signaling 19	0.0532793	0.510354	4.06854	1	0.0779698	0.0655214	0.258794	2.22045e-16	1.1431e-05	0.744851
10288	LILRB2	leukocyte immunoglobulin-like receptor, subfamily B (with TM and ITIM domains), member 2	-0.203345	0.0138808	3.9968e-15	0.00010251	0.124448	-0.046424	0.442706	2.22045e-16	2.22045e-16	0.848094
10289	EIF1B	eukaryotic translation initiation factor 1B	0.0983068	0.158622	2.22045e-16	0.00010251	0.546809	-0.10078	0.167493	2.07276	0.999579	0.295774
1028	CDKN1C	cyclin-dependent kinase inhibitor 1C (p57, Kip2)	-0.0547325	0.218955	2.22045e-16	0.00010251	0.616677	-0.117957	0.182261	2.22045e-16	1.1431e-05	0.691214
10290	SPEG	SPEG complex locus	-0.10343	0.188853	3.97191e-10	0.00010251	0.232561	0.0997101	0.199828	2.22045e-16	1.1431e-05	0.704149
10291	SF3A1	splicing factor 3a, subunit 1, 120kDa	0.0109249	0.38163	2.22045e-16	0.00010251	0.758368	-0.0746349	0.219299	2.35935	0.999933	0.317936
10293	TRAIP	TRAF interacting protein	0.0044627	0.979244	2.22045e-16	0.00010251	0.995847	0.637675	4.05687e-06	2.8721	0.999996	0.0141768
10294	DNAJA2	DnaJ (Hsp40) homolog, subfamily A, member 2	0.00727992	0.658879	2.22045e-16	0.00010251	0.906064	-0.217024	0.00291947	3.80156	1	0.00786734
10295	BCKDK	branched chain ketoacid dehydrogenase kinase	-0.0611931	0.414784	5.04041e-14	0.00010251	0.36403	0.111233	0.0812643	2.50276	0.999971	0.129868
10296	MAEA	macrophage erythroblast attacher	0.051709	0.551045	2.22045e-16	0.00010251	0.859299	-0.101769	0.183021	2.62505	0.999985	0.248894
10297	APC2	adenomatosis polyposis coli 2	-0.106824	0.112911	2.22045e-16	0.00010251	0.485973	-0.0452712	0.174886	5.4863e-11	1.1431e-05	0.657882
10298	PAK4	p21 protein (Cdc42/Rac)-activated kinase 4	0.0933528	0.266317	0.376841	0.344865	0.126194	-0.0656675	0.377983	3.12531	0.999999	0.26894
10299	2012-03-06	membrane-associated ring finger (C3HC4) 6, E3 ubiquitin protein ligase	0.105057	0.136026	2.22045e-16	0.00010251	0.51812	-0.0566048	0.235568	2.22045e-16	1.1431e-05	0.729027
1029	CDKN2A	cyclin-dependent kinase inhibitor 2A	0.00667722	0.0676969	2.22045e-16	2.22045e-16	0.42203	-0.0739539	0.404703	2.22045e-16	1.1431e-05	0.82993
102	ADAM10	ADAM metallopeptidase domain 10	-0.0142345	0.258766	2.22045e-16	0.00010251	0.656624	-0.171874	0.062324	2.49116	0.999969	0.124165
10300	KATNB1	katanin p80 (WD repeat containing) subunit B 1	-0.141	0.108534	2.22045e-16	0.00010251	0.479477	0.0938962	0.29244	3.25272	0.999999	0.216773
10301	DLEU1	deleted in lymphocytic leukemia 1 (non-protein coding)	-0.0198217	0.275831	0.000374572	0.00010339	0.196379	0.36947	0.00217718	2.22045e-16	2.22045e-16	0.322177
10302	SNAPC5	small nuclear RNA activating complex, polypeptide 5, 19kDa	0.0340094	0.647886	2.22045e-16	0.00010251	0.902006	0.0545092	0.186835	3.06733	0.999998	0.196268
10307	APBB3	amyloid beta (A4) precursor protein-binding, family B, member 3	0.0427535	0.566858	2.22045e-16	0.00010251	0.867076	-0.297289	0.00572626	3.03086	0.999998	0.0380439
10308	ZNF267	zinc finger protein 267	0.293714	0.011554	2.22045e-16	0.00010251	0.239735	0.310149	0.0987605	2.22045e-16	2.22045e-16	0.551139
10309	CCNO	cyclin O	-0.369491	0.000759951	2.22045e-16	0.00010251	0.100794	-0.0723435	0.514126	2.22045e-16	1.1431e-05	0.87709
1030	CDKN2B	cyclin-dependent kinase inhibitor 2B (p15, inhibits CDK4)	-0.632285	1.09552e-05	2.22045e-16	2.22045e-16	0.0645264	-1.02788	8.5346e-07	2.22045e-16	1.1431e-05	0.211996
10311	DSCR3	Down syndrome critical region gene 3	0.438043	0.000128234	4.22648	1	0.000330665	0.0301052	0.406485	2.57684	0.999981	0.417094
10312	TCIRG1	T-cell, immune regulator 1, ATPase, H+ transporting, lysosomal V0 subunit A3	0.756666	8.55911e-07	2.51124	0.892882	0.000959674	0.462169	5.32117e-05	1.34912e-08	1.1431e-05	0.177069
10313	RTN3	reticulon 3	-0.0574065	0.0154895	2.22045e-16	0.00010251	0.260709	0.203742	0.00927043	3.36324	0.999999	0.0256432
10314	LANCL1	LanC lantibiotic synthetase component C-like 1 (bacterial)	0.0110037	0.592935	2.22045e-16	0.00010251	0.879525	0.0181994	0.303617	2.22045e-16	1.1431e-05	0.772417
10316	NMUR1	neuromedin U receptor 1	-0.105901	0.189344	4.83486e-05	0.000102623	0.175698	-0.105145	0.417793	2.22045e-16	1.1431e-05	0.836128
10317	B3GALT5	UDP-Gal:betaGlcNAc beta 1,3-galactosyltransferase, polypeptide 5	-0.126182	0.136017	0.000236895	0.000103066	0.14749	-0.110166	0.242388	2.22045e-16	1.1431e-05	0.733766
10318	TNIP1	TNFAIP3 interacting protein 1	0.0936131	0.19657	0.707063	0.500051	0.103311	0.00719748	0.326489	2.34205	0.998515	0.418652
10319	LAMC3	laminin, gamma 3	-0.083262	0.211199	0.175779	0.00556238	0.139961	0.0178868	0.637551	2.22045e-16	1.1431e-05	0.918334
1031	CDKN2C	cyclin-dependent kinase inhibitor 2C (p18, inhibits CDK4)	0.0584935	0.0129486	2.22045e-16	0.00010251	0.247978	0.981094	3.18891e-06	2.22045e-16	1.1431e-05	0.176005
10320	IKZF1	IKAROS family zinc finger 1 (Ikaros)	-0.063231	0.244531	2.22045e-16	0.00010251	0.642747	0.0733258	0.272294	2.22045e-16	1.1431e-05	0.753518
10321	CRISP3	cysteine-rich secretory protein 3	-0.985467	8.08336e-07	2.22045e-16	0.00010251	0.0499577	-0.804316	0.000193524	2.22045e-16	1.1431e-05	0.263547
10322	SMYD5	SMYD family member 5	0.0146864	0.845647	7.60148e-12	0.00010251	0.47277	0.0588042	0.391289	2.22045e-16	2.22045e-16	0.82394
10324	KBTBD10	kelch repeat and BTB (POZ) domain containing 10	-0.046483	0.58007	2.22045e-16	0.00010251	0.873455	0.00242667	0.216372	2.22045e-16	1.1431e-05	0.715601
10325	RRAGB	Ras-related GTP binding B	-0.0554638	0.59427	2.22045e-16	0.00010251	0.879936	-0.316667	0.00818586	2.66316	0.999988	0.0734837
10326	SIRPB1	signal-regulatory protein beta 1	0.0402358	0.174462	2.22045e-16	0.00010251	0.566806	0.122679	0.137157	2.22045e-16	1.1431e-05	0.588799
10327	AKR1A1	aldo-keto reductase family 1, member A1 (aldehyde reductase)	-0.0261326	0.179617	2.22045e-16	0.00010251	0.572841	0.0976118	0.147305	3.34018	0.999999	0.13001
10328	EMC8	ER membrane protein complex subunit 8	0.0541375	0.0959788	2.22045e-16	0.00010251	0.460045	0.131601	0.0665894	3.47747	1	0.050097
10329	TMEM5	transmembrane protein 5	-0.0447847	0.269743	2.22045e-16	0.00010251	0.666839	-0.221012	0.0485074	2.24631	0.999865	0.131192
1032	CDKN2D	cyclin-dependent kinase inhibitor 2D (p19, inhibits CDK4)	2.0077e-05	0.973822	2.22045e-16	0.00010251	0.994865	0.209738	0.0255874	3.08974	0.999998	0.0566655
10330	CNPY2	canopy 2 homolog (zebrafish)	0.0210586	0.45864	2.22045e-16	0.00010251	0.807951	-0.0538047	0.283172	2.90375	0.999996	0.265625
10331	B3GNT3	UDP-GlcNAc:betaGal beta-1,3-N-acetylglucosaminyltransferase 3	0.157624	0.0267981	0.629185	0.993415	0.0204967	0.0190107	0.831215	2.22045e-16	1.1431e-05	0.968066
10332	CLEC4M	C-type lectin domain family 4, member M	0.0754154	0.0954305	6.03114e-08	0.00010251	0.160208	0.0487078	0.433665	2.22045e-16	1.1431e-05	0.843228
10333	TLR6	toll-like receptor 6	0.0546591	0.44831	2.22045e-16	0.00010251	0.802013	-0.127574	0.491612	2.22045e-16	1.1431e-05	0.868461
10335	MRVI1	murine retrovirus integration site 1 homolog	0.00162377	0.75044	2.22045e-16	0.00010251	0.935552	0.0842859	0.380736	2.22045e-16	1.1431e-05	0.818389
10336	PCGF3	polycomb group ring finger 3	0.0894245	0.11563	2.22045e-16	0.00010251	0.489676	-0.119102	0.0274452	2.22045e-16	1.1431e-05	0.443698
1033	CDKN3	cyclin-dependent kinase inhibitor 3	0.059822	0.365582	2.22045e-16	0.00010251	0.746554	1.46911	1.74041e-08	2.38233	0.999941	0.0180478
10342	TFG	TRK-fused gene	0.10761	0.130977	2.22045e-16	0.00010251	0.511701	-0.0603924	0.15245	2.93441	0.999997	0.160094
10343	PKDREJ	polycystic kidney disease (polycystin) and REJ homolog (sperm receptor for egg jelly homolog, sea urchin)	-0.102777	0.315081	2.22045e-16	0.00010251	0.706723	-0.126278	0.275499	1.04361e-14	1.1431e-05	0.668135
10344	CCL26	chemokine (C-C motif) ligand 26	-0.140767	0.0745981	2.22045e-16	0.00010251	0.423155	-0.215993	0.0987232	2.22045e-16	2.22045e-16	0.55107
10345	TRDN	triadin	-0.0190167	0.542345	2.22045e-16	2.22045e-16	0.866694	-0.00804726	0.8077	2.22045e-16	1.1431e-05	0.963014
10346	TRIM22	tripartite motif containing 22	-0.112268	0.22371	2.22045e-16	0.00010251	0.621783	-0.135186	0.136794	2.22045e-16	2.22045e-16	0.588611
10347	ABCA7	ATP-binding cassette, sub-family A (ABC1), member 7	-0.119684	0.110269	2.22045e-16	0.00010251	0.481992	0.0664906	0.349724	2.22045e-16	1.1431e-05	0.801397
10350	ABCA9	ATP-binding cassette, sub-family A (ABC1), member 9	-0.0331876	0.442358	2.22045e-16	0.00010251	0.798717	0.0412992	0.393801	2.22045e-16	1.1431e-05	0.824696
10351	ABCA8	ATP-binding cassette, sub-family A (ABC1), member 8	0.0138484	0.472339	2.22045e-16	0.00010251	0.816473	0.0842882	0.25517	2.22045e-16	1.1431e-05	0.742754
10352	WARS2	tryptophanyl tRNA synthetase 2, mitochondrial	0.0708716	0.262561	2.22045e-16	0.00010251	0.660411	-0.0141869	0.344915	2.44221	0.999959	0.4009
10360	NPM3	nucleophosmin/nucleoplasmin 3	0.0514963	0.579219	2.22045e-16	0.00010251	0.873108	0.31556	0.00114152	2.33326	0.999921	0.0663
10361	NPM2	nucleophosmin/nucleoplasmin 2	-0.0628845	0.311263	2.22045e-16	0.00010251	0.703738	0.0456666	0.69125	1.36597e-08	1.1431e-05	0.74619
10362	HMG20B	high mobility group 20B	-0.0860906	0.151162	2.22045e-16	0.00010251	0.53776	0.170191	0.053607	2.67031	0.999988	0.109015
10363	HMG20A	high mobility group 20A	0.0212174	0.740353	2.22045e-16	0.00010251	0.932952	-0.219198	0.0051072	2.70401	0.99999	0.0626269
10365	KLF2	Kruppel-like factor 2 (lung)	-0.0190711	0.476745	2.22045e-16	0.00010251	0.81919	0.00147844	0.846565	4.58322	1	0.236534
10367	MICU1	mitochondrial calcium uptake 1	-0.0595835	0.180192	2.22045e-16	0.00010251	0.573694	0.0244713	0.259076	3.14298	0.999999	0.214867
10368	CACNG3	calcium channel, voltage-dependent, gamma subunit 3	-0.0376233	0.652257	2.22045e-16	0.00010251	0.903442	-0.121751	0.302659	2.22045e-16	1.1431e-05	0.77167
10369	CACNG2	calcium channel, voltage-dependent, gamma subunit 2	-0.171548	0.0700175	2.22045e-16	0.00010251	0.414203	0.0750576	0.600063	2.02949	0.999436	0.606875
1036	CDO1	cysteine dioxygenase, type I	-0.193155	0.0299897	2.22045e-16	0.00010251	0.316446	0.136828	0.141434	2.53803	0.999976	0.147279
10370	CITED2	Cbp/p300-interacting transactivator, with Glu/Asp-rich carboxy-terminal domain, 2	-0.325147	0.000493274	2.22045e-16	0.00010251	0.0929014	-0.195371	0.00171905	4.09276	1	0.00431704
10371	SEMA3A	sema domain, immunoglobulin domain (Ig), short basic domain, secreted, (semaphorin) 3A	-0.0162836	0.776361	2.22045e-16	0.00010251	0.943909	-0.00544323	0.844669	2.22045e-16	1.1431e-05	0.970515
10376	TUBA1B	tubulin, alpha 1b	0.192748	0.0110448	2.22045e-16	0.00010251	0.236466	0.37721	8.37072e-05	3.58674	1	0.00425886
10379	IRF9	interferon regulatory factor 9	-0.179106	0.0156242	2.22045e-16	0.00010251	0.261357	-0.678679	2.93115e-07	2.10337	0.999654	0.0322813
10380	BPNT1	3'(2'), 5'-bisphosphate nucleotidase 1	-0.0279159	0.612677	2.22045e-16	0.00010251	0.887806	0.0996176	0.316228	3.08905	0.999998	0.247332
10381	TUBB3	tubulin, beta 3 class III	0.142187	0.0604137	2.22045e-16	0.00010251	0.394051	0.338585	0.00053788	2.62077	0.999985	0.044603
10382	TUBB4A	tubulin, beta 4A class IVa	-0.098859	0.261875	2.22045e-16	0.00010251	0.659677	0.145798	0.20049	2.22045e-16	1.1431e-05	0.704755
10383	TUBB4B	tubulin, beta 4B class IVb	0.0118248	0.0460623	2.22045e-16	0.00010251	0.362121	0.34192	0.000275082	3.99745	1	0.00262095
10384	BTN3A3	butyrophilin, subfamily 3, member A3	-0.0175805	0.509885	2.22045e-16	0.00010251	0.838277	-0.0375888	0.147635	2.22045e-16	1.1431e-05	0.633697
10385	BTN2A2	butyrophilin, subfamily 2, member A2	-0.0780666	0.168793	2.22045e-16	0.00010251	0.559267	0.00950018	0.723312	0.000930946	1.15566e-05	0.739442
10388	SYCP2	synaptonemal complex protein 2	-0.0869719	0.148226	2.22045e-16	0.00010251	0.533932	0.149304	0.0536301	2.22045e-16	1.1431e-05	0.49252
10389	SCML2	sex comb on midleg-like 2 (Drosophila)	0.0229901	0.797731	2.22045e-16	0.00010251	0.950596	0.376624	0.0123079	2.00316	0.999324	0.114859
1038	CDR1	cerebellar degeneration-related protein 1, 34kDa	-0.0452308	0.555808	2.22045e-16	0.00010251	0.861611	-0.0350399	0.678666	2.22045e-16	2.22045e-16	0.931456
10390	CEPT1	choline/ethanolamine phosphotransferase 1	0.144792	0.0690889	2.22045e-16	0.00010251	0.412284	0.0180555	0.16916	3.13796	0.999999	0.185861
103910	MYL12B	myosin, light chain 12B, regulatory	-0.0805635	0.193843	3.69789e-08	0.00010251	0.215289	-0.195576	0.0162525	3.4403	1	0.0288961
10391	CORO2B	coronin, actin binding protein, 2B	-0.04075	0.466229	2.22045e-16	0.00010251	0.812454	-0.127406	0.159363	2.22045e-16	1.1431e-05	0.665295
10392	NOD1	nucleotide-binding oligomerization domain containing 1	-0.0176255	0.4584	2.22045e-16	0.00010251	0.807859	0.049622	0.321599	2.22045e-16	1.1431e-05	0.784095
10393	ANAPC10	anaphase promoting complex subunit 10	0.0975058	0.117772	2.22045e-16	0.00010251	0.493092	0.0269111	0.701403	2.74939	0.999992	0.541992
10394	PRG3	proteoglycan 3	-0.0845866	0.263052	8.29781e-13	0.00010251	0.294512	-0.0151292	0.822841	2.22045e-16	1.1431e-05	0.966372
10395	DLC1	deleted in liver cancer 1	0.417954	9.60489e-05	2.23155e-14	0.00010251	0.0170822	-0.0124572	0.463079	1.06996	0.333341	0.647188
10396	ATP8A1	ATPase, aminophospholipid transporter (APLT), class I, type 8A, member 1	-0.193432	0.0423904	2.22045e-16	0.00010251	0.352607	-0.292244	0.018893	2.03257	0.999448	0.121761
10397	NDRG1	N-myc downstream regulated 1	0.119518	0.00496362	0.643828	0.995242	0.0105445	-0.092151	0.159637	1.65926	0.991671	0.255217
10398	MYL9	myosin, light chain 9, regulatory	-0.14573	0.136817	1.28986e-08	0.00010251	0.190791	0.0336265	0.437173	2.94746	0.999997	0.342673
10399	GNB2L1	guanine nucleotide binding protein (G protein), beta polypeptide 2-like 1	0.195946	0.00931374	2.22045e-16	0.00010251	0.226505	-0.0840943	0.215078	4.68277	1	0.171309
1039	CDR2	cerebellar degeneration-related protein 2, 62kDa	0.0692377	0.160181	2.22045e-16	0.00010251	0.548566	-0.0614083	0.374867	1.94739	0.999003	0.494206
103	ADAR	adenosine deaminase, RNA-specific	-0.0870893	0.173412	2.22045e-16	0.00010251	0.565157	-0.205252	0.00989284	2.64286	0.999923	0.0844195
10400	PEMT	phosphatidylethanolamine N-methyltransferase	-0.113616	0.201892	0.804067	0.600041	0.0990005	0.089877	0.213984	2.22045e-16	1.1431e-05	0.713784
10401	PIAS3	protein inhibitor of activated STAT, 3	-0.105577	0.252835	2.22045e-16	0.00010251	0.651131	-0.298048	0.00232338	1.87041	0.998044	0.0946706
10402	ST3GAL6	ST3 beta-galactoside alpha-2,3-sialyltransferase 6	-0.0182109	0.31241	2.22045e-16	0.00010251	0.704413	0.01622	0.665143	2.22045e-16	1.1431e-05	0.927652
10403	NDC80	NDC80 kinetochore complex component homolog (S. cerevisiae)	0.0622663	0.40011	2.22045e-16	0.00010251	0.770942	1.73027	5.57721e-06	3.21283	0.999999	0.00599523
10404	CPQ	carboxypeptidase Q	-0.0753016	0.163447	2.22045e-16	0.00010251	0.552877	0.06597	0.422999	2.22045e-16	1.1431e-05	0.838357
10406	WFDC2	WAP four-disulfide core domain 2	-0.0801648	0.260895	2.22045e-16	0.00010251	0.658502	0.0581001	0.587142	2.22045e-16	1.1431e-05	0.903384
10407	SPAG11B	sperm associated antigen 11B	-0.049672	0.355377	2.22045e-16	0.00010251	0.738652	-0.0329668	0.418916	2.22045e-16	1.1431e-05	0.836545
10409	BASP1	brain abundant, membrane attached signal protein 1	-0.104941	0.0996559	0.0962534	0.000917939	0.115406	0.016481	0.044407	2.07912	0.999597	0.136007
1040	CDS1	CDP-diacylglycerol synthase (phosphatidate cytidylyltransferase) 1	-0.0128155	0.277965	3.36114	1	0.0521431	-0.00986399	0.515646	2.06096	0.999545	0.583209
10411	RAPGEF3	Rap guanine nucleotide exchange factor (GEF) 3	-0.205146	0.00743028	2.22045e-16	0.00010251	0.213953	-0.0308816	0.795641	2.22045e-16	1.1431e-05	0.960655
10413	YAP1	Yes-associated protein 1	0.048554	0.453398	2.22045e-16	0.00010251	0.804887	0.244826	0.0325391	2.88405	0.999996	0.0795147
10417	SPON2	spondin 2, extracellular matrix protein	-0.0922514	0.202653	2.22045e-16	0.00010251	0.598951	-0.0020075	0.60823	2.22045e-16	1.1431e-05	0.909613
10418	SPON1	spondin 1, extracellular matrix protein	-0.0403234	0.393173	7.70495e-13	0.00010251	0.341437	-0.0101623	0.543502	2.22045e-16	1.1431e-05	0.887925
10419	PRMT5	protein arginine methyltransferase 5	0.102777	0.143875	2.22045e-16	0.00010251	0.528198	0.180894	0.00391317	2.53946	0.999976	0.0699617
1041	CDSN	corneodesmosin	-0.093104	0.141708	2.22045e-16	0.00010251	0.525429	0.0940597	0.333216	0.00205064	1.17094e-05	0.667801
10420	TESK2	testis-specific kinase 2	-0.168228	0.0526755	1.55431e-15	0.00010251	0.17911	0.0433666	0.662001	1.95351	0.999045	0.619953
10421	CD2BP2	CD2 (cytoplasmic tail) binding protein 2	-0.00236434	0.897822	2.22045e-16	0.00010251	0.977307	-0.125082	0.0431123	4.29882	1	0.0184705
10422	UBAC1	UBA domain containing 1	-0.0258628	0.762891	2.22045e-16	0.00010251	0.939593	0.160727	0.0484217	2.22045e-16	1.1431e-05	0.484788
10423	CDIPT	CDP-diacylglycerol--inositol 3-phosphatidyltransferase	-0.0423118	0.498175	2.22045e-16	0.00010251	0.831626	-0.109869	0.118102	2.5759	0.999981	0.135549
10424	PGRMC2	progesterone receptor membrane component 2	-0.0690068	0.411881	2.22045e-16	0.00010251	0.778911	-0.255807	0.0055644	2.4143	0.999952	0.0824579
10425	ARIH2	ariadne homolog 2 (Drosophila)	0.112653	0.12104	2.22045e-16	0.00010251	0.498044	-0.0531664	0.123718	2.55121	0.999978	0.137932
10426	TUBGCP3	tubulin, gamma complex associated protein 3	0.0184155	0.638008	6.744e-07	0.000102511	0.340537	0.444206	0.00217285	2.04186	0.999481	0.0867356
10427	SEC24B	SEC24 family, member B (S. cerevisiae)	-0.00348147	0.958875	2.22045e-16	0.00010251	0.991784	-0.184651	0.0488026	2.2756	0.999887	0.129858
10428	CFDP1	craniofacial development protein 1	0.107861	0.183249	0.000212789	0.000103009	0.165708	-0.152316	0.0939784	2.80914	0.999994	0.111093
10430	TMEM147	transmembrane protein 147	0.0248148	0.695302	0.00128999	0.000105572	0.304612	0.104126	0.112921	2.17961	0.999792	0.151346
10432	RBM14	RNA binding motif protein 14	0.0569369	0.0506315	1.42062e-11	0.00010251	0.151452	0.453788	0.000539948	4.39142	1	0.00178211
10434	LYPLA1	lysophospholipase I	0.0650747	0.302654	0.104111	0.00109736	0.164276	0.157284	0.061257	2.85712	0.999996	0.0953284
10435	CDC42EP2	CDC42 effector protein (Rho GTPase binding) 2	-0.0628812	0.371485	2.22045e-16	0.00010251	0.751153	0.186579	0.0386228	2.22045e-16	1.1431e-05	0.466912
10436	EMG1	EMG1 nucleolar protein homolog (S. cerevisiae)	-0.0886067	0.140244	2.22045e-16	0.00010251	0.262695	-0.0562109	0.0112272	2.82313	0.999995	0.0645965
10437	IFI30	interferon, gamma-inducible protein 30	-0.239363	0.00113454	2.22045e-16	0.00010251	0.12468	-0.137214	0.0636103	3.42362	1	0.0516081
10438	C1D	C1D nuclear receptor corepressor	0.055296	0.431999	2.22045e-16	0.00010251	0.791729	0.0209504	0.82355	2.22045e-16	2.22045e-16	0.966652
10439	OLFM1	olfactomedin 1	0.303833	0.000373073	2.22045e-16	0.00010251	0.0889175	0.455433	0.000111875	0.000314578	1.14734e-05	0.176352
1043	CD52	CD52 molecule	0.0445354	0.494246	2.22045e-16	0.00010251	0.829272	0.00534007	0.910439	2.22045e-16	2.22045e-16	0.984217
10440	TIMM17A	translocase of inner mitochondrial membrane 17 homolog A (yeast)	0.071931	0.359451	2.22045e-16	0.00010251	0.741969	0.0806191	0.126881	2.22045e-16	2.22045e-16	0.579297
10443	N4BP2L2	NEDD4 binding protein 2-like 2	0.0873909	0.194025	2.22045e-16	0.00010251	0.589979	-0.366717	0.00330856	2.41379	0.999951	0.0746736
10444	ZER1	zer-1 homolog (C. elegans)	-0.162881	0.0744609	2.22045e-16	0.00010251	0.422919	-0.165753	0.0183418	1.07692e-13	1.1431e-05	0.244384
10445	MCRS1	microspherule protein 1	0.101584	0.112849	4.55302e-13	0.00010251	0.216809	0.0315513	0.619398	3.00108	0.999998	0.419725
10446	LRRN2	leucine rich repeat neuronal 2	-0.0568646	0.170077	2.22045e-16	0.00010251	0.561078	-0.020142	0.207184	2.13401	0.99972	0.332868
10449	ACAA2	acetyl-CoA acyltransferase 2	-0.296738	0.000828369	2.22045e-16	0.00010251	0.106775	-0.789433	2.84472e-06	3.16528	0.999999	0.00599672
1044	CDX1	caudal type homeobox 1	-0.187207	0.0377505	2.22045e-16	0.00010251	0.339601	0.0957024	0.226729	2.22045e-16	1.1431e-05	0.722632
10450	PPIE	peptidylprolyl isomerase E (cyclophilin E)	-0.0410148	0.456923	2.22045e-16	0.00010251	0.807075	0.0540277	0.453068	3.32056	0.999999	0.268652
10451	VAV3	vav 3 guanine nucleotide exchange factor	0.0346054	0.253617	2.22045e-16	0.00010251	0.651702	-0.0638359	0.362901	2.22045e-16	1.1431e-05	0.808305
10454	TAB1	TGF-beta activated kinase 1/MAP3K7 binding protein 1	-0.103498	0.251718	5.5056e-12	0.00010251	0.281491	-0.0276516	0.376429	2.38929	0.999944	0.429479
10455	ECI2	enoyl-CoA delta isomerase 2	-0.545642	7.13406e-06	2.22045e-16	0.00010251	0.0577579	0.240346	0.0389768	1.87185	0.998291	0.141096
10456	HAX1	HCLS1 associated protein X-1	-0.0302252	0.17438	2.22045e-16	0.00010251	0.566734	0.0634302	0.221936	3.40486	1	0.18724
10457	GPNMB	glycoprotein (transmembrane) nmb	-0.236935	0.0485724	2.22045e-16	0.00010251	0.367999	-0.28478	0.0246842	2.22045e-16	1.1431e-05	0.436529
10458	BAIAP2	BAI1-associated protein 2	-0.0531694	0.222255	2.22045e-16	0.00010251	0.620183	0.0623977	0.456513	3.46185	1	0.248715
10459	MAD2L2	MAD2 mitotic arrest deficient-like 2 (yeast)	-0.14562	0.0641645	2.22045e-16	0.00010251	0.402335	0.3011	0.00291915	2.41878	0.999953	0.0727463
1045	CDX2	caudal type homeobox 2	0.127701	0.310289	2.22045e-16	0.00010251	0.702572	-0.0257709	0.775084	2.22045e-16	1.1431e-05	0.955982
10460	TACC3	transforming, acidic coiled-coil containing protein 3	-0.00753242	0.716525	2.22045e-16	0.00010251	0.925659	0.625725	0.000234234	3.32983	0.999999	0.00889016
10461	MERTK	c-mer proto-oncogene tyrosine kinase	-0.0870331	0.203858	2.22045e-16	0.00010251	0.600275	-0.148907	0.125866	2.22045e-16	1.1431e-05	0.57774
10462	CLEC10A	C-type lectin domain family 10, member A	-0.182354	0.0238345	2.22045e-16	0.00010251	0.296257	0.104251	0.343891	2.22045e-16	1.1431e-05	0.798054
10463	SLC30A9	solute carrier family 30 (zinc transporter), member 9	0.112555	0.143923	2.22045e-16	0.00010251	0.528318	-0.0105509	0.408929	2.81423	0.999994	0.361411
10464	PIBF1	progesterone immunomodulatory binding factor 1	0.166912	0.0933833	2.22045e-16	0.00010251	0.456202	-0.135238	0.309996	3.15846	0.999999	0.233452
10465	PPIH	peptidylprolyl isomerase H (cyclophilin H)	-0.00487694	0.728454	4.05801	1	0.104349	0.251282	0.00953582	2.22045e-16	2.22045e-16	0.385073
10466	COG5	component of oligomeric golgi complex 5	-0.0809187	0.173351	2.22045e-16	0.00010251	0.565029	-0.0764679	0.155706	2.22045e-16	2.22045e-16	0.651636
10467	ZNHIT1	zinc finger, HIT-type containing 1	-0.104221	0.147434	2.22045e-16	0.00010251	0.532791	-0.0990671	0.178379	1.44666	0.956059	0.361458
10468	FST	follistatin	-0.0584366	0.0836933	4.11943	1	0.0203431	-0.0114639	0.515775	2.22045e-16	1.1431e-05	0.877682
10469	TIMM44	translocase of inner mitochondrial membrane 44 homolog (yeast)	-0.00715296	0.343685	2.83995e-13	0.00010251	0.331687	-0.0272521	0.430788	3.15676	0.999999	0.287653
1046	CDX4	caudal type homeobox 4	-0.0283547	0.707266	2.22045e-16	2.22045e-16	0.928292	-0.104815	0.394281	2.33147e-14	1.1431e-05	0.682073
10471	PFDN6	prefoldin subunit 6	-0.0973885	0.0321313	2.22045e-16	0.00010251	0.323256	0.0316582	0.372691	2.88166	0.999996	0.32555
10472	ZNF238	zinc finger protein 238	0.0999476	0.100775	2.22045e-16	0.00010251	0.467435	0.105277	0.174874	2.22045e-16	1.1431e-05	0.685475
10473	HMGN4	high mobility group nucleosomal binding domain 4	0.104521	0.119059	2.22045e-16	0.00010251	0.495302	-0.0785249	0.265934	2.22045e-16	2.22045e-16	0.750193
10474	TADA3	transcriptional adaptor 3	0.0171481	0.258238	2.22045e-16	0.00010251	0.656001	-0.0787575	0.167086	3.59809	1	0.173963
10475	TRIM38	tripartite motif containing 38	-0.0516882	0.463393	2.22045e-16	0.00010251	0.811015	-0.281276	0.00888434	3.77476e-15	1.1431e-05	0.224476
10478	SLC25A17	solute carrier family 25 (mitochondrial carrier; peroxisomal membrane protein, 34kDa), member 17	0.0337338	0.462655	2.22045e-16	0.00010251	0.810507	0.216564	0.0458155	2.7066	0.99999	0.103003
10479	SLC9A6	solute carrier family 9, subfamily A (NHE6, cation proton antiporter 6), member 6	0.0745691	0.29339	2.22045e-16	2.22045e-16	0.706909	0.147849	0.0659202	2.22045e-16	1.1431e-05	0.511018
1047	CLGN	calmegin	-0.477889	3.95324e-05	2.22045e-16	0.00010251	0.06748	-0.1521	0.218597	2.22045e-16	1.1431e-05	0.717005
10480	EIF3M	eukaryotic translation initiation factor 3, subunit M	0.0880048	0.223509	2.22045e-16	2.22045e-16	0.639609	-0.0258492	0.496285	2.07944	0.999598	0.56508
10481	HOXB13	homeobox B13	-0.133816	0.0954124	2.22045e-16	0.00010251	0.458962	-0.0803123	0.510128	5.59552e-14	1.1431e-05	0.712804
10482	NXF1	nuclear RNA export factor 1	0.0035625	0.954269	2.22045e-16	0.00010251	0.990629	0.0838852	0.214673	2.79642	0.999994	0.243142
10483	SEC23B	Sec23 homolog B (S. cerevisiae)	0.107503	0.0115309	2.22045e-16	0.00010251	0.239521	0.0324302	0.0232378	1.42372	0.797318	0.153172
10484	SEC23A	Sec23 homolog A (S. cerevisiae)	-0.141595	0.0705683	2.22045e-16	2.22045e-16	0.427562	-0.168564	0.0734601	3.3211	0.999999	0.0617597
10485	C1orf61	chromosome 1 open reading frame 61	-0.0869738	0.202997	2.22045e-16	0.00010251	0.599192	0.0480605	0.197338	2.22045e-16	2.22045e-16	0.702862
10486	CAP2	CAP, adenylate cyclase-associated protein, 2 (yeast)	0.340704	0.000100209	4.61614	1	0.000169559	0.436719	0.000527053	2.22045e-16	1.1431e-05	0.281272
10487	CAP1	CAP, adenylate cyclase-associated protein 1 (yeast)	0.0845448	0.229485	2.22045e-16	0.00010251	0.627782	-0.148687	0.0317164	3.66678	1	0.0287534
10488	CREB3	cAMP responsive element binding protein 3	-0.129369	0.0875044	2.22045e-16	0.00010251	0.44649	0.0277401	0.657482	2.69389	0.99999	0.535717
10489	LRRC41	leucine rich repeat containing 41	-4.15328e-05	0.570126	2.22045e-16	0.00010251	0.868943	-0.153301	0.00540773	2.94869	0.999997	0.0427711
1048	CEACAM5	carcinoembryonic antigen-related cell adhesion molecule 5	-0.00439944	0.122307	2.22045e-16	0.00010251	0.500035	-0.348379	0.00131066	2.22045e-16	2.22045e-16	0.305679
10490	VTI1B	vesicle transport through interaction with t-SNAREs homolog 1B (yeast)	0.139772	0.0219809	2.22045e-16	0.00010251	0.289223	-0.0797411	0.309635	2.06659	0.999562	0.427312
10491	CRTAP	cartilage associated protein	-0.143966	0.0926548	2.22045e-16	0.00010251	0.455103	0.110117	0.20612	3.2844	0.999999	0.188462
10492	SYNCRIP	synaptotagmin binding, cytoplasmic RNA interacting protein	0.100888	0.110524	2.22045e-16	2.22045e-16	0.497207	0.194884	0.0330949	3.15785	0.999999	0.0560166
10493	VAT1	vesicle amine transport protein 1 homolog (T. californica)	-0.197906	0.0066077	2.22045e-16	0.00010251	0.207443	-0.229944	0.00581539	2.6652	0.999988	0.0676232
10494	STK25	serine/threonine kinase 25	0.200472	0.00974723	2.22045e-16	0.00010251	0.228858	-0.062345	0.37775	2.54623	0.999977	0.40569
10495	ENOX2	ecto-NOX disulfide-thiol exchanger 2	0.0209201	0.36427	2.22045e-16	0.00010251	0.745657	0.045263	0.331881	2.22045e-16	1.1431e-05	0.790434
10497	UNC13B	unc-13 homolog B (C. elegans)	-0.0209348	0.0417997	2.22045e-16	0.00010251	0.35071	0.0893842	0.167801	2.22045e-16	1.1431e-05	0.679705
10498	CARM1	coactivator-associated arginine methyltransferase 1	-0.0808108	0.137204	0.00107546	0.000105057	0.143718	-0.364527	0.000395236	2.78802	0.999994	0.0316767
10499	NCOA2	nuclear receptor coactivator 2	0.0394799	0.189782	2.22045e-16	0.00010251	0.585332	-0.187519	0.083299	2.98819	0.999998	0.0915693
104	ADARB1	adenosine deaminase, RNA-specific, B1	-0.046154	0.240684	2.76241	1	0.0525374	0.00791854	0.0336497	2.48901	0.999969	0.111136
10500	SEMA6C	sema domain, transmembrane domain (TM), and cytoplasmic domain, (semaphorin) 6C	-0.0352523	0.693824	2.22045e-16	0.00010251	0.918271	-0.111009	0.220519	0.017232	1.39887e-05	0.659065
10501	SEMA6B	sema domain, transmembrane domain (TM), and cytoplasmic domain, (semaphorin) 6B	-0.127813	0.0939226	9.63851e-12	0.00010251	0.191005	0.0290307	0.199279	2.22045e-16	1.1431e-05	0.703692
10505	SEMA4F	sema domain, immunoglobulin domain (Ig), transmembrane domain (TM) and short cytoplasmic domain, (semaphorin) 4F	-0.10848	0.122155	2.22045e-16	0.00010251	0.499751	-0.180267	0.0574975	2.22045e-16	1.1431e-05	0.499401
10507	SEMA4D	sema domain, immunoglobulin domain (Ig), transmembrane domain (TM) and short cytoplasmic domain, (semaphorin) 4D	-0.029572	0.809756	2.22045e-16	0.00010251	0.953993	0.15552	0.0644616	2.22045e-16	1.1431e-05	0.508955
10509	SEMA4B	sema domain, immunoglobulin domain (Ig), transmembrane domain (TM) and short cytoplasmic domain, (semaphorin) 4B	-0.168869	0.0297142	8.21565e-15	0.00010251	0.145479	-0.390477	7.83429e-05	3.27817	0.999999	0.00803341
1050	CEBPA	CCAAT/enhancer binding protein (C/EBP), alpha	0.025393	0.720959	2.22045e-16	0.00010251	0.927516	0.0345275	0.716722	2.22045e-16	1.1431e-05	0.941125
10512	SEMA3C	sema domain, immunoglobulin domain (Ig), short basic domain, secreted, (semaphorin) 3C	0.0837583	0.00642755	6.86118e-14	0.00010251	0.101499	0.295851	0.0165789	2.22045e-16	2.22045e-16	0.414611
10513	APPBP2	amyloid beta precursor protein (cytoplasmic tail) binding protein 2	0.0161825	0.113443	2.22045e-16	0.00010251	0.48665	-0.214593	0.00548872	3.27645	0.999999	0.0239595
10514	MYBBP1A	MYB binding protein (P160) 1a	0.157566	0.0284296	3.02576e-11	0.00010251	0.13183	-0.00296938	0.668121	4.04036	1	0.241628
10516	FBLN5	fibulin 5	0.0106071	0.899144	2.22045e-16	0.00010251	0.977647	-0.0342887	0.770382	2.22045e-16	1.1431e-05	0.954863
10518	CIB2	calcium and integrin binding family member 2	-0.149561	0.0680612	0.717964	0.999084	0.02919	0.0911877	0.141747	2.22045e-16	1.1431e-05	0.601221
10519	CIB1	calcium and integrin binding 1 (calmyrin)	-0.00685093	0.908335	2.22045e-16	0.00010251	0.980266	-0.245131	0.00695226	2.6302	0.999986	0.072887
1051	CEBPB	CCAAT/enhancer binding protein (C/EBP), beta	0.383931	3.43847e-05	2.22045e-16	0.00010251	0.0665387	-0.195444	0.00596943	2.00719	0.999342	0.102255
10520	ZNF211	zinc finger protein 211	0.108825	0.0964181	2.22045e-16	0.00010251	0.460524	-0.20326	0.000567171	2.22045e-16	2.22045e-16	0.283539
10521	DDX17	DEAD (Asp-Glu-Ala-Asp) box helicase 17	0.135994	0.0607965	0.000174189	0.000102918	0.12208	-0.188427	0.0399497	2.78213	0.750003	0.121199
10522	DEAF1	deformed epidermal autoregulatory factor 1 (Drosophila)	-0.0634002	0.0443913	6.41809e-05	0.00010266	0.113885	-0.111158	0.0600923	2.0144	0.666669	0.158519
10523	CHERP	calcium homeostasis endoplasmic reticulum protein	0.0354998	0.249908	6.45928e-08	0.00010251	0.235135	0.0843397	0.268212	3.06937	0.999998	0.228695
10524	KAT5	K(lysine) acetyltransferase 5	-0.0692957	0.307622	2.22045e-16	0.00010251	0.700444	-0.161394	0.0319079	2.99671	0.999998	0.0695192
10525	HYOU1	hypoxia up-regulated 1	0.0626175	0.355066	7.19431e-06	0.000102527	0.241987	0.01607	0.793491	3.18289	0.999999	0.452374
10526	IPO8	importin 8	-0.140454	0.0928178	2.22045e-16	0.00010251	0.455429	0.0650127	0.342151	2.86211	0.999996	0.31132
10528	NOP56	NOP56 ribonucleoprotein homolog (yeast)	0.187797	0.0142296	2.22045e-16	0.00010251	0.254591	0.366069	0.000523512	4.07941	1	0.00282084
10529	NEBL	nebulette	-0.181824	0.00780548	2.22045e-16	0.00010251	0.217075	-0.320043	0.00898647	2.22045e-16	2.22045e-16	0.381981
1052	CEBPD	CCAAT/enhancer binding protein (C/EBP), delta	0.0933116	0.0786637	2.22045e-16	0.00010251	0.430089	-0.0525149	0.366095	2.22045e-16	1.1431e-05	0.810199
10531	PITRM1	pitrilysin metallopeptidase 1	0.0100398	0.575932	2.22045e-16	0.00010251	0.871678	0.0384695	0.264426	2.94792	0.999997	0.245186
10533	ATG7	autophagy related 7	-0.00840594	0.308235	2.22045e-16	0.00010251	0.701053	0.0678822	0.303698	2.78053	0.999993	0.307443
10534	SSSCA1	Sjogren syndrome/scleroderma autoantigen 1	-0.00728678	0.92018	0.0620249	0.000421419	0.334297	0.167588	0.0593902	3.08472	0.999998	0.0753423
10535	RNASEH2A	ribonuclease H2, subunit A	0.0948211	0.29644	2.22045e-16	0.00010251	0.689917	1.37769	8.02193e-10	2.25687	0.999873	0.0137129
10536	LEPREL2	leprecan-like 2	-0.153499	0.036664	2.22045e-16	0.00010251	0.336572	0.158256	0.191272	2.01834	0.999391	0.32812
10537	UBD	ubiquitin D	-0.624435	0.00154783	2.22045e-16	0.00010251	0.147817	0.037958	0.773543	0.000469798	1.14942e-05	0.751877
10538	BATF	basic leucine zipper transcription factor, ATF-like	0.354755	3.21886e-05	3.74054	1	0.000468898	-0.29539	0.00132382	2.22045e-16	1.1431e-05	0.305392
10539	GLRX3	glutaredoxin 3	-0.0257997	0.32661	2.22045e-16	0.00010251	0.71627	0.118444	0.0379586	3.08949	0.999998	0.0644389
1053	CEBPE	CCAAT/enhancer binding protein (C/EBP), epsilon	-0.240713	0.0378775	2.22045e-16	0.00010251	0.340077	0.00488811	0.944072	2.22045e-16	1.1431e-05	0.990474
10540	DCTN2	dynactin 2 (p50)	0.0251045	0.633409	4.44089e-15	0.00010251	0.446073	-0.025115	0.136365	2.56849	0.99998	0.140064
10541	ANP32B	acidic (leucine-rich) nuclear phosphoprotein 32 family, member B	0.0727617	0.240857	2.22045e-16	0.00010251	0.638919	0.195562	0.00759674	3.59017	1	0.0167177
10542	HBXIP	hepatitis B virus x interacting protein	-0.0158891	0.698672	2.22045e-16	0.00010251	0.919681	-0.152631	0.0383843	2.69642	0.99999	0.0999557
10544	PROCR	protein C receptor, endothelial	-0.0741377	0.55813	2.22045e-16	0.00010251	0.863094	0.254451	0.00469752	2.22045e-16	1.1431e-05	0.35152
10548	TM9SF1	transmembrane 9 superfamily member 1	0.127759	0.139697	2.22045e-16	0.00010251	0.522826	-0.0617652	0.228731	2.56692	0.99998	0.296385
10549	PRDX4	peroxiredoxin 4	-0.0572709	0.401918	2.22045e-16	0.00010251	0.77195	0.693575	1.15186e-06	3.32204	0.999999	0.00345582
1054	CEBPG	CCAAT/enhancer binding protein (C/EBP), gamma	0.414161	0.000113092	2.22045e-16	0.00010251	0.0748481	-0.0663528	0.313845	2.22045e-16	1.1431e-05	0.779107
10550	ARL6IP5	ADP-ribosylation-like factor 6 interacting protein 5	-0.422667	4.40279e-05	2.22045e-16	0.00010251	0.0680453	-0.258405	0.00116799	0.0915774	3.31548e-05	0.177494
10551	AGR2	anterior gradient 2 homolog (Xenopus laevis)	-0.62949	1.99057e-06	2.25802e-11	0.00010251	0.0114992	0.449664	0.00038906	2.22045e-16	1.1431e-05	0.275426
10552	ARPC1A	actin related protein 2/3 complex, subunit 1A, 41kDa	0.0655621	0.302573	2.8618e-07	0.000102511	0.247189	0.0256698	0.0431041	2.24078	0.99986	0.129012
10553	HTATIP2	HIV-1 Tat interactive protein 2, 30kDa	0.0571054	0.309479	2.22045e-16	0.00010251	0.70182	0.00325092	0.0751228	3.00672e-06	1.14314e-05	0.289645
10554	AGPAT1	1-acylglycerol-3-phosphate O-acyltransferase 1 (lysophosphatidic acid acyltransferase, alpha)	-0.0670108	0.317845	9.04646e-05	0.000102722	0.217812	-0.0884886	0.152293	1.52033	0.500005	0.173949
10555	AGPAT2	1-acylglycerol-3-phosphate O-acyltransferase 2 (lysophosphatidic acid acyltransferase, beta)	-0.117755	0.0853531	2.22045e-16	0.00010251	0.442207	0.0363611	0.572279	2.27615	0.999888	0.582099
10556	RPP30	ribonuclease P/MRP 30kDa subunit	0.0706806	0.33749	2.22045e-16	0.00010251	0.724944	0.235686	0.0183624	2.81806	0.999995	0.0737736
10557	RPP38	ribonuclease P/MRP 38kDa subunit	-0.00938185	0.884091	2.22045e-16	0.00010251	0.974234	-0.0450285	0.456514	3.13781	0.999999	0.304628
10558	SPTLC1	serine palmitoyltransferase, long chain base subunit 1	0.114023	0.142394	2.22045e-16	0.00010251	0.526358	0.118149	0.121703	2.11112	0.999675	0.154582
10559	SLC35A1	solute carrier family 35 (CMP-sialic acid transporter), member A1	-0.194942	0.00409825	2.22045e-16	0.00010251	0.184685	-0.4974	1.02581e-05	2.74189	0.999992	0.0214982
10560	SLC19A2	solute carrier family 19 (thiamine transporter), member 2	0.721949	4.3318e-07	2.22045e-16	0.00010251	0.0484407	0.387481	0.00427703	2.66723	0.999988	0.0625553
10561	IFI44	interferon-induced protein 44	-0.0371306	0.173106	2.22045e-16	0.00010251	0.564439	0.0130004	0.202716	2.22045e-16	1.1431e-05	0.706473
10562	OLFM4	olfactomedin 4	0.00354116	0.95431	2.22045e-16	2.22045e-16	0.991431	0.068986	0.297503	2.22045e-16	1.1431e-05	0.768531
10563	CXCL13	chemokine (C-X-C motif) ligand 13	0.00852747	0.910277	2.22045e-16	0.00010251	0.980768	-0.0207574	0.792226	2.22045e-16	1.1431e-05	0.959704
10564	ARFGEF2	ADP-ribosylation factor guanine nucleotide-exchange factor 2 (brefeldin A-inhibited)	0.137741	0.0889241	5.32907e-15	0.00010251	0.213879	-0.106915	0.0210855	2.58326	0.999982	0.0959361
10565	ARFGEF1	ADP-ribosylation factor guanine nucleotide-exchange factor 1 (brefeldin A-inhibited)	0.0565463	0.226177	2.22045e-16	0.00010251	0.624737	-0.198018	0.0225697	2.22045e-16	1.1431e-05	0.431141
10566	AKAP3	A kinase (PRKA) anchor protein 3	-0.0622285	0.482696	2.22045e-16	0.00010251	0.822392	0.0369977	0.758768	0.000117653	1.14468e-05	0.750782
10567	RABAC1	Rab acceptor 1 (prenylated)	-0.181667	0.0167431	1.86517e-13	0.00010251	0.124776	-0.471284	2.1205e-05	2.6569	0.999988	0.0279618
10568	SLC34A2	solute carrier family 34 (sodium phosphate), member 2	0.118671	0.0889144	2.22045e-16	0.00010251	0.448547	0.0714211	0.386295	2.22045e-16	1.1431e-05	0.821033
10569	SLU7	SLU7 splicing factor homolog (S. cerevisiae)	0.00503226	0.781109	2.22045e-16	0.00010251	0.94543	-0.231109	0.0210998	0.0974523	3.54743e-05	0.210803
1056	CEL	carboxyl ester lipase (bile salt-stimulated lipase)	-0.0909759	0.268143	2.22045e-16	0.00010251	0.665446	-0.201883	0.126163	2.22045e-16	1.1431e-05	0.578018
10570	DPYSL4	dihydropyrimidinase-like 4	0.084741	0.00327611	4.17888e-13	0.00010251	0.0704813	0.177868	0.0512763	2.22045e-16	1.1431e-05	0.489261
10572	SIVA1	SIVA1, apoptosis-inducing factor	-0.0594692	0.446446	2.22045e-16	0.00010251	0.80114	0.618961	1.80529e-05	2.22045e-16	1.1431e-05	0.235121
10573	MRPL28	mitochondrial ribosomal protein L28	0.0207905	0.732032	2.42105	1	0.139142	0.00444922	0.949674	3.16256	0.999999	0.544858
10574	CCT7	chaperonin containing TCP1, subunit 7 (eta)	0.0160605	0.793114	2.54399	1	0.143284	0.238433	0.00155571	3.55448	1	0.00946397
10575	CCT4	chaperonin containing TCP1, subunit 4 (delta)	0.00169936	0.593036	2.22045e-16	0.00010251	0.879586	0.1115	0.112008	3.15148	0.999999	0.0848521
10576	CCT2	chaperonin containing TCP1, subunit 2 (beta)	0.0828585	0.2356	2.22045e-16	0.00010251	0.633762	0.234223	0.00356665	2.82106	0.999995	0.0470016
10577	NPC2	Niemann-Pick disease, type C2	-0.137897	0.0360514	2.22045e-16	0.00010251	0.334746	-0.136354	0.0347392	3.11718	0.999999	0.0600597
10578	GNLY	granulysin	-0.165575	0.0647891	2.22045e-16	0.00010251	0.40364	-0.0627075	0.285175	2.22045e-16	2.22045e-16	0.762224
10579	TACC2	transforming, acidic coiled-coil containing protein 2	0.0126302	0.354346	0.00381071	0.000112245	0.203396	-0.138224	0.0211246	0.665412	0.333105	0.167716
1057	CELP	carboxyl ester lipase pseudogene	-0.0395047	0.675542	2.22045e-16	0.00010251	0.912705	-0.155127	0.426216	2.22045e-16	2.22045e-16	0.840457
10580	SORBS1	sorbin and SH3 domain containing 1	-0.0550892	0.251764	5.42026e-08	0.00010251	0.236292	0.0764078	0.275242	0.994713	0.399994	0.625169
10581	IFITM2	interferon induced transmembrane protein 2	0.00930911	0.812094	3.77476e-15	0.00010251	0.504018	-0.232634	0.0210231	3.17826	0.999999	0.0461926
10584	COLEC10	collectin sub-family member 10 (C-type lectin)	0.0197199	0.273956	2.22045e-16	0.00010251	0.670435	0.0718592	0.14948	2.22045e-16	1.1431e-05	0.636775
10585	POMT1	protein-O-mannosyltransferase 1	-0.104477	0.103006	2.22045e-16	0.00010251	0.47036	-0.178401	0.0285399	3.02525	0.999998	0.0648486
10586	MAB21L2	mab-21-like 2 (C. elegans)	0.0175051	0.163111	2.22045e-16	0.00010251	0.552394	0.040527	0.570818	2.22045e-16	1.1431e-05	0.897082
10587	TXNRD2	thioredoxin reductase 2	-0.178728	0.0036058	2.22045e-16	0.00010251	0.179537	-0.058859	0.18508	2.1373	0.999726	0.309718
10588	MTHFS	5,10-methenyltetrahydrofolate synthetase (5-formyltetrahydrofolate cyclo-ligase)	-0.0269719	0.682247	2.22045e-16	0.00010251	0.914757	0.0475147	0.0149292	2.22045e-16	1.1431e-05	0.40828
10589	DRAP1	DR1-associated protein 1 (negative cofactor 2 alpha)	-0.10291	0.193079	2.22045e-16	0.00010251	0.588823	0.062898	0.333914	2.00763	0.999344	0.453203
1058	CENPA	centromere protein A	0.361151	5.06092e-05	7.64052e-07	0.000102512	0.00960221	0.842404	7.19555e-05	3.77927	1	0.00273582
10590	SCGN	secretagogin, EF-hand calcium binding protein	-0.14098	0.0640687	2.22045e-16	0.00010251	0.402088	0.0748297	0.510658	0.00345007	1.19033e-05	0.687112
10591	C6orf108	chromosome 6 open reading frame 108	-0.125778	0.0860505	2.22045e-16	0.00010251	0.443485	0.179386	0.0230037	2.85073	0.999995	0.0753816
10592	SMC2	structural maintenance of chromosomes 2	0.14678	0.0781613	2.22045e-16	2.22045e-16	0.442336	1.52079	1.39408e-05	3.25913	0.999999	0.00617921
10594	PRPF8	PRP8 pre-mRNA processing factor 8 homolog (S. cerevisiae)	0.0043157	0.94115	2.22045e-16	0.00010251	0.987592	-0.025103	0.675451	3.25194	0.999999	0.381161
10595	ERN2	endoplasmic reticulum to nucleus signaling 2	-0.180216	0.0247031	2.22045e-16	0.00010251	0.299386	0.0358577	0.658307	2.22045e-16	1.1431e-05	0.924979
10598	AHSA1	AHA1, activator of heat shock 90kDa protein ATPase homolog 1 (yeast)	0.0551078	0.504158	2.22045e-16	0.00010251	0.834963	0.195797	0.00856656	2.83277	0.999995	0.0593665
10599	SLCO1B1	solute carrier organic anion transporter family, member 1B1	-0.0354492	0.586086	2.22045e-16	0.00010251	0.876151	0.131765	0.200053	2.22045e-16	2.22045e-16	0.70494
1059	CENPB	centromere protein B, 80kDa	-0.0661555	0.469991	2.22045e-16	0.00010251	0.815126	0.28099	0.00466872	2.9615	0.999997	0.0401512
105	ADARB2	adenosine deaminase, RNA-specific, B2	-0.117805	0.0659	2.22045e-16	0.00010251	0.405712	0.0184612	0.596483	2.22045e-16	1.1431e-05	0.906433
10600	USP16	ubiquitin specific peptidase 16	0.16565	0.0751103	2.22045e-16	0.00010251	0.42388	-0.0192984	0.775564	2.46673	0.999964	0.611645
10602	CDC42EP3	CDC42 effector protein (Rho GTPase binding) 3	0.134579	0.0522565	2.22045e-16	0.00010251	0.376663	-0.00232332	0.73191	2.22045e-16	1.1431e-05	0.945136
10603	SH2B2	SH2B adaptor protein 2	0.095399	0.200318	2.64586e-07	0.000102511	0.208746	-0.237616	0.00459111	2.22045e-16	1.1431e-05	0.350516
10606	PAICS	phosphoribosylaminoimidazole carboxylase, phosphoribosylaminoimidazole succinocarboxamide synthetase	0.128505	0.0419475	2.22045e-16	0.00010251	0.351145	0.513975	7.5373e-05	4.19712	1	0.00137039
10607	TBL3	transducin (beta)-like 3	-0.119786	0.139141	2.22045e-16	0.00010251	0.522172	-0.0155984	0.832186	2.45569	0.999962	0.619659
10608	MXD4	MAX dimerization protein 4	-0.196368	0.013241	1.86235e-06	0.000102514	0.0812421	-0.716576	3.82942e-06	2.14923	0.999747	0.0408219
10609	LEPREL4	leprecan-like 4	-0.0759154	0.468912	3.12515e-09	0.00010251	0.32139	-0.0408908	0.638359	2.22045e-16	1.1431e-05	0.918689
1060	CENPC1	centromere protein C 1	-0.0609814	0.579804	2.22045e-16	0.00010251	0.873364	-0.118831	0.436519	2.11261	0.999678	0.516141
10610	ST6GALNAC2	ST6 (alpha-N-acetyl-neuraminyl-2,3-beta-galactosyl-1,3)-N-acetylgalactosaminide alpha-2,6-sialyltransferase 2	0.112222	0.141134	2.34736e-09	0.00010251	0.200771	0.247898	0.0047418	1.91555	0.998751	0.102671
10611	PDLIM5	PDZ and LIM domain 5	0.00673536	0.337705	6.9631e-12	0.00010251	0.313427	-0.262175	0.00438952	1.89499	0.777747	0.118684
10612	TRIM3	tripartite motif containing 3	-0.121675	0.125785	2.22045e-16	0.00010251	0.504775	0.0495248	0.342928	2.05988	0.999541	0.454358
10613	ERLIN1	ER lipid raft associated 1	0.354793	0.000348212	2.22045e-16	0.00010251	0.0880896	0.708315	6.14444e-07	2.02507	0.999418	0.0370449
10614	HEXIM1	hexamethylene bis-acetamide inducible 1	-0.145409	0.0135342	1.17509e-09	0.00010251	0.104339	-0.134491	0.0585054	4.36447	1	0.0203346
10615	SPAG5	sperm associated antigen 5	0.131509	0.0974731	2.22045e-16	0.00010251	0.462236	1.25722	5.08841e-08	2.48702	0.999968	0.017926
10616	RBCK1	RanBP-type and C3HC4-type zinc finger containing 1	-0.025052	0.270661	4.44089e-16	0.00010251	0.3307	-0.218167	0.0150027	2.39327	0.999944	0.100615
10617	STAMBP	STAM binding protein	0.132127	0.0498887	2.22045e-16	0.00010251	0.370681	0.0964403	0.230287	2.22045e-16	1.1431e-05	0.725698
10618	TGOLN2	trans-golgi network protein 2	0.0643703	0.231404	2.22045e-16	0.00010251	0.629673	-0.070995	0.367102	2.22045e-16	2.22045e-16	0.811095
10621	POLR3F	polymerase (RNA) III (DNA directed) polypeptide F, 39 kDa	0.2491	0.00713347	2.22045e-16	0.00010251	0.211709	0.0664685	0.531817	2.38728	0.999943	0.532653
10622	POLR3G	polymerase (RNA) III (DNA directed) polypeptide G (32kD)	-0.0381094	0.0854905	2.22045e-16	0.00010251	0.442397	0.205194	0.05603	2.24445	0.999863	0.134377
10623	POLR3C	polymerase (RNA) III (DNA directed) polypeptide C (62kD)	0.00642729	0.302326	3.28373	1	0.0597782	0.0605826	0.553415	2.62109	0.999985	0.493166
10625	IVNS1ABP	influenza virus NS1A binding protein	0.10237	0.0465605	3.33488	1	0.0176779	0.0583689	0.279196	3.27747	0.999999	0.210214
10627	MYL12A	myosin, light chain 12A, regulatory, non-sarcomeric	-0.0401843	0.276523	3.77456	1	0.0449739	-0.430262	0.000148409	2.22045e-16	2.22045e-16	0.260365
10628	TXNIP	thioredoxin interacting protein	-0.224278	0.0127533	4.71705e-11	0.00010251	0.108488	-0.256247	0.00621401	4.01121	1	0.00865646
10629	TAF6L	TAF6-like RNA polymerase II, p300/CBP-associated factor (PCAF)-associated factor, 65kDa	-0.0659685	0.349548	2.22045e-16	0.00010251	0.733879	0.0182716	0.370734	2.74171	0.999992	0.359771
1062	CENPE	centromere protein E, 312kDa	0.514133	0.041707	2.22045e-16	0.00010251	0.350486	0.883993	5.43113e-05	2.07267	0.999579	0.0558898
10630	PDPN	podoplanin	-0.0886302	0.254644	0.0217852	0.000184044	0.161587	0.0363482	0.358033	2.59309	0.999983	0.384867
10631	POSTN	periostin, osteoblast specific factor	0.00894852	0.751303	2.22045e-16	0.00010251	0.935737	0.0135686	0.406489	2.22045e-16	1.1431e-05	0.830888
10632	ATP5L	ATP synthase, H+ transporting, mitochondrial Fo complex, subunit G	-0.0942576	0.109605	2.22045e-16	0.00010251	0.481134	0.0867113	0.0398501	2.22045e-16	2.22045e-16	0.470133
10633	RASL10A	RAS-like, family 10, member A	-0.0263188	0.707556	2.22045e-16	0.00010251	0.922847	0.0248563	0.330164	2.22045e-16	1.1431e-05	0.789504
10634	GAS2L1	growth arrest-specific 2 like 1	-0.179591	0.0367335	2.22045e-16	0.00010251	0.336777	0.0329385	0.129155	2.22045e-16	1.1431e-05	0.580724
10635	RAD51AP1	RAD51 associated protein 1	0.453807	0.000948798	3.61323	1	0.00213316	1.99067	4.67832e-07	3.00539	0.999998	0.0071896
10636	RGS14	regulator of G-protein signaling 14	-0.0834721	0.178927	2.22045e-16	0.00010251	0.572086	-0.032098	0.755424	3.27292e-08	1.1431e-05	0.75986
10637	LEFTY1	left-right determination factor 1	0.0446211	0.580302	2.22045e-16	0.00010251	0.873636	-0.047289	0.583225	4.48591	1	0.204731
10638	SPHAR	S-phase response (cyclin related)	-0.0056126	0.944583	4.44089e-16	0.00010251	0.558043	-0.398658	0.000977075	2.22045e-16	2.22045e-16	0.296843
1063	CENPF	centromere protein F, 350/400kDa (mitosin)	0.102058	0.150997	2.22045e-16	0.00010251	0.537523	0.526529	0.000252393	2.7831	0.999994	0.0296499
10640	EXOC5	exocyst complex component 5	0.0178381	0.564613	2.22045e-16	0.00010251	0.866306	0.121738	0.388734	2.47217	0.999965	0.424587
10641	NPRL2	nitrogen permease regulator-like 2 (S. cerevisiae)	0.134601	0.0406861	2.90878e-14	0.00010251	0.156193	0.119287	0.0630751	2.63434e-12	1.1431e-05	0.297942
10642	IGF2BP1	insulin-like growth factor 2 mRNA binding protein 1	-0.0064567	0.557603	2.06125e-08	0.00010251	0.33716	0.00692351	0.150914	2.20127	0.99982	0.166461
10643	IGF2BP3	insulin-like growth factor 2 mRNA binding protein 3	0.0242034	0.362867	2.22045e-16	0.00010251	0.744498	-0.0314501	0.499486	2.14717	0.999744	0.555946
10644	IGF2BP2	insulin-like growth factor 2 mRNA binding protein 2	-0.142686	0.103384	2.22045e-16	0.00010251	0.47112	-0.184159	0.15196	2.0244	0.999416	0.16759
10645	CAMKK2	calcium/calmodulin-dependent protein kinase kinase 2, beta	0.0501891	0.18026	2.22045e-16	0.00010251	0.573809	-0.0516012	0.383714	2.22045e-16	1.1431e-05	0.819667
10647	SCGB1D2	secretoglobin, family 1D, member 2	0.069694	0.436227	2.49793	1	0.104847	0.0142807	0.869795	2.22045e-16	2.22045e-16	0.976381
10648	SCGB1D1	secretoglobin, family 1D, member 1	-0.0758984	0.322231	2.22045e-16	0.00010251	0.712499	0.0880158	0.351404	2.22045e-16	2.22045e-16	0.802808
10650	SLMO1	slowmo homolog 1 (Drosophila)	-0.0519411	0.448437	2.22045e-16	0.00010251	0.802139	0.230706	0.0266907	1.91351	0.998732	0.132787
10651	MTX2	metaxin 2	0.070975	0.253861	2.22045e-16	0.00010251	0.652027	-0.14659	0.0625849	2.74286	0.999992	0.106527
10652	YKT6	YKT6 v-SNARE homolog (S. cerevisiae)	0.103211	0.209095	2.1706e-11	0.00010251	0.256293	-0.034764	0.377792	2.48643	0.999968	0.416413
10653	SPINT2	serine peptidase inhibitor, Kunitz type, 2	0.186443	0.0120032	2.22045e-16	0.00010251	0.242494	-0.112086	0.102074	2.69217	0.99999	0.123256
10654	PMVK	phosphomevalonate kinase	0.0444108	0.440034	0.0693342	0.000497691	0.201746	0.146838	0.0296739	1.90094	0.998613	0.135271
10655	DMRT2	doublesex and mab-3 related transcription factor 2	-0.2364	0.0182751	4.94286	1	0.00589677	0.136922	0.0833613	2.22045e-16	1.1431e-05	0.532673
10656	KHDRBS3	KH domain containing, RNA binding, signal transduction associated 3	0.0505211	0.377246	2.22045e-16	0.00010251	0.755383	0.101212	0.318814	1.98112	0.999212	0.445303
10657	KHDRBS1	KH domain containing, RNA binding, signal transduction associated 1	0.0413036	0.354323	2.22045e-16	0.00010251	0.737886	-0.103891	0.13087	2.78241	0.999994	0.121858
10658	CELF1	CUGBP, Elav-like family member 1	-0.0135407	0.121979	2.22045e-16	0.00010251	0.49946	-0.0687693	0.277589	2.42651	0.999955	0.357943
10659	CELF2	CUGBP, Elav-like family member 2	-0.0360634	0.465559	2.22045e-16	0.00010251	0.812075	0.0540828	0.326545	2.22045e-16	1.1431e-05	0.787014
10660	LBX1	ladybird homeobox 1	-0.126491	0.053645	2.22045e-16	0.00010251	0.380262	0.0323189	0.761273	2.22045e-16	1.1431e-05	0.952764
10661	KLF1	Kruppel-like factor 1 (erythroid)	0.0924683	0.191077	1.54077e-12	0.00010251	0.257995	0.0357274	0.748725	0.858072	0.100281	0.655476
10663	CXCR6	chemokine (C-X-C motif) receptor 6	-0.161854	0.0285231	2.22045e-16	0.00010251	0.312192	0.139111	0.097786	2.22045e-16	1.1431e-05	0.549587
10664	CTCF	CCCTC-binding factor (zinc finger protein)	0.073832	0.237085	2.22045e-16	0.00010251	0.635357	0.0891603	0.142586	2.56932	0.99998	0.153031
10665	C6orf10	chromosome 6 open reading frame 10	0.00479638	0.949356	2.22045e-16	0.00010251	0.989507	0.0254705	0.707956	2.22045e-16	2.22045e-16	0.93851
10666	CD226	CD226 molecule	0.0010067	0.340535	2.22045e-16	2.22045e-16	0.746594	0.0415092	0.311642	2.22045e-16	1.1431e-05	0.777765
10667	FARS2	phenylalanyl-tRNA synthetase 2, mitochondrial	-0.0134646	0.624135	2.22045e-16	0.00010251	0.892575	0.130977	0.114571	2.11733	0.999688	0.153214
10668	CGRRF1	cell growth regulator with ring finger domain 1	0.0619882	0.406941	2.22045e-16	0.00010251	0.775636	0.0289835	0.669894	1.33227e-15	1.1431e-05	0.75878
10669	CGREF1	cell growth regulator with EF-hand domain 1	-0.1918	0.0667587	6.20568e-09	0.00010251	0.148615	0.344595	0.00116523	2.32131e-05	1.14341e-05	0.184593
10670	RRAGA	Ras-related GTP binding A	0.0235139	0.71786	2.22045e-16	0.00010251	0.926279	-0.146175	0.0321313	3.81922	1	0.02397
10671	DCTN6	dynactin 6	-0.0663771	0.286121	2.22045e-16	0.00010251	0.681359	-0.027466	0.716681	3.45494	1	0.352592
10672	GNA13	guanine nucleotide binding protein (G protein), alpha 13	0.24916	0.0201775	2.22045e-16	0.00010251	0.281537	0.0538296	0.404136	2.47968	0.999967	0.432545
10673	TNFSF13B	tumor necrosis factor (ligand) superfamily, member 13b	0.0958769	0.200508	2.22045e-16	0.00010251	0.596965	-0.139295	0.206351	2.22045e-16	1.1431e-05	0.708851
10675	CSPG5	chondroitin sulfate proteoglycan 5 (neuroglycan C)	-0.0699317	0.299575	2.22045e-16	0.00010251	0.692939	0.555718	0.000268015	2.22045e-16	1.1431e-05	0.269124
10677	AVIL	advillin	-0.0820557	0.301341	2.22045e-16	0.00010251	0.694507	-0.552998	0.000261633	2.22045e-16	1.1431e-05	0.268827
10678	B3GNT2	UDP-GlcNAc:betaGal beta-1,3-N-acetylglucosaminyltransferase 2	0.0138326	0.773306	2.22045e-16	0.00010251	0.943063	-0.114399	0.0719208	3.10319	0.999999	0.0776366
10681	GNB5	guanine nucleotide binding protein (G protein), beta 5	-0.03558	0.222988	2.22045e-16	0.00010251	0.621056	0.0913363	0.260358	1.13766	0.499948	0.606196
10682	EBP	emopamil binding protein (sterol isomerase)	-0.128461	0.0807109	2.22045e-16	0.00010251	0.433925	0.855774	3.7012e-08	2.54363	0.999977	0.0158654
10683	DLL3	delta-like 3 (Drosophila)	-0.0445182	0.332404	2.22045e-16	0.00010251	0.720387	0.0889513	0.329325	1.97967e-10	1.1431e-05	0.670969
10686	CLDN16	claudin 16	-0.123577	0.105361	2.22045e-16	0.00010251	0.474187	0.0659379	0.488867	2.22045e-16	1.1431e-05	0.867414
10687	PNMA2	paraneoplastic Ma antigen 2	0.0621362	0.0217558	2.22045e-16	0.00010251	0.288222	0.0508877	0.635544	1.78585	0.996795	0.622411
1068	CETN1	centrin, EF-hand protein, 1	-0.104375	0.215038	2.22045e-16	0.00010251	0.61282	0.140191	0.0504456	2.22045e-16	1.1431e-05	0.488048
10690	FUT9	fucosyltransferase 9 (alpha (1,3) fucosyltransferase)	-0.291306	0.013598	2.22045e-16	2.22045e-16	0.257879	-0.464374	0.0103339	2.75132	0.999992	0.0696798
10691	GMEB1	glucocorticoid modulatory element binding protein 1	0.0426983	0.63406	2.22045e-16	0.00010251	0.896434	-0.0497345	0.460126	2.1258	0.999705	0.531207
10692	RRH	retinal pigment epithelium-derived rhodopsin homolog	0.0943915	0.171043	2.22045e-16	0.00010251	0.562276	0.0750885	0.248141	1.38933e-12	1.1431e-05	0.66518
10693	CCT6B	chaperonin containing TCP1, subunit 6B (zeta 2)	-0.0386496	0.652482	2.22045e-16	0.00010251	0.9036	0.132191	0.206848	3.42243	1	0.183442
10694	CCT8	chaperonin containing TCP1, subunit 8 (theta)	0.0772888	0.301259	2.22045e-16	0.00010251	0.694465	0.0394722	0.132285	3.35726	0.999999	0.0744836
10695	CNPY3	canopy 3 homolog (zebrafish)	-0.167019	0.0377181	2.22045e-16	0.00010251	0.339441	0.293219	0.00440198	2.9444	0.999997	0.0407165
10699	CORIN	corin, serine peptidase	-0.113517	0.07289	2.22045e-16	0.00010251	0.419515	0.0468996	0.297138	2.22045e-16	1.1431e-05	0.768328
1069	CETN2	centrin, EF-hand protein, 2	0.0163728	0.798159	2.22045e-16	0.00010251	0.950786	-0.00498698	0.936337	2.90698	0.999996	0.601499
1070	CETN3	centrin, EF-hand protein, 3	-0.171865	0.0280745	2.22045e-16	0.00010251	0.310367	-0.0513707	0.551532	3.36324	0.999999	0.302458
10712	FAM189B	family with sequence similarity 189, member B	-0.0156453	0.338397	2.22045e-16	0.00010251	0.725709	-0.0414528	0.623307	1.62718e-06	1.14312e-05	0.723381
10713	USP39	ubiquitin specific peptidase 39	0.0314064	0.0853446	0.455327	0.166752	0.0876207	0.0527911	0.237314	3.00815	0.999998	0.222938
10714	POLD3	polymerase (DNA-directed), delta 3, accessory subunit	0.0244545	0.024163	2.22045e-16	0.00010251	0.297588	0.376293	0.000756682	2.20921	0.999829	0.0686087
10715	CERS1	ceramide synthase 1	0.0895283	0.238624	0.000210887	0.000103004	0.186523	0.0347984	0.691512	2.22045e-16	1.1431e-05	0.934575
10716	TBR1	T-box, brain, 1	-0.0865167	0.35596	2.22045e-16	0.00010251	0.739411	-0.0794314	0.502935	2.22045e-16	1.1431e-05	0.872839
10717	AP4B1	adaptor-related protein complex 4, beta 1 subunit	0.0551395	0.0754929	2.22045e-16	0.00010251	0.424517	-0.00924233	0.0808429	2.14343	0.999737	0.145915
1071	CETP	cholesteryl ester transfer protein, plasma	-0.2286	0.00618347	2.22045e-16	0.00010251	0.204073	-0.119184	0.448906	2.22045e-16	2.22045e-16	0.850359
10721	POLQ	polymerase (DNA directed), theta	0.256686	0.0169808	2.22045e-16	2.22045e-16	0.274905	1.37148	2.8146e-06	2.93811	0.999997	0.0113629
10723	SLC12A7	solute carrier family 12 (potassium/chloride transporters), member 7	-0.331596	0.000333991	2.22045e-16	0.00010251	0.0875088	-0.204431	0.0124195	2.66183	0.999988	0.0809433
10724	MGEA5	meningioma expressed antigen 5 (hyaluronidase)	0.00747762	0.255289	3.37637e-07	0.000102511	0.229277	-0.277765	0.00714475	3.66914	1	0.0143653
10725	NFAT5	nuclear factor of activated T-cells 5, tonicity-responsive	0.0465835	0.0560066	2.22045e-16	0.00010251	0.385394	-0.252938	0.028934	3.28257	0.999999	0.0454562
10726	NUDC	nuclear distribution C homolog (A. nidulans)	0.0587066	0.361049	0.0062008	0.000118089	0.201299	0.261915	0.00408694	2.66042	0.999988	0.0627721
10728	PTGES3	prostaglandin E synthase 3 (cytosolic)	0.0196605	0.78239	2.22045e-16	0.00010251	0.945832	0.247351	0.00539826	2.95843	0.999997	0.0421212
1072	CFL1	cofilin 1 (non-muscle)	-0.12316	0.0739432	2.22045e-16	0.00010251	0.421881	-0.00401959	0.779328	3.40724	1	0.38723
10730	YME1L1	YME1-like 1 (S. cerevisiae)	0.0985232	0.1032	2.22045e-16	0.00010251	0.470834	-0.0633913	0.330614	3.43859	1	0.213023
10732	TCFL5	transcription factor-like 5 (basic helix-loop-helix)	0.23639	0.00982257	2.22045e-16	0.00010251	0.229392	0.229681	0.0335191	2.42875	0.999956	0.114302
10733	PLK4	polo-like kinase 4	0.249774	0.0201895	2.22045e-16	0.00010251	0.281667	1.4267	5.16027e-07	3.26017	0.999999	0.00343444
10734	STAG3	stromal antigen 3	-0.201778	0.00614345	2.22045e-16	0.00010251	0.203602	0.14389	0.108791	3.216	0.999999	0.0788479
10735	STAG2	stromal antigen 2	-0.0133837	0.760661	2.22045e-16	0.00010251	0.938868	0.00920123	0.692546	1.80384	0.995738	0.629557
10736	SIX2	SIX homeobox 2	0.0280092	0.0952359	2.22045e-16	0.00010251	0.458646	-0.0762096	0.171097	2.22045e-16	1.1431e-05	0.682023
10737	RFPL3-AS1	RFPL3 antisense RNA 1	0.181205	0.0363429	2.22045e-16	0.00010251	0.335651	0.0218306	0.645908	2.22045e-16	2.22045e-16	0.921385
10738	RFPL3	ret finger protein-like 3	-0.0831102	0.207501	2.22045e-16	0.00010251	0.604269	0.0203227	0.792719	2.22045e-16	2.22045e-16	0.960019
10739	RFPL2	ret finger protein-like 2	-0.065118	0.425996	2.22045e-16	0.00010251	0.788175	-0.0368371	0.708678	2.22045e-16	2.22045e-16	0.938815
1073	CFL2	cofilin 2 (muscle)	-0.254793	0.00451307	2.22045e-16	0.00010251	0.188946	-0.15928	0.108581	2.31882	0.999914	0.145726
10740	RFPL1-AS1	RFPL1 antisense RNA 1	0.337443	6.14986e-05	2.22045e-16	0.00010251	0.0702372	-0.0597396	0.332993	2.22045e-16	2.22045e-16	0.791642
10741	RBBP9	retinoblastoma binding protein 9	-0.111373	0.190091	2.22045e-16	0.00010251	0.585641	0.121553	0.187733	3.18452	0.999999	0.188285
10742	RAI2	retinoic acid induced 2	0.217826	0.00664859	2.22045e-16	0.00010251	0.20772	-0.436622	0.00454202	2.22045e-16	1.1431e-05	0.350013
10743	RAI1	retinoic acid induced 1	0.075655	0.0993998	2.22045e-16	0.00010251	0.465062	-0.0729016	0.174969	2.22045e-16	1.1431e-05	0.659392
10744	PTTG2	pituitary tumor-transforming 2	0.0597324	0.452237	2.22045e-16	0.00010251	0.804248	0.150871	0.055155	2.22045e-16	2.22045e-16	0.495897
10745	PHTF1	putative homeodomain transcription factor 1	0.0499072	0.365171	2.22045e-16	0.00010251	0.746168	0.140911	0.0859967	2.24231	0.999861	0.14376
10746	MAP3K2	mitogen-activated protein kinase kinase kinase 2	0.0228636	0.389109	2.22045e-16	0.00010251	0.763373	0.0788843	0.37136	2.43947	0.999958	0.41865
10747	MASP2	mannan-binding lectin serine peptidase 2	-0.0563325	0.248573	0.0109073	0.000131474	0.165647	-0.166305	0.120259	0.102087	3.74158e-05	0.272878
10748	KLRAP1	killer cell lectin-like receptor subfamily A pseudogene 1	-0.0115668	0.863699	2.22045e-16	0.00010251	0.969568	0.136774	0.0574634	2.22045e-16	1.1431e-05	0.499306
10749	KIF1C	kinesin family member 1C	0.0041508	0.496651	0.279023	0.0547537	0.1936	0.0624472	0.469652	2.55855	0.999979	0.457855
10750	GRAP	GRB2-related adaptor protein	-0.0509708	0.318747	1.11022e-14	0.00010251	0.337765	0.00208752	0.592921	2.22045e-16	1.1431e-05	0.905528
10752	CHL1	cell adhesion molecule with homology to L1CAM (close homolog of L1)	-0.0232352	0.571015	2.22045e-16	2.22045e-16	0.879692	0.107413	0.15141	2.22045e-16	1.1431e-05	0.640152
10753	CAPN9	calpain 9	-0.0584407	0.387258	2.22045e-16	0.00010251	0.762245	-0.523641	0.000454936	2.22045e-16	1.1431e-05	0.2782
10755	GIPC1	GIPC PDZ domain containing family, member 1	-0.155013	0.0454771	2.22045e-16	0.00010251	0.360528	-0.264983	0.00329208	2.02233	0.999407	0.092785
10758	TRAF3IP2	TRAF3 interacting protein 2	0.357526	0.000264232	4.22813e-07	0.000102511	0.0115822	0.0126228	0.643223	2.22045e-16	1.1431e-05	0.920305
1075	CTSC	cathepsin C	-0.371014	0.00221984	2.22045e-16	0.00010251	0.162714	0.259528	0.00664215	2.22045e-16	2.22045e-16	0.367478
10761	PLAC1	placenta-specific 1	0.0377329	0.699692	7.21653e-07	0.000102512	0.359845	2.07375	4.29019e-11	2.22045e-16	1.1431e-05	0.176574
10762	NUP50	nucleoporin 50kDa	0.127994	0.105974	2.22045e-16	0.00010251	0.475228	0.250948	0.00725193	3.2064	0.999999	0.0298742
10763	NES	nestin	-0.0776497	0.256127	2.22045e-16	0.00010251	0.653772	0.320194	0.00989144	2.22045e-16	1.1431e-05	0.386345
10765	KDM5B	lysine (K)-specific demethylase 5B	-0.0989596	0.1031	2.22045e-16	0.00010251	0.470518	-0.568289	2.27503e-06	3.66392	1	0.00174283
10766	TOB2	transducer of ERBB2, 2	-0.00163736	0.0900607	3.15969e-13	0.00010251	0.20045	-0.105648	0.0262584	3.47625	1	0.0339744
10767	HBS1L	HBS1-like (S. cerevisiae)	0.108079	0.127722	2.22045e-16	0.00010251	0.507758	0.201991	0.0615882	1.78318	0.996731	0.151438
10768	AHCYL1	adenosylhomocysteinase-like 1	0.465641	3.16453e-05	2.22045e-16	0.00010251	0.0660315	0.0437012	0.252883	2.07517	0.999586	0.379564
10769	PLK2	polo-like kinase 2	-0.304929	0.000613912	2.22045e-16	0.00010251	0.095939	-0.487948	4.69862e-05	2.60419	0.999984	0.033146
10771	ZMYND11	zinc finger, MYND-type containing 11	0.109871	0.136036	0.00221519	0.000107906	0.140337	0.167772	0.0596412	2.22045e-16	1.1431e-05	0.502321
10772	SRSF10	serine/arginine-rich splicing factor 10	0.165336	0.040223	3.98415e-12	0.00010251	0.145632	0.356124	0.0030931	3.29365	0.999999	0.0189737
10773	ZBTB6	zinc finger and BTB domain containing 6	0.181762	0.0613636	2.22045e-16	0.00010251	0.39631	-0.111388	0.486826	2.02366	0.999413	0.568871
10775	POP4	processing of precursor 4, ribonuclease P/MRP subunit (S. cerevisiae)	-0.0508752	0.57494	2.22045e-16	0.00010251	0.871166	0.00762575	0.394503	2.46413	0.999964	0.429019
10776	ARPP19	cAMP-regulated phosphoprotein, 19kDa	0.0316528	0.101949	2.22045e-16	0.00010251	0.469149	0.0858776	0.28754	2.8487	0.999995	0.279082
10777	ARPP21	cAMP-regulated phosphoprotein, 21kDa	0.0074944	0.51309	2.22045e-16	0.00010251	0.840417	0.00286223	0.51496	2.22045e-16	1.1431e-05	0.877426
10778	ZNF271	zinc finger protein 271	0.098182	0.270666	2.22045e-16	0.00010251	0.667742	-0.0879243	0.309726	2.22045e-16	2.22045e-16	0.777123
10781	ZNF266	zinc finger protein 266	0.191027	0.0265317	2.22045e-16	0.00010251	0.305277	-0.0950499	0.245797	2.70432	0.99999	0.284038
10782	ZNF274	zinc finger protein 274	0.188131	0.0202776	2.22045e-16	0.00010251	0.282215	-0.0952689	0.129872	2.57236	0.99998	0.138189
10783	NEK6	NIMA (never in mitosis gene a)-related kinase 6	-0.143773	0.0581071	1.18952e-07	0.00010251	0.138165	-0.0242656	0.372506	2.07338	0.999581	0.474681
10785	WDR4	WD repeat domain 4	0.278942	0.00767319	2.22045e-16	0.00010251	0.215764	0.270366	0.00891122	3.34318	0.999999	0.0260917
10786	SLC17A3	solute carrier family 17 (sodium phosphate), member 3	-0.102137	0.212743	2.22045e-16	0.00010251	0.610364	-0.000963711	0.993905	2.22045e-16	1.1431e-05	0.999088
10787	NCKAP1	NCK-associated protein 1	0.0117656	0.537759	2.22045e-16	0.00010251	0.853567	-0.0155707	0.418475	2.06487	0.999556	0.510492
10788	IQGAP2	IQ motif containing GTPase activating protein 2	0.04811	0.373879	2.22045e-16	0.00010251	0.753138	0.0784162	0.364711	3.31701	0.999999	0.235379
10791	VAMP5	vesicle-associated membrane protein 5 (myobrevin)	-0.197024	0.0233253	4.73619e-11	0.00010251	0.125314	-0.120885	0.0887593	2.22045e-16	1.1431e-05	0.539838
10793	ZNF273	zinc finger protein 273	0.177647	0.031526	2.22045e-16	0.00010251	0.321149	0.187555	0.2461	2.22045e-16	2.22045e-16	0.737155
10794	ZNF460	zinc finger protein 460	0.0390846	0.369613	2.22045e-16	0.00010251	0.749928	-0.0404392	0.347041	2.22045e-16	2.22045e-16	0.800399
10797	MTHFD2	methylenetetrahydrofolate dehydrogenase (NADP+ dependent) 2, methenyltetrahydrofolate cyclohydrolase	0.375101	2.08124e-05	2.22045e-16	0.00010251	0.0638606	0.194066	0.0282286	2.39752	0.999947	0.112364
10798	OR5I1	olfactory receptor, family 5, subfamily I, member 1	-0.00693159	0.939329	2.22045e-16	2.22045e-16	0.98825	0.0113615	0.897238	2.22045e-16	1.1431e-05	0.981856
10799	RPP40	ribonuclease P/MRP 40kDa subunit	0.349732	0.00157173	2.22045e-16	0.00010251	0.149685	0.263721	0.00141433	2.69597	0.99999	0.0476212
107	ADCY1	adenylate cyclase 1 (brain)	0.412282	0.000651596	2.22045e-16	0.00010251	0.0971245	0.183781	0.0121473	2.22045e-16	1.1431e-05	0.396715
10800	CYSLTR1	cysteinyl leukotriene receptor 1	-0.079595	0.292687	2.22045e-16	2.22045e-16	0.706471	0.0379845	0.497443	2.22045e-16	1.1431e-05	0.870552
10801	2012-09-09	septin 9	0.557677	0.000104512	0.847226	0.286515	0.00312317	0.0968681	0.193242	1.12233	0.499878	0.56819
10802	SEC24A	SEC24 family, member A (S. cerevisiae)	0.0866311	0.2528	2.22045e-16	0.00010251	0.651061	-0.161219	0.0237745	2.61768	0.999985	0.0963726
10803	CCR9	chemokine (C-C motif) receptor 9	0.131889	0.12062	2.22045e-16	0.00010251	0.497419	-0.0645784	0.456981	2.22045e-16	1.1431e-05	0.853685
10804	GJB6	gap junction protein, beta 6, 30kDa	0.0917148	0.247896	2.22045e-16	0.00010251	0.646008	-0.0324675	0.726288	2.22045e-16	1.1431e-05	0.94354
10806	SDCCAG8	serologically defined colon cancer antigen 8	0.00478914	0.300991	2.22045e-16	2.22045e-16	0.713774	-0.0630249	0.157016	2.04413	0.999489	0.186632
10807	SDCCAG3	serologically defined colon cancer antigen 3	0.16473	0.0523751	2.22045e-16	0.00010251	0.376973	-0.0700347	0.417229	3.18768	0.999999	0.274612
10808	HSPH1	heat shock 105kDa/110kDa protein 1	0.119984	0.0882298	2.22045e-16	0.00010251	0.447353	0.150314	0.0420231	2.97488	0.999997	0.0770285
10809	STARD10	StAR-related lipid transfer (START) domain containing 10	-0.0791548	0.202985	0.0400415	0.00025544	0.14534	-0.0255489	0.458597	8.88178e-16	1.1431e-05	0.703205
1080	CFTR	cystic fibrosis transmembrane conductance regulator (ATP-binding cassette sub-family C, member 7)	0.0189363	0.442802	2.22045e-16	0.00010251	0.79897	-0.00574858	0.31993	2.22045e-16	1.1431e-05	0.78305
10810	WASF3	WAS protein family, member 3	0.134554	0.169717	2.22045e-16	0.00010251	0.560706	-0.242958	0.011828	2.55067	0.999978	0.0878022
10811	NOXA1	NADPH oxidase activator 1	0.0499653	0.460102	2.22045e-16	0.00010251	0.808847	-0.14333	0.062736	2.22045e-16	1.1431e-05	0.506515
10813	UTP14A	UTP14, U3 small nucleolar ribonucleoprotein, homolog A (yeast)	0.155755	0.0354877	2.22045e-16	0.00010251	0.333105	-0.132433	0.0739716	3.34945	0.999999	0.059645
10814	CPLX2	complexin 2	-0.0992976	0.242819	2.7564e-10	0.00010251	0.25919	-0.120693	0.167633	2.22045e-16	1.1431e-05	0.679613
10815	CPLX1	complexin 1	0.145443	0.0536683	2.22045e-16	0.00010251	0.380349	0.022863	0.719508	2.22045e-16	1.1431e-05	0.941727
10817	FRS3	fibroblast growth factor receptor substrate 3	-0.139307	0.139726	2.22045e-16	0.00010251	0.522881	0.0192325	0.877673	4.84562e-10	1.1431e-05	0.796218
10818	FRS2	fibroblast growth factor receptor substrate 2	0.14296	0.149307	2.22045e-16	0.00010251	0.53527	0.0997603	0.383915	2.81813	0.999995	0.345498
1081	CGA	glycoprotein hormones, alpha polypeptide	-0.094142	0.177674	2.22045e-16	0.00010251	0.570586	-0.170624	0.0668353	4.37844e-10	1.1431e-05	0.295115
10825	NEU3	sialidase 3 (membrane sialidase)	-0.0476709	0.479807	2.22045e-16	0.00010251	0.820711	0.0351568	0.361908	1.78217	0.996707	0.50448
10826	C5orf4	chromosome 5 open reading frame 4	-0.169437	0.0215958	0.0127358	0.000137073	0.0580966	0.236003	0.00584037	2.22045e-16	2.22045e-16	0.361803
10827	FAM114A2	family with sequence similarity 114, member A2	0.143401	0.0961375	2.22045e-16	0.00010251	0.460125	-0.322679	0.0146636	3.21367	0.999999	0.0386734
10838	ZNF275	zinc finger protein 275	0.0267956	0.554027	2.22045e-16	0.00010251	0.860569	-0.136695	0.121695	2.22045e-16	1.1431e-05	0.573829
10840	ALDH1L1	aldehyde dehydrogenase 1 family, member L1	-0.229086	0.0170835	0.014884	0.000144644	0.0476575	0.0266966	0.80342	2.22045e-16	1.1431e-05	0.962158
10841	FTCD	formiminotransferase cyclodeaminase	-0.164821	0.04254	2.22045e-16	0.00010251	0.353027	0.0199204	0.621581	2.22045e-16	1.1431e-05	0.913697
10842	PPP1R17	protein phosphatase 1, regulatory subunit 17	-0.166198	0.0546623	2.22045e-16	0.00010251	0.382617	0.0199362	0.585712	2.22045e-16	1.1431e-05	0.902857
10844	TUBGCP2	tubulin, gamma complex associated protein 2	-0.0647116	0.170642	2.22045e-16	0.00010251	0.561793	0.0605042	0.188823	2.53138	0.999975	0.267941
10845	CLPX	ClpX caseinolytic peptidase X homolog (E. coli)	-0.0840643	0.191175	1.98448e-07	0.00010251	0.205889	-0.15751	0.0658516	2.89051	0.999996	0.0941888
10846	PDE10A	phosphodiesterase 10A	-0.00982336	0.709849	2.22045e-16	0.00010251	0.923559	0.07017	0.291293	2.22045e-16	1.1431e-05	0.765059
10847	SRCAP	Snf2-related CREBBP activator protein	-0.152914	0.087201	2.22045e-16	0.00010251	0.445955	-0.085615	0.163043	2.22045e-16	2.22045e-16	0.674996
10848	PPP1R13L	protein phosphatase 1, regulatory subunit 13 like	0.130306	0.127867	1.96367	1	0.0357894	-0.157557	0.0596679	1.44141	0.954203	0.157301
10849	CD3EAP	CD3e molecule, epsilon associated protein	0.0477921	0.459022	1.49262	1	0.116907	0.364213	0.00364455	3.05985	0.999998	0.0312411
1084	CEACAM3	carcinoembryonic antigen-related cell adhesion molecule 3	-0.152166	0.0674497	2.22045e-16	0.00010251	0.408662	0.0378778	0.771958	2.22045e-16	2.22045e-16	0.955432
10850	CCL27	chemokine (C-C motif) ligand 27	-0.119713	0.0948368	1.35805e-10	0.00010251	0.182502	-0.000741993	0.919596	2.22045e-16	2.22045e-16	0.985828
10855	HPSE	heparanase	0.0923092	0.250067	4.83303e-08	0.00010251	0.236045	0.440559	0.00143997	2.22045e-16	1.1431e-05	0.308114
10856	RUVBL2	RuvB-like 2 (E. coli)	0.0989659	0.0335175	2.22045e-16	0.00010251	0.327265	0.224942	0.00165136	2.3438	0.999926	0.0695903
10857	PGRMC1	progesterone receptor membrane component 1	0.0163474	0.757162	2.22045e-16	0.00010251	0.937782	0.44614	1.33651e-05	3.30494	0.999999	0.00558749
10858	CYP46A1	cytochrome P450, family 46, subfamily A, polypeptide 1	-0.0307152	0.617623	2.22045e-16	0.00010251	0.88967	0.158327	0.120443	2.22045e-16	1.1431e-05	0.572844
10859	LILRB1	leukocyte immunoglobulin-like receptor, subfamily B (with TM and ITIM domains), member 1	-0.0943636	0.187911	2.22045e-16	0.00010251	0.583233	0.0881136	0.260535	2.22045e-16	2.22045e-16	0.746598
10861	SLC26A1	solute carrier family 26 (sulfate transporter), member 1	0.504193	0.000321654	3.59861	1	0.00100791	-0.0710291	0.395951	5.92705e-09	1.1431e-05	0.675206
10863	ADAM28	ADAM metallopeptidase domain 28	-0.0701842	0.362305	2.22045e-16	0.00010251	0.744087	0.0851947	0.277696	2.22045e-16	1.1431e-05	0.757009
10864	SLC22A7	solute carrier family 22 (organic anion transporter), member 7	-0.110206	0.0909696	2.22045e-16	0.00010251	0.451991	0.0949954	0.136989	2.22045e-16	1.1431e-05	0.588584
10865	ARID5A	AT rich interactive domain 5A (MRF1-like)	0.0371117	0.658586	2.22045e-16	0.00010251	0.905936	0.0359268	0.676326	7.1966e-11	1.1431e-05	0.748264
10866	HCP5	HLA complex P5 (non-protein coding)	-0.00366776	0.972927	2.22045e-16	0.00010251	0.994701	0.0350325	0.788004	2.22045e-16	2.22045e-16	0.958969
10867	TSPAN9	tetraspanin 9	-0.353834	0.00171561	2.22045e-16	0.00010251	0.153873	0.0484579	0.0958046	2.22045e-16	1.1431e-05	0.547489
10868	USP20	ubiquitin specific peptidase 20	0.0715575	0.282252	2.22045e-16	0.00010251	0.677923	-0.297177	0.00621647	2.70705	0.999991	0.0651176
10869	USP19	ubiquitin specific peptidase 19	-0.036166	0.26118	3.83954e-08	0.00010251	0.24219	-0.0803007	0.0315389	2.65413	0.999987	0.0994018
10870	HCST	hematopoietic cell signal transducer	-0.095219	0.139165	2.22045e-16	0.00010251	0.52231	0.0680354	0.352632	0.0572354	2.22921e-05	0.666583
10871	CD300C	CD300c molecule	-0.210821	0.0146556	2.22045e-16	0.00010251	0.256981	0.111598	0.247712	2.22045e-16	1.1431e-05	0.737707
10873	ME3	malic enzyme 3, NADP(+)-dependent, mitochondrial	0.0452146	0.203215	2.22045e-16	0.00010251	0.59943	0.0475705	0.425924	2.22045e-16	1.1431e-05	0.839956
10874	NMU	neuromedin U	0.33495	0.00364699	2.22045e-16	0.00010251	0.180038	0.409873	0.00382006	7.60794e-08	1.1431e-05	0.197715
10875	FGL2	fibrinogen-like 2	-0.0377619	0.0725328	2.22045e-16	0.00010251	0.418723	-0.00071106	0.809275	2.22045e-16	1.1431e-05	0.963282
10876	EDDM3A	epididymal protein 3A	-0.00430893	0.247395	2.22045e-16	0.00010251	0.645586	0.0877372	0.247304	2.22045e-16	2.22045e-16	0.737963
10879	SMR3B	submaxillary gland androgen regulated protein 3B	0.0779652	0.343955	2.22045e-16	0.00010251	0.729699	-0.0564816	0.464254	2.22045e-16	2.22045e-16	0.857237
1087	CEACAM7	carcinoembryonic antigen-related cell adhesion molecule 7	-0.103239	0.190282	2.22045e-16	0.00010251	0.585834	-0.0260281	0.535583	2.22045e-16	2.22045e-16	0.885188
10880	ACTL7B	actin-like 7B	-0.120344	0.201937	2.22045e-16	0.00010251	0.598111	0.131798	0.176443	2.22045e-16	1.1431e-05	0.686604
10881	ACTL7A	actin-like 7A	0.0265014	0.704927	2.22045e-16	0.00010251	0.92221	0.0507682	0.655883	2.22045e-16	1.1431e-05	0.924234
10882	C1QL1	complement component 1, q subcomponent-like 1	-0.0552968	0.142065	1.46139e-07	0.00010251	0.183741	0.10101	0.389448	2.04644	0.999497	0.490824
10884	MRPS30	mitochondrial ribosomal protein S30	0.0365812	0.634744	2.22045e-16	0.00010251	0.896756	0.0747869	0.304621	2.27429	0.999886	0.398126
10885	WDR3	WD repeat domain 3	0.230981	0.00696783	2.22045e-16	0.00010251	0.210244	0.00158075	0.980987	2.97885	0.999997	0.601608
10886	NPFFR2	neuropeptide FF receptor 2	0.0540864	0.510395	2.22045e-16	2.22045e-16	0.851997	-0.00158681	0.988328	2.22045e-16	1.1431e-05	0.998145
10888	GPR83	G protein-coupled receptor 83	-0.0544684	0.566694	2.22045e-16	0.00010251	0.866999	-0.107766	0.103125	2.22045e-16	1.1431e-05	0.554649
1088	CEACAM8	carcinoembryonic antigen-related cell adhesion molecule 8	0.0027921	0.971053	2.22045e-16	0.00010251	0.994352	0.00294005	0.960919	2.22045e-16	2.22045e-16	0.993728
10890	RAB10	RAB10, member RAS oncogene family	0.0134771	0.827849	2.42872e-12	0.00010251	0.473071	0.0512386	0.17566	2.33129	0.99992	0.278022
10891	PPARGC1A	peroxisome proliferator-activated receptor gamma, coactivator 1 alpha	0.223215	0.00555055	2.22045e-16	0.00010251	0.198649	0.0319594	0.157052	2.22045e-16	1.1431e-05	0.655788
10892	MALT1	mucosa associated lymphoid tissue lymphoma translocation gene 1	-0.0103769	0.908553	2.22045e-16	0.00010251	0.98034	-0.00207293	0.497896	2.13714	0.999726	0.556746
10893	MMP24	matrix metallopeptidase 24 (membrane-inserted)	-0.133058	0.0831166	2.22045e-16	0.00010251	0.438435	-0.0298389	0.571268	2.22045e-16	1.1431e-05	0.89735
10894	LYVE1	lymphatic vessel endothelial hyaluronan receptor 1	-0.0956662	0.165568	2.22045e-16	0.00010251	0.555541	-0.00692699	0.92854	2.22045e-16	1.1431e-05	0.987566
10896	OCLM	oculomedin	-0.143555	0.169164	2.22045e-16	0.00010251	0.559847	0.222773	0.0314261	2.22045e-16	2.22045e-16	0.45332
10897	YIF1A	Yip1 interacting factor homolog A (S. cerevisiae)	0.0762538	0.283432	1.48082e-12	0.00010251	0.300539	0.0209978	0.79472	2.14838	0.999746	0.629329
10898	CPSF4	cleavage and polyadenylation specific factor 4, 30kDa	-0.0285156	0.656814	2.44249e-15	0.00010251	0.456299	0.181542	0.0139894	1.94273	0.998969	0.11978
10899	JTB	jumping translocation breakpoint	-0.0633936	0.304948	2.22045e-16	0.00010251	0.698045	0.152179	0.0241509	3.45678	1	0.0335523
1089	CEACAM4	carcinoembryonic antigen-related cell adhesion molecule 4	0.0429714	0.492838	2.22045e-16	0.00010251	0.828276	0.235093	0.0134691	2.22045e-16	2.22045e-16	0.402929
108	ADCY2	adenylate cyclase 2 (brain)	-0.104969	0.173594	2.22045e-16	0.00010251	0.565355	0.15284	0.0739724	2.22045e-16	1.1431e-05	0.520986
10900	RUNDC3A	RUN domain containing 3A	-0.00251531	0.229681	3.68814e-11	0.00010251	0.263548	-0.101356	0.0934904	2.22045e-16	1.1431e-05	0.545404
10902	BRD8	bromodomain containing 8	-0.0207653	0.435372	2.22045e-16	0.00010251	0.79378	0.0719776	0.467717	3.56668	1	0.239599
10903	MTMR11	myotubularin related protein 11	-0.13112	0.108053	1.82987e-12	0.00010251	0.207758	-0.0360152	0.631723	1.80265	0.99717	0.621143
10904	BLCAP	bladder cancer associated protein	0.0143291	0.81432	2.22045e-16	0.00010251	0.95544	-0.0901799	0.215952	3.62501	1	0.179866
10905	MAN1A2	mannosidase, alpha, class 1A, member 2	0.103197	0.196879	2.22045e-16	0.00010251	0.593457	-0.0656496	0.368675	2.9621	0.999997	0.302136
10906	TRAFD1	TRAF-type zinc finger domain containing 1	-0.41288	2.40578e-05	2.22045e-16	0.00010251	0.0646159	-0.507829	1.87316e-05	2.22045e-16	1.1431e-05	0.235482
10907	TXNL4A	thioredoxin-like 4A	-0.0404256	0.5481	2.22045e-16	0.00010251	0.85822	0.243088	0.00364911	2.95513	0.999997	0.0374437
10908	PNPLA6	patatin-like phospholipase domain containing 6	-0.0536196	0.43497	0.110407	0.00289197	0.194113	-0.392807	0.000739042	2.44912	0.999961	0.0563154
10910	SUGT1	SGT1, suppressor of G2 allele of SKP1 (S. cerevisiae)	0.026888	0.1491	2.22045e-16	0.00010251	0.534937	0.126028	0.103099	2.24435	0.999863	0.147407
10911	UTS2	urotensin 2	0.0121933	0.864709	2.22045e-16	0.00010251	0.969926	-0.029107	0.664336	2.22045e-16	1.1431e-05	0.927366
10912	GADD45G	growth arrest and DNA-damage-inducible, gamma	0.19696	0.0615922	2.22045e-16	0.00010251	0.396913	-0.281109	0.00293372	3.6905	1	0.00929889
10913	EDAR	ectodysplasin A receptor	-0.0119115	0.900802	0.000200153	0.000102979	0.384484	0.265334	0.0164673	2.22045e-16	1.1431e-05	0.413645
10914	PAPOLA	poly(A) polymerase alpha	0.105491	0.061294	2.22045e-16	0.00010251	0.396094	-0.022787	0.259489	3.42177	1	0.195158
10915	TCERG1	transcription elongation regulator 1	0.177014	0.0170392	2.22045e-16	0.00010251	0.268292	0.135975	0.104659	2.68704	0.999989	0.12429
10916	MAGED2	melanoma antigen family D, 2	-0.0957986	0.239824	2.22045e-16	0.00010251	0.637742	-0.172078	0.029787	2.22045e-16	1.1431e-05	0.449109
10917	BTNL3	butyrophilin-like 3	-0.188425	0.0204123	2.22045e-16	0.00010251	0.28278	0.100576	0.167403	2.22045e-16	2.22045e-16	0.679794
10919	EHMT2	euchromatic histone-lysine N-methyltransferase 2	-0.207643	0.0163713	2.22045e-16	0.00010251	0.264904	-0.0274974	0.108585	2.74956	0.999991	0.120661
10920	COPS8	COP9 constitutive photomorphogenic homolog subunit 8 (Arabidopsis)	0.121357	0.107589	0.000441879	0.000103549	0.137798	0.0845218	0.0899318	2.49208	0.999969	0.132901
10921	RNPS1	RNA binding protein S1, serine-rich domain	0.0994926	0.117675	2.70978e-10	0.00010251	0.195883	0.142075	0.0449969	3.71549	1	0.0313958
10922	FASTK	Fas-activated serine/threonine kinase	-0.095377	0.132572	2.22045e-16	0.00010251	0.513754	0.0168548	0.75062	2.88375	0.999996	0.526259
10923	SUB1	SUB1 homolog (S. cerevisiae)	0.0477026	0.264226	5.59552e-13	0.00010251	0.296923	0.167233	0.0918235	2.8836	0.999996	0.103505
10924	SMPDL3A	sphingomyelin phosphodiesterase, acid-like 3A	0.0465872	0.499879	2.22045e-16	0.00010251	0.832443	0.0994801	0.218567	2.22045e-16	1.1431e-05	0.716943
10926	DBF4	DBF4 homolog (S. cerevisiae)	0.292503	0.00118197	2.22045e-16	0.00010251	0.128774	1.15626	1.627e-06	3.17524	0.999999	0.0052976
10927	SPIN1	spindlin 1	0.0837629	0.0815691	2.22045e-16	0.00010251	0.43541	-0.183567	0.0284668	1.24064	0.499989	0.163265
10928	RALBP1	ralA binding protein 1	-0.193921	0.010064	2.22045e-16	0.00010251	0.230717	-0.00203926	0.145102	3.61986	1	0.0938969
10929	SRSF8	serine/arginine-rich splicing factor 8	0.129479	0.0253925	3.55271e-15	0.00010251	0.141867	-0.0213688	0.259667	2.22045e-16	2.22045e-16	0.746058
10930	APOBEC2	apolipoprotein B mRNA editing enzyme, catalytic polypeptide-like 2	-0.0997606	0.18669	2.22045e-16	0.00010251	0.581725	0.100291	0.397503	9.29901e-08	1.1431e-05	0.674448
10933	MORF4L1	mortality factor 4 like 1	-0.0516138	0.394338	2.22045e-16	0.00010251	0.767102	0.0175969	0.719171	2.71327	0.999991	0.565813
10935	PRDX3	peroxiredoxin 3	-0.0354375	0.198905	2.22045e-16	0.00010251	0.595506	0.229598	0.0119027	3.34147	0.999999	0.02946
10936	GPR75	G protein-coupled receptor 75	0.0167148	0.602954	2.22045e-16	0.00010251	0.884092	-0.137026	0.0870904	2.22045e-16	1.1431e-05	0.537499
10938	EHD1	EH-domain containing 1	0.535522	1.24731e-05	2.33626	1	0.00119238	0.264252	0.00923412	3.16611	0.999999	0.0348033
10939	AFG3L2	AFG3 ATPase family gene 3-like 2 (S. cerevisiae)	0.0948977	0.219341	2.22045e-16	0.00010251	0.617049	0.0746573	0.249307	2.27531	0.999887	0.355083
10942	PRSS21	protease, serine, 21 (testisin)	-0.0604166	0.411535	2.22045e-16	0.00010251	0.778681	0.0664545	0.448722	2.22045e-16	1.1431e-05	0.849898
10943	MSL3	male-specific lethal 3 homolog (Drosophila)	0.0342507	0.595281	2.22045e-16	2.22045e-16	0.889295	0.00388518	0.720948	1.9076	0.998678	0.629745
10944	C11orf58	chromosome 11 open reading frame 58	0.0246408	0.557691	2.22045e-16	0.00010251	0.862827	-0.00856375	0.647977	3.60931	1	0.29272
10945	KDELR1	KDEL (Lys-Asp-Glu-Leu) endoplasmic reticulum protein retention receptor 1	-0.113209	0.134291	2.22045e-16	0.00010251	0.515906	-0.21807	0.00419258	2.27701	0.999888	0.0849257
10946	SF3A3	splicing factor 3a, subunit 3, 60kDa	0.146446	0.0707479	2.22045e-16	0.00010251	0.415334	0.3962	0.00109867	2.30661	0.999907	0.0674323
10947	AP3M2	adaptor-related protein complex 3, mu 2 subunit	0.0371803	0.453224	2.22045e-16	0.00010251	0.804774	0.316284	0.00955658	2.22045e-16	1.1431e-05	0.384603
10948	STARD3	StAR-related lipid transfer (START) domain containing 3	-0.0332354	0.639012	2.22045e-16	0.00010251	0.898178	-0.0118626	0.894858	2.29247	0.999899	0.633804
10949	HNRNPA0	heterogeneous nuclear ribonucleoprotein A0	0.126391	0.0206338	2.22045e-16	0.00010251	0.283801	-0.130591	0.0817275	3.53436	1	0.0507478
10950	BTG3	BTG family, member 3	0.0464699	0.165108	2.22045e-16	0.00010251	0.554968	0.326407	0.00612029	2.97641	0.999997	0.0425837
10952	SEC61B	Sec61 beta subunit	0.157665	0.0515504	2.22045e-16	0.00010251	0.375045	-0.0583992	0.187219	2.18307	0.999797	0.307332
10953	TOMM34	translocase of outer mitochondrial membrane 34	-0.105829	0.116452	2.22045e-16	0.00010251	0.490905	-0.0710955	0.323343	1.89772	0.998581	0.459026
10954	PDIA5	protein disulfide isomerase family A, member 5	0.703779	1.59202e-05	2.22045e-16	0.00010251	0.0622381	0.337812	0.00069406	2.22045e-16	1.1431e-05	0.287803
10955	SERINC3	serine incorporator 3	-0.0629035	0.314776	2.22045e-16	0.00010251	0.706513	-0.267329	0.00142647	2.05452	0.999524	0.0813222
10956	OS9	osteosarcoma amplified 9, endoplasmic reticulum lectin	0.0646585	0.293627	2.22045e-16	0.00010251	0.687732	-0.0950237	0.149454	2.22045e-16	1.1431e-05	0.636698
10957	PNRC1	proline-rich nuclear receptor coactivator 1	-0.27735	0.000615992	2.22045e-16	0.00010251	0.0960445	-0.826336	2.60349e-07	3.6427	1	0.00112426
10959	TMED2	transmembrane emp24 domain trafficking protein 2	0.16903	0.0616465	2.38737e-06	0.000102515	0.133309	0.165338	0.0231002	2.22045e-16	1.1431e-05	0.43236
10960	LMAN2	lectin, mannose-binding 2	0.0150626	0.578706	2.22045e-16	0.00010251	0.872697	-0.0193363	0.361226	3.07145	0.999998	0.27306
10961	ERP29	endoplasmic reticulum protein 29	-0.258713	0.00101276	2.22045e-16	0.00010251	0.119207	-0.0658195	0.404452	3.46908	1	0.231097
10962	MLLT11	myeloid/lymphoid or mixed-lineage leukemia (trithorax homolog, Drosophila); translocated to, 11	-0.0756384	0.481414	2.22045e-16	0.00010251	0.821603	0.236781	0.00649934	3.37755	1	0.0218045
10963	STIP1	stress-induced-phosphoprotein 1	-0.159205	0.0586003	2.22045e-16	0.00010251	0.390577	0.14326	0.0458499	3.31808	0.999999	0.0521764
10964	IFI44L	interferon-induced protein 44-like	-0.0395418	0.554588	2.22045e-16	0.00010251	0.860837	-0.243984	0.0431567	2.22045e-16	1.1431e-05	0.475993
10966	RAB40B	RAB40B, member RAS oncogene family	-0.18286	0.0847748	2.22045e-16	0.00010251	0.441324	-0.0723873	0.00516224	2.22045e-16	1.1431e-05	0.355546
10969	EBNA1BP2	EBNA1 binding protein 2	0.234604	0.00547813	2.22045e-16	0.00010251	0.19773	0.105468	0.0861379	2.41294	0.999951	0.136016
10970	CKAP4	cytoskeleton-associated protein 4	-0.0445657	0.49831	2.22045e-16	0.00010251	0.83168	-0.199556	0.00397116	2.10783	0.999667	0.0917901
10972	TMED10	transmembrane emp24-like trafficking protein 10 (yeast)	0.440177	8.03852e-05	2.22045e-16	0.00010251	0.0719984	0.255557	0.0394109	2.66764	0.999988	0.102469
10973	ASCC3	activating signal cointegrator 1 complex subunit 3	0.150578	0.0590835	2.22045e-16	0.00010251	0.39139	0.0589191	0.451134	2.7376	0.999992	0.404966
10974	C10orf116	chromosome 10 open reading frame 116	0.0793919	0.24244	2.22045e-16	0.00010251	0.640672	-0.376595	0.000795206	2.22045e-16	2.22045e-16	0.291482
10975	UQCR11	ubiquinol-cytochrome c reductase, complex III subunit XI	-0.0223312	0.704665	2.22045e-16	0.00010251	0.921993	0.0318949	0.737176	3.34425	0.999999	0.386332
10978	CLP1	CLP1, cleavage and polyadenylation factor I subunit, homolog (S. cerevisiae)	0.0050918	0.0513517	2.22045e-16	0.00010251	0.374419	0.0220489	0.627099	3.51353	1	0.303512
10979	FERMT2	fermitin family member 2	0.00728755	0.153055	2.22045e-16	0.00010251	0.540197	-0.314401	0.000737186	2.33295	0.999921	0.062248
10980	COPS6	COP9 constitutive photomorphogenic homolog subunit 6 (Arabidopsis)	0.0170173	0.262405	0.66028	0.996699	0.0950579	0.0107026	0.656602	2.12345	0.9997	0.611703
10981	RAB32	RAB32, member RAS oncogene family	-0.0184457	0.560321	2.22045e-16	2.22045e-16	0.874916	0.0283389	0.106022	2.22045e-16	1.1431e-05	0.558164
10982	MAPRE2	microtubule-associated protein, RP/EB family, member 2	-0.166723	0.037386	2.22045e-16	0.00010251	0.3386	-0.00647746	0.387309	0.665229	0.333104	0.648145
10983	CCNI	cyclin I	0.107035	0.0993062	2.22045e-16	0.00010251	0.464894	-0.223557	0.0224766	3.11263	0.999999	0.052705
10985	GCN1L1	GCN1 general control of amino-acid synthesis 1-like 1 (yeast)	0.0862075	0.222921	0.00479233	0.000114355	0.161761	0.103111	0.143356	2.93764	0.999997	0.130022
10987	COPS5	COP9 constitutive photomorphogenic homolog subunit 5 (Arabidopsis)	-0.0342599	0.58129	2.22045e-16	0.00010251	0.874234	0.0833832	0.177793	2.45265	0.999961	0.266271
10988	METAP2	methionyl aminopeptidase 2	0.103941	0.0990228	2.22045e-16	0.00010251	0.46447	0.0703658	0.0768474	0.853832	0.0966393	0.173207
10989	IMMT	inner membrane protein, mitochondrial	0.180681	0.0887226	2.22045e-16	0.00010251	0.448302	0.120323	0.104883	3.06217	0.999998	0.0913614
10990	LILRB5	leukocyte immunoglobulin-like receptor, subfamily B (with TM and ITIM domains), member 5	-0.260877	0.0277562	2.84324	1	0.0148317	-0.0662541	0.64644	2.22045e-16	2.22045e-16	0.921521
10991	SLC38A3	solute carrier family 38, member 3	-0.0326596	0.784853	2.22045e-16	0.00010251	0.94648	0.158999	0.026272	2.22045e-16	1.1431e-05	0.440869
10992	SF3B2	splicing factor 3b, subunit 2, 145kDa	-0.00256555	0.211219	2.22045e-16	0.00010251	0.608869	0.00239981	0.926032	2.49304	0.999969	0.628889
10993	SDS	serine dehydratase	-0.0909912	0.114615	2.22045e-16	0.00010251	0.488342	0.142918	0.152031	2.22045e-16	1.1431e-05	0.641081
10994	ILVBL	ilvB (bacterial acetolactate synthase)-like	-0.345981	0.000396138	2.22045e-16	0.00010251	0.0900269	-0.00590304	0.927859	2.66778	0.999988	0.619063
10998	SLC27A5	solute carrier family 27 (fatty acid transporter), member 5	0.00973018	0.298683	0.0217399	0.000168317	0.175123	0.112148	0.0619083	1.21869e-11	1.1431e-05	0.294447
10999	SLC27A4	solute carrier family 27 (fatty acid transporter), member 4	0.191182	0.0716511	1.22968e-10	0.00010251	0.164674	0.171073	0.0443417	2.21384	0.999834	0.130597
109	ADCY3	adenylate cyclase 3	0.11099	0.156656	2.22045e-16	0.00010251	0.544535	0.382611	0.000996024	2.22045e-16	1.1431e-05	0.296875
10	NAT2	N-acetyltransferase 2 (arylamine N-acetyltransferase)	-0.0788835	0.302904	2.22045e-16	0.00010251	0.696021	-0.184385	0.0473767	2.22045e-16	1.1431e-05	0.48316
11000	SLC27A3	solute carrier family 27 (fatty acid transporter), member 3	-0.329738	0.00137156	2.22045e-16	0.00010251	0.137599	0.454493	1.26928e-05	1.83108	0.997703	0.0564338
11001	SLC27A2	solute carrier family 27 (fatty acid transporter), member 2	0.482678	4.80405e-05	3.69059	1	0.000536522	0.833797	6.43388e-07	2.4351	0.999957	0.0254781
11004	KIF2C	kinesin family member 2C	-0.0270978	0.715807	2.22045e-16	0.00010251	0.925422	1.11438	1.64514e-08	3.57705	1	0.000647407
11005	SPINK5	serine peptidase inhibitor, Kazal type 5	-0.0378709	0.57821	2.22045e-16	0.00010251	0.872462	0.0790297	0.554663	2.22045e-16	1.1431e-05	0.891847
11006	LILRB4	leukocyte immunoglobulin-like receptor, subfamily B (with TM and ITIM domains), member 4	-0.0572499	0.231764	2.22045e-16	0.00010251	0.630026	0.0151153	0.242238	2.22045e-16	2.22045e-16	0.734152
11007	CCDC85B	coiled-coil domain containing 85B	-0.0903505	0.179456	2.22045e-16	0.00010251	0.572731	0.117926	0.0243471	2.94939	0.999997	0.067654
11009	IL24	interleukin 24	0.356497	0.00341356	3.92774	1	0.00377455	-0.0511085	0.16781	2.22045e-16	1.1431e-05	0.679722
11010	GLIPR1	GLI pathogenesis-related 1	0.100904	0.144511	2.22045e-16	0.00010251	0.529074	-0.0201431	0.553022	2.22045e-16	1.1431e-05	0.891283
11011	TLK2	tousled-like kinase 2	0.0800136	0.139084	9.16089e-12	0.00010251	0.22236	-0.141808	0.0207859	2.89646	0.999996	0.0694575
11012	KLK11	kallikrein-related peptidase 11	0.580048	1.33387e-06	3.99583e-09	0.00010251	0.00942072	1.4541	3.44486e-10	2.22045e-16	1.1431e-05	0.17913
11013	TMSB15A	thymosin beta 15a	0.119977	0.262248	2.22045e-16	2.22045e-16	0.678059	0.970641	1.5384e-06	2.22045e-16	2.22045e-16	0.216495
11014	KDELR2	KDEL (Lys-Asp-Glu-Leu) endoplasmic reticulum protein retention receptor 2	0.0876105	0.113844	2.22045e-16	0.00010251	0.487367	0.0353295	0.0950805	2.22045e-16	2.22045e-16	0.547815
11015	KDELR3	KDEL (Lys-Asp-Glu-Leu) endoplasmic reticulum protein retention receptor 3	-0.289974	0.00868202	2.22045e-16	0.00010251	0.222558	0.327099	0.0014335	2.00354	0.999326	0.0833151
11016	ATF7	activating transcription factor 7	-0.0199074	0.296119	2.22045e-16	0.00010251	0.689735	0.159058	0.0426886	2.88708	0.999996	0.0845388
11017	SNRNP27	small nuclear ribonucleoprotein 27kDa (U4/U6.U5)	0.00422626	0.238715	2.22045e-16	0.00010251	0.6368	0.0685206	0.0960575	2.09829	0.999646	0.150735
11018	TMED1	transmembrane emp24 protein transport domain containing 1	0.0628777	0.361661	2.22045e-16	0.00010251	0.370678	0.110094	0.185802	3.50029	1	0.177843
11019	LIAS	lipoic acid synthetase	0.213821	0.0427968	8.2845e-07	0.000102512	0.124885	0.0849899	0.44543	3.84142	1	0.211125
1101	CHAD	chondroadherin	-0.0187033	0.790452	2.80408	1	0.136605	0.160176	0.12954	2.22045e-16	1.1431e-05	0.581012
11020	IFT27	intraflagellar transport 27 homolog (Chlamydomonas)	-0.0126306	0.537335	2.22045e-16	0.00010251	0.853359	-0.0469661	0.528727	2.18809	0.999804	0.570399
11021	RAB35	RAB35, member RAS oncogene family	-0.0244901	0.711006	8.05356e-12	0.00010251	0.428636	0.0887993	0.175899	2.55582	0.999979	0.252958
11022	TDRKH	tudor and KH domain containing	0.386858	0.000973121	3.40807	1	0.00232808	-0.0516263	0.132216	2.22045e-16	1.1431e-05	0.583402
11024	LILRA1	leukocyte immunoglobulin-like receptor, subfamily A (with TM domain), member 1	-0.0104973	0.786667	2.22045e-16	0.00010251	0.947137	0.0234983	0.495908	2.22045e-16	2.22045e-16	0.870266
11025	LILRB3	leukocyte immunoglobulin-like receptor, subfamily B (with TM and ITIM domains), member 3	-0.0567819	0.452837	2.22045e-16	0.00010251	0.804597	-0.00914699	0.845016	2.22045e-16	2.22045e-16	0.970774
11026	LILRA3	leukocyte immunoglobulin-like receptor, subfamily A (without TM domain), member 3	-0.389152	0.000565296	2.22045e-16	0.00010251	0.0948247	0.108665	0.206999	2.22045e-16	2.22045e-16	0.709441
11027	LILRA2	leukocyte immunoglobulin-like receptor, subfamily A (with TM domain), member 2	-0.0728856	0.102001	2.22045e-16	0.00010251	0.469238	0.04384	0.579598	2.22045e-16	2.22045e-16	0.900994
1102	RCBTB2	regulator of chromosome condensation (RCC1) and BTB (POZ) domain containing protein 2	0.0677926	0.333721	2.22045e-16	0.00010251	0.721453	0.00156605	0.817132	2.02993	0.999141	0.636269
11030	RBPMS	RNA binding protein with multiple splicing	0.348886	0.00094359	2.22045e-16	0.00010251	0.114728	-0.0563503	0.200916	2.22045e-16	2.22045e-16	0.705672
11031	RAB31	RAB31, member RAS oncogene family	0.684061	5.47096e-07	1.47204	1	0.00108896	1.06675	1.18822e-07	1.58351e-06	1.14312e-05	0.1711
11033	ADAP1	ArfGAP with dual PH domains 1	-0.0149219	0.514176	4.709e-06	0.000102521	0.291112	-0.0779941	0.261707	1.05665e-10	1.1431e-05	0.665669
11034	DSTN	destrin (actin depolymerizing factor)	-0.16912	0.0104051	2.22045e-16	0.00010251	0.232636	-0.0999705	0.112795	4.1698	1	0.0328547
11035	RIPK3	receptor-interacting serine-threonine kinase 3	-0.179123	0.053277	2.22045e-16	0.00010251	0.379243	0.109288	0.250167	2.48668	0.999968	0.327883
11036	GTF2A1L	general transcription factor IIA, 1-like	-0.440884	0.000118736	2.22045e-16	0.00010251	0.0754075	-0.702179	0.000392427	2.22045e-16	1.1431e-05	0.275564
11037	STON1	stonin 1	-0.343927	0.00221882	2.22045e-16	0.00010251	0.162668	-0.18421	0.0545555	2.22045e-16	2.22045e-16	0.494805
1103	CHAT	choline O-acetyltransferase	-0.240959	0.00159547	6.39945e-06	0.000102525	0.0268773	0.0902668	0.450371	2.22045e-16	1.1431e-05	0.850604
11040	PIM2	pim-2 oncogene	-0.0848674	0.291975	2.22045e-16	0.00010251	0.68601	0.161665	0.0346532	2.26661	0.999881	0.123323
11041	B3GNT1	UDP-GlcNAc:betaGal beta-1,3-N-acetylglucosaminyltransferase 1	-0.0552866	0.597124	2.22045e-16	0.00010251	0.881509	0.173809	0.0355193	2.31532	0.999912	0.121542
11043	MID2	midline 2	0.0515535	0.239053	2.22045e-16	0.00010251	0.637035	-0.126942	0.0256151	2.22045e-16	1.1431e-05	0.439115
11044	PAPD7	PAP associated domain containing 7	-0.009662	0.0562979	0.587606	0.333402	0.0451067	0.071585	0.325364	1.53201	0.977587	0.49662
11045	UPK1A	uroplakin 1A	-0.469628	0.000269898	2.22045e-16	0.00010251	0.0849311	-1.93475	4.83883e-07	2.05809e-05	1.14338e-05	0.171636
11046	SLC35D2	solute carrier family 35, member D2	-0.0729265	0.291909	2.22045e-16	0.00010251	0.685938	-0.533873	5.36862e-05	2.22045e-16	1.1431e-05	0.246747
11047	ADRM1	adhesion regulating molecule 1	0.0738874	0.257102	2.22045e-16	0.00010251	0.654607	0.0946845	0.155607	2.4225	0.999954	0.169035
11051	NUDT21	nudix (nucleoside diphosphate linked moiety X)-type motif 21	0.229989	0.0183667	2.22045e-16	0.00010251	0.27412	0.54813	0.00024902	3.42561	1	0.00726965
11052	CPSF6	cleavage and polyadenylation specific factor 6, 68kDa	0.0517443	0.184518	2.22045e-16	0.00010251	0.579285	0.0603917	0.0847616	3.52869	1	0.0521988
11054	OGFR	opioid growth factor receptor	-0.182764	0.0220416	2.22045e-16	0.00010251	0.289369	-0.194489	0.0148676	2.62305	0.999985	0.0870101
11055	ZPBP	zona pellucida binding protein	-0.0537539	0.420275	2.22045e-16	0.00010251	0.784632	0.0204557	0.612711	2.57408	0.999981	0.543291
11056	DDX52	DEAD (Asp-Glu-Ala-Asp) box polypeptide 52	0.0460842	0.0927542	2.22045e-16	0.00010251	0.455276	-0.0286352	0.690633	3.11498	0.999999	0.421975
11057	ABHD2	abhydrolase domain containing 2	1.1926	8.0096e-10	1.6549e-12	0.00010251	0.00916314	1.15287	1.05908e-07	1.96653	0.999128	0.0321545
11059	WWP1	WW domain containing E3 ubiquitin protein ligase 1	0.157116	0.0243566	4.56902	1	0.00867485	-0.485955	0.00018826	2.59961	0.999983	0.0395092
1105	CHD1	chromodomain helicase DNA binding protein 1	0.0356978	0.729715	2.22045e-16	0.00010251	0.929855	-0.105825	0.375569	2.32893	0.999919	0.439542
11060	WWP2	WW domain containing E3 ubiquitin protein ligase 2	-0.0312989	0.468609	4.75021e-11	0.00010251	0.345112	-0.0411304	0.218928	3.33941	0.999999	0.189072
11061	LECT1	leukocyte cell derived chemotaxin 1	-0.122657	0.130053	2.22045e-16	0.00010251	0.510665	-0.342736	0.0460667	2.22045e-16	1.1431e-05	0.481261
11062	DUS4L	dihydrouridine synthase 4-like (S. cerevisiae)	0.0766892	0.366665	2.22045e-16	0.00010251	0.747548	-0.0809627	0.486331	3.40131	1	0.268993
11063	SOX30	SRY (sex determining region Y)-box 30	0.0288692	0.827213	2.22045e-16	0.00010251	0.522682	-0.0542206	0.479367	2.22045e-16	1.1431e-05	0.863615
11064	CNTRL	centriolin	0.14066	0.147529	2.22045e-16	0.00010251	0.532974	0.424527	0.00451993	2.22045e-16	2.22045e-16	0.35024
11065	UBE2C	ubiquitin-conjugating enzyme E2C	0.0229797	0.691843	3.05399e-06	0.000102517	0.346252	1.25192	2.85774e-08	3.1857	0.999999	0.00240068
11066	SNRNP35	small nuclear ribonucleoprotein 35kDa (U11/U12)	-0.114178	0.179846	3.05404	1	0.0376227	-0.0594775	0.455002	2.43028	0.999956	0.473558
11067	C10orf10	chromosome 10 open reading frame 10	-0.213081	0.00830739	2.22045e-16	0.00010251	0.22017	-0.0669533	0.333727	2.22045e-16	1.1431e-05	0.791565
11068	CYB561D2	cytochrome b-561 domain containing 2	0.174347	0.0435095	2.17604e-14	0.00010251	0.161219	-0.0118229	0.878692	1.04408e-11	1.1431e-05	0.801646
11069	RAPGEF4	Rap guanine nucleotide exchange factor (GEF) 4	-0.00594283	0.917522	2.22045e-16	0.00010251	0.982526	-0.00288253	0.972654	2.22045e-16	1.1431e-05	0.995571
1106	CHD2	chromodomain helicase DNA binding protein 2	0.0838733	0.126508	2.22045e-16	0.00010251	0.505962	-0.239289	0.0223237	2.70648	0.99999	0.0881826
11070	TMEM115	transmembrane protein 115	0.0843766	0.18557	1.07549e-08	0.00010251	0.217509	-0.189012	0.0255411	1.99474	0.999283	0.128828
11072	DUSP14	dual specificity phosphatase 14	-0.172987	0.0130574	2.22045e-16	0.00010251	0.248529	0.0432492	0.566777	2.22045e-16	1.1431e-05	0.89575
11073	TOPBP1	topoisomerase (DNA) II binding protein 1	0.20828	0.00612651	2.22045e-16	0.00010251	0.20336	0.640503	4.50998e-06	3.63689	1	0.00218487
11074	TRIM31	tripartite motif containing 31	-0.0942111	0.162593	2.22045e-16	0.00010251	0.551815	0.0661003	0.28296	2.22045e-16	1.1431e-05	0.760327
11075	STMN2	stathmin-like 2	-0.193421	0.0116642	2.22045e-16	0.00010251	0.240394	0.0381264	0.496919	2.61822	0.999985	0.460311
11076	TPPP	tubulin polymerization promoting protein	-0.118626	0.089824	6.62028e-11	0.00010251	0.181901	0.0506057	0.266255	2.22045e-16	1.1431e-05	0.74986
11077	HSF2BP	heat shock transcription factor 2 binding protein	-0.0387251	0.118664	2.22045e-16	0.00010251	0.494676	-0.0772205	0.49612	2.79706	0.999994	0.412638
11078	TRIOBP	TRIO and F-actin binding protein	0.119478	0.0954747	0.143586	0.00906018	0.110773	-0.0606349	0.20105	2.28727	0.99989	0.309122
11079	RER1	RER1 retention in endoplasmic reticulum 1 homolog (S. cerevisiae)	0.0644686	0.121943	7.91004e-07	0.000102512	0.166251	0.0628724	0.0873248	2.83908	0.999995	0.105982
1107	CHD3	chromodomain helicase DNA binding protein 3	-0.166803	0.018249	2.22045e-16	0.00010251	0.273652	-0.223072	0.00733743	1.69497e-05	1.14333e-05	0.205525
11080	DNAJB4	DnaJ (Hsp40) homolog, subfamily B, member 4	-0.256786	0.0354159	2.22045e-16	0.00010251	0.332725	-0.209499	0.091993	1.96035	0.500006	0.163202
11081	KERA	keratocan	0.0723373	0.353551	2.22045e-16	0.00010251	0.737337	0.0388581	0.549285	2.22045e-16	1.1431e-05	0.889917
11082	ESM1	endothelial cell-specific molecule 1	-0.0197165	0.752372	2.22045e-16	0.00010251	0.936207	-0.0161423	0.841169	2.22045e-16	1.1431e-05	0.969927
11083	DIDO1	death inducer-obliterator 1	0.0878593	0.33251	1.85293e-08	0.00010251	0.272043	0.0158147	0.133269	1.52117	0.333341	0.167991
11085	ADAM30	ADAM metallopeptidase domain 30	-0.0369165	0.417226	2.22045e-16	0.00010251	0.782876	-0.0479219	0.495463	2.22045e-16	1.1431e-05	0.869654
11086	ADAM29	ADAM metallopeptidase domain 29	-0.0766678	0.355933	2.22045e-16	0.00010251	0.73934	0.0183262	0.867751	2.22045e-16	1.1431e-05	0.975859
1108	CHD4	chromodomain helicase DNA binding protein 4	-0.0709807	0.166126	2.22045e-16	0.00010251	0.556352	-0.0595251	0.37434	2.46384	0.999964	0.417258
11091	WDR5	WD repeat domain 5	0.0984672	0.222632	2.22045e-16	0.00010251	0.620596	0.331458	0.00148239	2.68428	0.999989	0.0487494
11092	C9orf9	chromosome 9 open reading frame 9	-0.185385	0.0335114	2.22045e-16	0.00010251	0.32722	-0.0483562	0.57998	2.22045e-16	1.1431e-05	0.900807
11093	ADAMTS13	ADAM metallopeptidase with thrombospondin type 1 motif, 13	-0.103601	0.131266	2.77556e-16	0.00010251	0.25485	0.0694789	0.0150738	5.01821e-14	1.1431e-05	0.238371
11094	CACFD1	calcium channel flower domain containing 1	-0.253187	0.0033299	2.22045e-16	0.00010251	0.17678	-0.18915	0.0466846	2.22045e-16	1.1431e-05	0.482152
11095	ADAMTS8	ADAM metallopeptidase with thrombospondin type 1 motif, 8	-0.0623069	0.315531	2.45157	1	0.0825797	0.0494511	0.202866	2.22045e-16	1.1431e-05	0.706574
11096	ADAMTS5	ADAM metallopeptidase with thrombospondin type 1 motif, 5	-0.0110443	0.589422	2.22045e-16	2.22045e-16	0.8872	0.0443433	0.51916	2.22045e-16	1.1431e-05	0.878684
11097	NUPL2	nucleoporin like 2	0.054251	0.39134	2.22045e-16	0.00010251	0.76479	0.0537729	0.525628	2.23998	0.999859	0.558097
11098	PRSS23	protease, serine, 23	0.204469	0.00902202	8.81517e-14	0.00010251	0.109099	0.16779	0.00208278	2.22045e-16	1.1431e-05	0.319984
11099	PTPN21	protein tyrosine phosphatase, non-receptor type 21	0.0714563	0.0827081	2.22045e-16	0.00010251	0.437802	-0.133047	0.110068	1.11059	0.499922	0.167553
1109	AKR1C4	aldo-keto reductase family 1, member C4 (chlordecone reductase; 3-alpha hydroxysteroid dehydrogenase, type I; dihydrodiol dehydrogenase 4)	-0.243907	0.0238798	2.22045e-16	0.00010251	0.296458	0.0475433	0.532184	2.22045e-16	1.1431e-05	0.883632
11100	HNRNPUL1	heterogeneous nuclear ribonucleoprotein U-like 1	-0.0342744	0.629377	2.22045e-16	0.00010251	0.894744	0.0710046	0.191341	3.23526	0.999999	0.186994
11101	ATE1	arginyltransferase 1	-0.0323291	0.47325	2.22045e-16	0.00010251	0.817147	0.0012783	0.263424	3.21674	0.999999	0.209627
11102	RPP14	ribonuclease P/MRP 14kDa subunit	0.164101	0.0236835	2.22045e-16	0.00010251	0.295605	-0.0163933	0.681489	3.12571	0.999999	0.415069
11103	KRR1	KRR1, small subunit (SSU) processome component, homolog (yeast)	0.0711929	0.125156	2.22045e-16	0.00010251	0.503815	0.135532	0.116669	3.1023	0.999999	0.0903376
11104	KATNA1	katanin p60 (ATPase containing) subunit A 1	0.304529	0.000414852	2.22045e-16	0.00010251	0.0904903	0.0224295	0.775298	2.84466	0.999995	0.553451
11105	PRDM7	PR domain containing 7	-0.00400602	0.963634	2.22045e-16	0.00010251	0.992716	-0.0529558	0.50602	2.22045e-16	2.22045e-16	0.874411
11107	PRDM5	PR domain containing 5	-0.0312532	0.2969	2.22045e-16	2.22045e-16	0.709867	0.0329205	0.243547	2.6145	0.999984	0.300641
11108	PRDM4	PR domain containing 4	0.0271597	0.557136	2.22045e-16	0.00010251	0.862522	-0.0744675	0.108199	2.0036	0.999326	0.155156
11112	HIBADH	3-hydroxyisobutyrate dehydrogenase	-0.128261	0.0567793	2.22045e-16	0.00010251	0.387115	-0.125272	0.153954	3.2147	0.999999	0.157206
11113	CIT	citron (rho-interacting, serine/threonine kinase 21)	-0.0332081	0.0842215	2.22045e-16	0.00010251	0.440486	0.66475	7.58918e-05	2.81822	0.999995	0.0229432
11116	FGFR1OP	FGFR1 oncogene partner	0.193631	0.00369008	0.00418388	0.000112778	0.0268873	0.332079	0.00206991	2.22045e-16	1.1431e-05	0.319735
11117	EMILIN1	elastin microfibril interfacer 1	-0.0160642	0.80678	5.73208e-11	0.00010251	0.45009	-0.0523179	0.525882	1.39234e-08	1.1431e-05	0.705433
11118	BTN3A2	butyrophilin, subfamily 3, member A2	-0.0791996	0.283547	2.22045e-16	0.00010251	0.679266	0.0305077	0.61458	2.22045e-16	2.22045e-16	0.911952
11119	BTN3A1	butyrophilin, subfamily 3, member A1	-0.0671557	0.249684	2.22045e-16	0.00010251	0.648006	0.165795	0.0786647	2.22045e-16	2.22045e-16	0.527289
1111	CHEK1	checkpoint kinase 1	0.469722	0.000221956	2.22045e-16	0.00010251	0.0826463	1.72665	3.92915e-08	3.75687	1	0.000499727
11120	BTN2A1	butyrophilin, subfamily 2, member A1	0.0696241	0.168747	2.22045e-16	0.00010251	0.559193	-0.0492535	0.275562	2.22045e-16	2.22045e-16	0.75621
11122	PTPRT	protein tyrosine phosphatase, receptor type, T	-0.00399662	0.279614	2.22045e-16	0.00010251	0.675871	-0.0790226	0.197471	2.22045e-16	1.1431e-05	0.702506
11123	RCAN3	RCAN family member 3	-0.246577	0.0237992	2.22045e-16	0.00010251	0.296086	-0.0559719	0.453277	8.01479e-08	1.1431e-05	0.684181
11124	FAF1	Fas (TNFRSF6) associated factor 1	0.0112768	0.453972	2.22045e-16	0.00010251	0.805262	0.155427	0.0253055	3.10777	0.999999	0.0550823
11126	CD160	CD160 molecule	-0.0711588	0.30482	2.97555e-05	0.00010258	0.220015	0.100254	0.302865	2.22045e-16	1.1431e-05	0.771797
11127	KIF3A	kinesin family member 3A	0.0389115	0.296536	2.22045e-16	0.00010251	0.689995	-0.198722	0.106607	2.22045e-16	1.1431e-05	0.55881
11128	POLR3A	polymerase (RNA) III (DNA directed) polypeptide A, 155kDa	0.023225	0.176766	2.22045e-16	0.00010251	0.569505	-0.0628533	0.31558	2.07998	0.999599	0.429108
11129	CLASRP	CLK4-associating serine/arginine rich protein	-0.0572847	0.53126	2.22045e-16	0.00010251	0.849938	-0.109735	0.174483	3.14093	0.999999	0.187098
1112	FOXN3	forkhead box N3	-0.0583868	0.226817	2.22045e-16	0.00010251	0.625542	-0.143925	0.0254388	2.22045e-16	1.1431e-05	0.438701
11130	ZWINT	ZW10 interactor	0.231689	0.00238274	2.22045e-16	0.00010251	0.164818	1.20369	4.67407e-09	3.2332	0.999999	0.00135548
11131	CAPN11	calpain 11	0.0321328	0.694227	2.22045e-16	0.00010251	0.918476	-0.0242855	0.747766	2.22045e-16	1.1431e-05	0.949114
11132	CAPN10	calpain 10	-0.0033108	0.546303	2.22045e-16	0.00010251	0.857449	-0.0511619	0.133661	2.53346	0.999976	0.141346
11133	KPTN	kaptin (actin binding protein)	-0.0656915	0.345362	2.22045e-16	0.00010251	0.730692	0.14481	0.0566879	2.22045e-16	1.1431e-05	0.497909
11135	CDC42EP1	CDC42 effector protein (Rho GTPase binding) 1	0.489484	0.00065634	0.682471	0.997984	0.00307046	0.0964419	0.158413	2.22045e-16	1.1431e-05	0.661808
11136	SLC7A9	solute carrier family 7 (glycoprotein-associated amino acid transporter light chain, bo,+ system), member 9	0.112579	0.313142	2.22045e-16	0.00010251	0.705023	-0.327841	0.00699547	2.22045e-16	1.1431e-05	0.368983
11137	PWP1	PWP1 homolog (S. cerevisiae)	0.095327	0.176647	2.22045e-16	0.00010251	0.569287	-0.0873651	0.165812	2.5799	0.999981	0.241288
11138	TBC1D8	TBC1 domain family, member 8 (with GRAM domain)	0.0621089	0.0042378	2.22045e-16	0.00010251	0.186403	-0.471383	0.00199411	2.26693	0.999881	0.0759385
1113	CHGA	chromogranin A (parathyroid secretory protein 1)	-0.0262923	0.735852	2.22045e-16	0.00010251	0.931445	-0.0332596	0.700036	2.22045e-16	1.1431e-05	0.936554
11140	CDC37	cell division cycle 37 homolog (S. cerevisiae)	-0.0041639	0.942293	2.22045e-16	0.00010251	0.987864	0.0628941	0.318678	2.84788	0.999995	0.300163
11141	IL1RAPL1	interleukin 1 receptor accessory protein-like 1	-0.0367339	0.461283	2.22045e-16	2.22045e-16	0.824488	-0.0272	0.679603	2.22045e-16	1.1431e-05	0.931528
11142	PKIG	protein kinase (cAMP-dependent, catalytic) inhibitor gamma	-0.246187	0.00390129	2.22045e-16	0.00010251	0.182601	-0.651294	5.2575e-07	2.1306	0.799993	0.0495157
11144	DMC1	DMC1 dosage suppressor of mck1 homolog, meiosis-specific homologous recombination (yeast)	0.0147595	0.816927	2.22045e-16	0.00010251	0.956118	0.273939	0.00704314	2.63183	0.999986	0.0730352
11145	PLA2G16	phospholipase A2, group XVI	0.425052	6.29104e-05	0.0227019	0.000172063	0.00527174	0.204401	0.000752213	2.22045e-16	1.1431e-05	0.289678
11146	GLMN	glomulin, FKBP associated protein	0.0896719	0.145183	2.22045e-16	0.00010251	0.529834	0.12636	0.262046	2.44587	0.99996	0.342051
11147	HHLA3	HERV-H LTR-associating 3	-0.092924	0.271171	2.22045e-16	0.00010251	0.668153	-0.0500612	0.530958	2.22045e-16	2.22045e-16	0.883482
11148	HHLA2	HERV-H LTR-associating 2	-0.0143245	0.488395	2.22045e-16	0.00010251	0.825592	-0.0297704	0.42865	2.22045e-16	2.22045e-16	0.841475
11149	BVES	blood vessel epicardial substance	0.0152572	0.786958	2.22045e-16	0.00010251	0.94729	-0.0172229	0.470641	2.22045e-16	1.1431e-05	0.859484
1114	CHGB	chromogranin B (secretogranin 1)	-0.0836047	0.234065	2.22045e-16	0.00010251	0.632375	0.0485981	0.570163	2.22045e-16	1.1431e-05	0.896775
11151	CORO1A	coronin, actin binding protein, 1A	0.229197	0.0049425	2.22045e-16	0.00010251	0.192973	0.274495	0.0550314	5.28066e-11	1.1431e-05	0.286577
11152	WDR45	WD repeat domain 45	-0.124418	0.105731	2.22045e-16	0.00010251	0.474763	-0.449685	5.23275e-05	2.72279	0.999991	0.0273587
11153	FICD	FIC domain containing	0.263719	0.0113619	2.22045e-16	0.00010251	0.238565	0.219231	0.00521052	3.18799	0.999999	0.0270176
11154	AP4S1	adaptor-related protein complex 4, sigma 1 subunit	0.0347213	0.344812	2.22045e-16	2.22045e-16	0.750546	0.0739371	0.171188	3.10474	0.999999	0.188449
11155	LDB3	LIM domain binding 3	-0.0113865	0.0852423	3.7259e-08	0.00010251	0.155135	0.0917549	0.214452	2.22045e-16	1.1431e-05	0.714047
11156	PTP4A3	protein tyrosine phosphatase type IVA, member 3	-0.0849764	0.224936	2.22045e-16	0.00010251	0.623316	-0.148331	0.100349	0.533518	0.249939	0.173442
11157	LSM6	LSM6 homolog, U6 small nuclear RNA associated (S. cerevisiae)	0.0187253	0.786802	2.22045e-16	0.00010251	0.947217	0.237473	0.00908752	2.00265	0.999321	0.109785
11160	ERLIN2	ER lipid raft associated 2	0.284957	0.00139546	2.22045e-16	0.00010251	0.139574	-0.00130999	0.630973	2.32033	0.999915	0.597391
11161	C14orf1	chromosome 14 open reading frame 1	-0.123763	0.0889845	0.00217259	0.00010772	0.125941	0.138326	0.117933	2.24644	0.999865	0.15029
11162	NUDT6	nudix (nucleoside diphosphate linked moiety X)-type motif 6	0.160131	0.0998414	2.22045e-16	0.00010251	0.465919	0.127926	0.220986	3.48732	1	0.184426
11163	NUDT4	nudix (nucleoside diphosphate linked moiety X)-type motif 4	-0.199947	0.012056	2.22045e-16	0.00010251	0.242947	-0.231581	0.00301164	2.62337	0.999985	0.0610353
11164	NUDT5	nudix (nucleoside diphosphate linked moiety X)-type motif 5	0.0550496	0.368659	2.22045e-16	0.00010251	0.749192	0.369902	0.000231159	2.50461	0.999971	0.0456278
11165	NUDT3	nudix (nucleoside diphosphate linked moiety X)-type motif 3	-0.0824029	0.236359	2.22045e-16	0.00010251	0.634638	-0.00175233	0.41507	2.80502	0.999994	0.367833
11166	SOX21	SRY (sex determining region Y)-box 21	0.0441162	0.621441	2.22045e-16	0.00010251	0.891461	-0.0824333	0.590844	2.22045e-16	1.1431e-05	0.904736
11167	FSTL1	follistatin-like 1	-0.0362871	0.615458	2.22045e-16	0.00010251	0.888588	0.0487914	0.285258	1.91369	0.998734	0.424751
11168	PSIP1	PC4 and SFRS1 interacting protein 1	-0.0267347	0.0122468	2.22045e-16	0.00010251	0.244136	0.483011	0.00176281	3.25858	0.999999	0.0167103
11169	WDHD1	WD repeat and HMG-box DNA binding protein 1	0.37754	0.000240179	2.22045e-16	0.00010251	0.0835423	1.63148	8.73158e-06	3.16424	0.999999	0.00720352
1116	CHI3L1	chitinase 3-like 1 (cartilage glycoprotein-39)	-0.100015	0.172584	2.22045e-16	0.00010251	0.56368	-0.00693246	0.380354	2.91918e-09	1.1431e-05	0.673984
11170	FAM107A	family with sequence similarity 107, member A	-0.0292118	0.393948	2.22045e-16	0.00010251	0.766843	-0.0577708	0.375591	2.22045e-16	1.1431e-05	0.815509
11171	STRAP	serine/threonine kinase receptor associated protein	0.0728035	0.291678	2.22045e-16	0.00010251	0.685749	-0.0232004	0.497653	3.28381	0.999999	0.293838
11172	INSL6	insulin-like 6	-0.132823	0.111331	2.22045e-16	0.00010251	0.483636	-0.0155093	0.89021	6.21725e-14	1.1431e-05	0.811197
11174	ADAMTS6	ADAM metallopeptidase with thrombospondin type 1 motif, 6	-0.0669531	0.141365	2.22045e-16	2.22045e-16	0.541025	0.0567994	0.275585	2.22045e-16	1.1431e-05	0.755663
11176	BAZ2A	bromodomain adjacent to zinc finger domain, 2A	-0.0588307	0.256183	2.22045e-16	0.00010251	0.653847	-0.0680965	0.0155633	2.34435	0.999926	0.103828
11177	BAZ1A	bromodomain adjacent to zinc finger domain, 1A	0.210331	0.0241946	2.22045e-16	0.00010251	0.297664	-0.0703353	0.416404	2.00252	0.999321	0.518309
11178	LZTS1	leucine zipper, putative tumor suppressor 1	-0.0827032	0.314539	2.22045e-16	0.00010251	0.70626	0.0739909	0.410696	2.22045e-16	1.1431e-05	0.832906
11179	ZNF277	zinc finger protein 277	0.0811306	0.335076	2.22045e-16	0.00010251	0.722556	-0.375611	0.0165302	2.43947	0.999958	0.0999025
1117	CHI3L2	chitinase 3-like 2	-0.0129838	0.867976	2.22045e-16	0.00010251	0.970939	0.0656005	0.53017	2.22045e-16	2.22045e-16	0.883199
11180	WDR6	WD repeat domain 6	-0.150096	0.0695072	2.22045e-16	0.00010251	0.413031	-0.260687	0.0044592	3.06283	0.999998	0.0328616
11181	TREH	trehalase (brush-border membrane glycoprotein)	-0.133204	0.0945534	2.22045e-16	0.00010251	0.457657	0.196004	0.0858504	2.22045e-16	1.1431e-05	0.535532
11182	SLC2A6	solute carrier family 2 (facilitated glucose transporter), member 6	-0.433332	3.68802e-05	2.22045e-16	0.00010251	0.0669624	-0.515203	0.000814745	2.22045e-16	1.1431e-05	0.291507
11183	MAP4K5	mitogen-activated protein kinase kinase kinase kinase 5	0.218728	0.0532832	2.22045e-16	0.00010251	0.379283	0.13676	0.270608	2.6525	0.999987	0.315386
11184	MAP4K1	mitogen-activated protein kinase kinase kinase kinase 1	-0.198345	0.0361547	2.22045e-16	0.00010251	0.335134	-0.0299346	0.540791	2.78522	0.999994	0.437775
11185	INMT	indolethylamine N-methyltransferase	-0.0279305	0.67278	2.22045e-16	0.00010251	0.911783	0.0827852	0.415568	2.22045e-16	1.1431e-05	0.834944
11186	RASSF1	Ras association (RalGDS/AF-6) domain family member 1	-0.161453	0.0682107	2.22045e-16	0.00010251	0.410444	0.140709	0.205586	2.22045e-16	2.22045e-16	0.708775
11187	PKP3	plakophilin 3	0.345808	0.00127652	2.78355	1	0.00313659	0.137496	0.0765032	2.22045e-16	1.1431e-05	0.524321
11188	NISCH	nischarin	-0.164737	0.0347907	7.86926e-13	0.00010251	0.143449	-0.154938	0.025107	2.16585	0.999773	0.121326
11189	CELF3	CUGBP, Elav-like family member 3	0.0455222	0.607873	2.22045e-16	0.00010251	0.885995	-0.0781954	0.436105	2.22045e-16	1.1431e-05	0.844191
1118	CHIT1	chitinase 1 (chitotriosidase)	-0.038276	0.622922	2.22045e-16	0.00010251	0.892087	-0.0325166	0.759455	1.11022e-15	1.1431e-05	0.782293
11190	CEP250	centrosomal protein 250kDa	-0.0680105	0.357663	2.22045e-16	0.00010251	0.740464	0.0750985	0.383767	3.40838	1	0.230607
11193	WBP4	WW domain binding protein 4 (formin binding protein 21)	-0.0579753	0.451895	2.62365	1	0.104744	-0.0975356	0.255755	3.27957	0.999999	0.202532
11194	ABCB8	ATP-binding cassette, sub-family B (MDR/TAP), member 8	-0.152269	0.102848	1.73989	1	0.0317906	0.054774	0.322064	3.60351	1	0.200706
11196	SEC23IP	SEC23 interacting protein	0.0279233	0.052113	2.22045e-16	0.00010251	0.376307	-0.0910745	0.378598	2.93666	0.999997	0.315026
11197	WIF1	WNT inhibitory factor 1	0.0816611	0.272413	2.22045e-16	0.00010251	0.669031	0.112924	0.331396	2.22045e-16	1.1431e-05	0.790113
11198	SUPT16H	suppressor of Ty 16 homolog (S. cerevisiae)	0.0516843	0.497393	2.22045e-16	0.00010251	0.831116	0.45957	3.79793e-05	2.76607	0.999993	0.0239789
11199	ANXA10	annexin A10	-0.0289746	0.718364	2.22045e-16	0.00010251	0.926473	0.0426397	0.560298	2.22045e-16	1.1431e-05	0.893809
1119	CHKA	choline kinase alpha	-0.213439	0.00561937	2.22045e-16	0.00010251	0.199172	-0.507384	1.2558e-05	2.59423	0.999983	0.0288479
11201	POLI	polymerase (DNA directed) iota	0.262485	0.0175876	2.22045e-16	0.00010251	0.270829	-0.258796	0.0841691	2.94431	0.999997	0.0962041
11202	KLK8	kallikrein-related peptidase 8	-0.0958809	0.161899	2.22045e-16	0.00010251	0.550781	0.00737607	0.506022	2.22045e-16	1.1431e-05	0.874193
1120	CHKB	choline kinase beta	-0.0756088	0.301117	2.22045e-16	0.00010251	0.694315	-0.23798	0.0230971	2.81846	0.999995	0.0781319
11211	FZD10	frizzled family receptor 10	-3.14018e-05	0.99957	2.22045e-16	0.00010251	0.999885	-0.0795722	0.332176	2.41638	0.999952	0.397453
11212	PROSC	proline synthetase co-transcribed homolog (bacterial)	0.101115	0.0195325	2.22045e-16	0.00010251	0.278844	0.222957	0.0292374	2.48768	0.999968	0.108618
11213	IRAK3	interleukin-1 receptor-associated kinase 3	-0.06159	0.328764	1.98721e-11	0.00010251	0.305333	0.0119304	0.158735	1.85421	0.998059	0.228988
11214	AKAP13	A kinase (PRKA) anchor protein 13	-0.0124491	0.275806	2.22045e-16	0.00010251	0.67221	-0.238261	0.00957878	2.70456	0.99999	0.0730158
11215	AKAP11	A kinase (PRKA) anchor protein 11	-0.000281445	0.614767	2.22045e-16	0.00010251	0.888434	-0.0900065	0.472135	2.22045e-16	1.1431e-05	0.860108
11216	AKAP10	A kinase (PRKA) anchor protein 10	0.134936	0.090372	2.22045e-16	0.00010251	0.450984	-0.204083	0.0606949	2.22045e-16	1.1431e-05	0.503655
11218	DDX20	DEAD (Asp-Glu-Ala-Asp) box polypeptide 20	0.110817	0.148221	2.22045e-16	0.00010251	0.533898	0.38946	0.00316357	2.8383	0.999995	0.0444871
11219	TREX2	three prime repair exonuclease 2	-0.193928	0.0393667	2.22045e-16	0.00010251	0.344172	0.00800595	0.96272	2.22045e-16	1.1431e-05	0.99405
1121	CHM	choroideremia (Rab escort protein 1)	0.0355349	0.362898	2.22045e-16	2.22045e-16	0.763367	-0.0236081	0.763038	2.27005	0.999883	0.620259
11221	DUSP10	dual specificity phosphatase 10	-0.155299	0.0475659	2.22045e-16	2.22045e-16	0.37613	-0.655117	0.000130565	2.12713	0.999707	0.0590443
11222	MRPL3	mitochondrial ribosomal protein L3	0.041995	0.536213	2.22045e-16	0.00010251	0.852721	0.123218	0.0613963	2.57924	0.999981	0.11893
11226	GALNT6	UDP-N-acetyl-alpha-D-galactosamine:polypeptide N-acetylgalactosaminyltransferase 6 (GalNAc-T6)	-0.144969	0.0943186	2.22045e-16	0.00010251	0.457386	-0.126408	0.120153	0.884825	0.333337	0.169904
11227	GALNT5	UDP-N-acetyl-alpha-D-galactosamine:polypeptide N-acetylgalactosaminyltransferase 5 (GalNAc-T5)	-0.0781631	0.261941	2.91981e-06	0.000102517	0.22026	-0.0010171	0.349706	2.22045e-16	1.1431e-05	0.801363
11228	RASSF8	Ras association (RalGDS/AF-6) domain family (N-terminal) member 8	-0.126526	0.126054	2.22045e-16	0.00010251	0.50524	0.491517	0.00206323	2.22045e-16	1.1431e-05	0.319643
1122	CHML	choroideremia-like (Rab escort protein 2)	-0.0506916	0.334604	2.22045e-16	0.00010251	0.722188	0.365726	0.0174698	2.22045e-16	1.1431e-05	0.416559
11230	PRAF2	PRA1 domain family, member 2	-0.0549606	0.449844	2.22045e-16	0.00010251	0.803051	-0.308419	0.000926641	2.06015	0.999542	0.0767192
11231	SEC63	SEC63 homolog (S. cerevisiae)	0.109647	0.172566	2.22045e-16	0.00010251	0.56361	0.089902	0.265983	2.22045e-16	1.1431e-05	0.749687
11232	POLG2	polymerase (DNA directed), gamma 2, accessory subunit	-0.00400792	0.950518	7.43301e-05	0.000102684	0.408502	-0.196096	0.0211352	3.32599	0.999999	0.0379265
11234	HPS5	Hermansky-Pudlak syndrome 5	-0.00137011	0.988173	2.22045e-16	0.00010251	0.997524	-0.244242	0.0083014	3.39647	1	0.0234096
11235	PDCD10	programmed cell death 10	-0.0530864	0.3722	0.0197081	0.000160717	0.195643	0.120495	0.0893905	2.76682	0.999993	0.113462
11236	RNF139	ring finger protein 139	0.109428	0.081286	3.3802e-05	0.000102589	0.134984	-0.0576655	0.351548	2.51911	0.999974	0.395262
11237	RNF24	ring finger protein 24	-0.0274029	0.0633462	2.22045e-16	0.00010251	0.400504	0.137599	0.0969675	2.22045e-16	1.1431e-05	0.548697
11238	CA5B	carbonic anhydrase VB, mitochondrial	-0.40838	0.00016337	2.22045e-16	0.00010251	0.0787887	-0.448924	0.00024298	2.22045e-16	1.1431e-05	0.267433
112398	EGLN2	egl nine homolog 2 (C. elegans)	-0.161547	0.0527705	2.22045e-16	0.00010251	0.378037	-0.0395022	0.329409	0.270803	0.000251271	0.659162
112399	EGLN3	egl nine homolog 3 (C. elegans)	0.144404	0.0280064	2.22045e-16	0.00010251	0.310057	-0.267601	0.00870525	2.22045e-16	1.1431e-05	0.379329
1123	CHN1	chimerin (chimaerin) 1	-0.216604	0.0103135	2.22045e-16	0.00010251	0.232126	0.357383	0.00588064	2.22045e-16	2.22045e-16	0.362093
11240	PADI2	peptidyl arginine deiminase, type II	-0.0767063	0.346398	3.96461e-12	0.00010251	0.319167	0.0766346	0.455623	2.22045e-16	1.1431e-05	0.853077
11243	PMF1	polyamine-modulated factor 1	-0.114735	0.113824	0.723769	0.999195	0.0393864	0.0865088	0.279566	3.07598	0.999998	0.232736
11244	ZHX1	zinc fingers and homeoboxes 1	0.0622364	0.530782	2.22045e-16	0.00010251	0.849637	-0.0564957	0.654878	2.22045e-16	1.1431e-05	0.923916
11245	GPR176	G protein-coupled receptor 176	-0.110827	0.158069	2.22045e-16	0.00010251	0.54608	0.011726	0.201678	2.22045e-16	1.1431e-05	0.705735
112464	PRKCDBP	protein kinase C, delta binding protein	-0.0439439	0.503714	0.118193	0.00151074	0.211594	-0.187595	0.227655	2.22045e-16	1.1431e-05	0.723494
112476	PRRT2	proline-rich transmembrane protein 2	-0.317844	0.00511686	2.22045e-16	0.00010251	0.194831	0.103568	0.237914	2.22045e-16	2.22045e-16	0.731332
112479	ERI2	ERI1 exoribonuclease family member 2	0.0622104	0.223929	2.22045e-16	0.00010251	0.622073	0.0383318	0.066747	2.80734	0.999994	0.102563
11247	NXPH4	neurexophilin 4	-0.0550826	0.696542	2.22045e-16	0.00010251	0.919195	-0.00697696	0.93353	2.22045e-16	1.1431e-05	0.988494
112483	SAT2	spermidine/spermine N1-acetyltransferase family member 2	0.287519	0.000385207	2.22045e-16	0.00010251	0.0895077	-0.560923	6.91826e-06	2.22045e-16	1.1431e-05	0.227338
112487	C14orf126	chromosome 14 open reading frame 126	-0.107361	0.153089	2.22045e-16	2.22045e-16	0.556547	-0.222538	0.0336363	3.21498	0.999999	0.0522048
11248	NXPH3	neurexophilin 3	0.274031	0.00986738	2.22045e-16	0.00010251	0.229711	0.310513	0.0145302	2.45704e-09	1.1431e-05	0.228374
11249	NXPH2	neurexophilin 2	0.0573589	0.336591	2.22045e-16	0.00010251	0.723759	0.048231	0.541694	2.22045e-16	1.1431e-05	0.887235
1124	CHN2	chimerin (chimaerin) 2	-0.0451265	0.353603	7.4496e-14	0.00010251	0.34222	0.0305513	0.378108	2.22045e-16	2.22045e-16	0.817494
11250	GPR45	G protein-coupled receptor 45	-0.0393831	0.632635	5.73237e-09	0.00010251	0.366451	0.0747313	0.315288	2.22045e-16	1.1431e-05	0.780074
11251	PTGDR2	prostaglandin D2 receptor 2	-0.19164	0.0190767	1.12774e-10	0.00010251	0.116969	0.24099	0.0146506	0.000588504	1.15102e-05	0.219024
11252	PACSIN2	protein kinase C and casein kinase substrate in neurons 2	-0.0594245	0.281168	2.22045e-16	0.00010251	0.67696	-0.0327372	0.549798	0.874404	0.333336	0.65166
11253	MAN1B1	mannosidase, alpha, class 1B, member 1	-0.164468	0.022545	1.46217e-06	0.000102513	0.104503	-0.0676123	0.186172	3.36795	0.999999	0.181031
11254	SLC6A14	solute carrier family 6 (amino acid transporter), member 14	-0.27008	0.00129089	2.22045e-16	0.00010251	0.132539	-0.356501	0.00527447	2.22045e-16	1.1431e-05	0.356487
11255	HRH3	histamine receptor H3	-0.062653	0.330051	2.22045e-16	0.00010251	0.718909	0.00373633	0.377632	2.22045e-16	1.1431e-05	0.816704
112574	SNX18	sorting nexin 18	-0.0306494	0.704663	2.22045e-16	0.00010251	0.92196	-0.0640364	0.291705	2.83579	0.999995	0.285166
11258	DCTN3	dynactin 3 (p22)	-0.0160471	0.809827	1.80925e-07	0.00010251	0.402453	0.0303278	0.597065	1.92042	0.998793	0.611051
11259	FILIP1L	filamin A interacting protein 1-like	-0.247331	0.010095	1.76744	0.666701	0.0140784	-0.530944	0.000988834	2.22045e-16	2.22045e-16	0.297171
112609	MRAP2	melanocortin 2 receptor accessory protein 2	-0.152724	0.176103	2.22045e-16	0.00010251	0.568634	0.0723846	0.28639	2.22045e-16	1.1431e-05	0.762408
11260	XPOT	exportin, tRNA (nuclear export receptor for tRNAs)	0.118719	0.0939578	2.22045e-16	0.00010251	0.456845	-0.0150425	0.812044	2.38779	0.999943	0.620817
112611	RWDD2A	RWD domain containing 2A	-0.687796	1.11681e-06	2.22045e-16	0.00010251	0.0510268	-0.557461	5.39104e-05	1.88907	0.998489	0.0628427
112616	CMTM7	CKLF-like MARVEL transmembrane domain containing 7	-0.0545067	0.281127	2.22045e-16	0.00010251	0.676926	0.0169068	0.478074	3.16611	0.999999	0.308525
11261	CHP1	calcineurin-like EF hand protein 1	0.0284606	0.109489	2.22045e-16	0.00010251	0.480855	-0.191781	0.0528664	2.22045e-16	1.1431e-05	0.491624
11262	SP140	SP140 nuclear body protein	-0.134154	0.0785745	2.22045e-16	0.00010251	0.42988	0.079509	0.279425	2.22045e-16	1.1431e-05	0.758093
11264	PXMP4	peroxisomal membrane protein 4, 24kDa	-0.0857561	0.27135	2.22045e-16	0.00010251	0.668352	0.0656044	0.170532	5.01821e-14	1.1431e-05	0.658244
11266	DUSP12	dual specificity phosphatase 12	0.0693291	0.311591	2.22045e-16	0.00010251	0.704131	-0.110674	0.124207	2.13675	0.999725	0.154278
11267	SNF8	SNF8, ESCRT-II complex subunit, homolog (S. cerevisiae)	0.0553795	0.365883	2.22045e-16	0.00010251	0.746819	-0.0746584	0.423645	3.14919	0.999999	0.285619
11270	NRM	nurim (nuclear envelope membrane protein)	0.0669138	0.0952678	2.22045e-16	0.00010251	0.458779	0.604362	5.51391e-05	1.98776	0.999248	0.0594665
112724	RDH13	retinol dehydrogenase 13 (all-trans/9-cis)	-0.00532059	0.0439253	2.22045e-16	0.00010251	0.356557	-0.118239	0.210595	2.96917	0.999997	0.215688
11272	PRR4	proline rich 4 (lacrimal)	0.10562	0.261934	2.22045e-16	0.00010251	0.659787	-0.156674	0.101176	2.22045e-16	2.22045e-16	0.553383
11273	ATXN2L	ataxin 2-like	0.0256072	0.280166	2.22045e-16	0.00010251	0.676315	-0.0528004	0.35535	4.01228	1	0.190838
112744	IL17F	interleukin 17F	-0.150743	0.0864023	2.22045e-16	0.00010251	0.444387	0.182514	0.0414955	0.00222683	1.17337e-05	0.25161
11275	KLHL2	kelch-like 2, Mayven (Drosophila)	-0.0464174	0.51971	2.22045e-16	2.22045e-16	0.85643	-0.0752021	0.404537	2.23323	0.999853	0.474703
11276	SYNRG	synergin, gamma	0.0630039	0.152701	2.22045e-16	0.00010251	0.539863	-0.205754	0.039531	2.22045e-16	1.1431e-05	0.468713
112770	C1orf85	chromosome 1 open reading frame 85	-0.0836379	0.325231	3.03407e-07	0.000102511	0.254442	-0.644843	6.15607e-05	1.82871	0.997663	0.0655224
11277	TREX1	three prime repair exonuclease 1	-0.163947	0.0279124	0.203174	0.010302	0.0490925	0.0544492	0.459938	2.11828	0.999684	0.531871
11278	KLF12	Kruppel-like factor 12	-0.0927545	0.132005	2.22045e-16	0.00010251	0.512793	-0.0290174	0.413323	2.22045e-16	1.1431e-05	0.833861
11279	KLF8	Kruppel-like factor 8	-0.113981	0.0652931	2.22045e-16	2.22045e-16	0.416416	-0.0963961	0.0959121	1.9811	0.999212	0.154101
112802	KRT71	keratin 71	0.0171113	0.809891	2.22045e-16	0.00010251	0.954145	-0.179249	0.171689	2.22045e-16	1.1431e-05	0.682497
11280	SCN11A	sodium channel, voltage-gated, type XI, alpha subunit	-0.0194558	0.534101	2.22045e-16	0.00010251	0.851755	-0.0208792	0.627082	2.22045e-16	1.1431e-05	0.915225
112817	HOGA1	4-hydroxy-2-oxoglutarate aldolase 1	0.123639	0.102834	0.921283	0.99999	0.0353553	0.0579965	0.525421	2.22045e-16	1.1431e-05	0.881423
11281	POU6F2	POU class 6 homeobox 2	-0.0500104	0.48406	2.22045e-16	0.00010251	0.82305	0.0450394	0.529866	2.22045e-16	1.1431e-05	0.882747
11282	MGAT4B	mannosyl (alpha-1,3-)-glycoprotein beta-1,4-N-acetylglucosaminyltransferase, isozyme B	0.00530195	0.3609	2.22045e-16	0.00010251	0.743003	-0.178016	0.0150031	2.21433	0.999834	0.109536
11283	CYP4F8	cytochrome P450, family 4, subfamily F, polypeptide 8	-0.255173	0.00682985	5.71321e-13	0.00010251	0.0987221	-0.0326884	0.710816	1.71755	0.994657	0.633196
112840	WDR89	WD repeat domain 89	0.00638751	0.262632	2.22045e-16	0.00010251	0.660485	0.133321	0.162794	3.78221	1	0.171625
112849	L3HYPDH	L-3-hydroxyproline dehydratase (trans-)	-0.000111795	0.999065	2.22045e-16	0.00010251	0.999764	0.0733906	0.238484	2.77833	0.999993	0.262361
11284	PNKP	polynucleotide kinase 3'-phosphatase	-0.0694639	0.343393	2.22045e-16	0.00010251	0.72935	0.100092	0.121648	2.70696	0.999991	0.12663
112858	TP53RK	TP53 regulating kinase	0.0789607	0.290952	2.22045e-16	0.00010251	0.684977	0.00960117	0.662371	2.38681	0.999943	0.598942
11285	B4GALT7	xylosylprotein beta 1,4-galactosyltransferase, polypeptide 7	-0.107252	0.13866	2.22045e-16	0.00010251	0.521562	-0.0313675	0.641046	9.23277e-10	1.1431e-05	0.737137
112869	CCDC101	coiled-coil domain containing 101	0.00650388	0.784551	2.22045e-16	0.00010251	0.94636	0.101068	0.176969	3.54112	1	0.175971
112885	PHF21B	PHD finger protein 21B	0.155885	0.077109	2.22045e-16	0.00010251	0.427443	-0.0326989	0.571399	1.91538	0.998749	0.606928
1128	CHRM1	cholinergic receptor, muscarinic 1	0.0342661	0.639938	2.22045e-16	0.00010251	0.898614	0.0667655	0.314645	2.22045e-16	1.1431e-05	0.779688
112936	VPS26B	vacuolar protein sorting 26 homolog B (S. pombe)	0.0963608	0.184998	5.4845e-12	0.00010251	0.24998	0.0307363	0.678696	3.05733	0.999998	0.434263
112937	GLB1L3	galactosidase, beta 1-like 3	-0.0520464	0.412624	7.00775e-10	0.00010251	0.31368	0.0623544	0.482304	2.22045e-16	1.1431e-05	0.865054
112939	NACC1	nucleus accumbens associated 1, BEN and BTB (POZ) domain containing	-0.038183	0.311362	2.22045e-16	0.00010251	0.703817	0.0375766	0.204404	3.03504	0.999998	0.205343
112942	CCDC104	coiled-coil domain containing 104	0.0809714	0.274669	2.22045e-16	0.00010251	0.671255	-0.121167	0.288314	2.22045e-16	1.1431e-05	0.763439
112950	MED8	mediator complex subunit 8	-0.0108585	0.808653	2.22045e-16	0.00010251	0.953733	-0.0302454	0.281079	2.12633	0.999706	0.397797
112970	KTI12	KTI12 homolog, chromatin associated (S. cerevisiae)	0.241636	0.0282059	2.22045e-16	0.00010251	0.310938	0.188575	0.0676725	2.7048	0.99999	0.111948
1129	CHRM2	cholinergic receptor, muscarinic 2	-0.0330919	0.640351	2.22045e-16	0.00010251	0.898903	-0.0222531	0.814307	2.22045e-16	1.1431e-05	0.964407
112	ADCY6	adenylate cyclase 6	-0.0827994	0.0216981	1.45994e-09	0.00010251	0.116141	-0.118398	0.0474643	2.22045e-16	1.1431e-05	0.48322
113000	RPUSD1	RNA pseudouridylate synthase domain containing 1	-0.0372325	0.651979	0.0251529	0.000181937	0.2659	-0.0612787	0.486588	1.90932	0.998694	0.586385
113026	PLCD3	phospholipase C, delta 3	0.202671	0.0206131	2.22998	1	0.0143862	-0.0656664	0.198176	2.29395	0.9999	0.305558
113091	PTH2	parathyroid hormone 2	-0.0643025	0.359349	2.22045e-16	0.00010251	0.741904	0.171296	0.055661	0.562607	0.00572889	0.186527
11309	SLCO2B1	solute carrier organic anion transporter family, member 2B1	-0.201006	0.0249206	0.322026	0.333482	0.0304043	0.138022	0.0990648	2.22045e-16	1.1431e-05	0.550746
1130	LYST	lysosomal trafficking regulator	-0.000361361	0.546441	2.22045e-16	0.00010251	0.857516	-0.11095	0.264522	2.46422	0.999964	0.342142
113115	FAM54A	family with sequence similarity 54, member A	0.111817	0.120541	2.22045e-16	0.00010251	0.497262	0.903216	9.11837e-06	1.96273	0.999104	0.0508488
11311	VPS45	vacuolar protein sorting 45 homolog (S. cerevisiae)	-0.14406	0.0360159	2.22045e-16	0.00010251	0.334621	0.0794112	0.306381	2.11078	0.999674	0.419389
113130	CDCA5	cell division cycle associated 5	0.191526	0.0183851	2.22045e-16	0.00010251	0.135787	1.61152	1.20729e-09	3.51329	1	0.000334643
11313	LYPLA2	lysophospholipase II	-0.191439	0.0111259	2.22045e-16	0.00010251	0.237243	-0.027199	0.689366	3.00256	0.999998	0.455022
113146	AHNAK2	AHNAK nucleoprotein 2	-0.105053	0.236796	2.22045e-16	0.00010251	0.635133	-0.112648	0.228871	2.22045e-16	2.22045e-16	0.725163
11314	CD300A	CD300a molecule	-0.0720691	0.455597	2.22045e-16	0.00010251	0.806313	0.216551	0.0666907	2.22045e-16	1.1431e-05	0.511911
11315	PARK7	parkinson protein 7	-0.0889565	0.159255	2.22045e-16	0.00010251	0.547401	0.154156	0.0173523	2.65723	0.999988	0.0876227
11316	COPE	coatomer protein complex, subunit epsilon	-0.120375	0.143918	2.22045e-16	0.00010251	0.528286	-0.0124346	0.501031	2.61186	0.999984	0.46393
113174	SAAL1	serum amyloid A-like 1	0.0602794	0.438364	2.22045e-16	0.00010251	0.795705	0.573332	1.60671e-06	2.0203	0.999399	0.0411476
113177	IZUMO4	IZUMO family member 4	-0.175515	0.0223142	2.22045e-16	0.00010251	0.290341	-0.0603074	0.540525	2.22045e-16	1.1431e-05	0.886772
113178	SCAMP4	secretory carrier membrane protein 4	-0.00461439	0.354245	1.2236	1	0.106441	0.0118105	0.261366	2.45398	0.999962	0.340852
11317	RBPJL	recombination signal binding protein for immunoglobulin kappa J region-like	-0.133722	0.104	2.22045e-16	0.00010251	0.472349	-0.166918	0.0819671	2.22045e-16	1.1431e-05	0.530797
113189	CHST14	carbohydrate (N-acetylgalactosamine 4-0) sulfotransferase 14	-0.214245	0.0154888	2.22045e-16	0.00010251	0.260673	0.154166	0.036189	2.22045e-16	1.1431e-05	0.462204
11318	GPR182	G protein-coupled receptor 182	-0.138119	0.0448903	2.22045e-16	0.00010251	0.359081	0.0805419	0.310959	1.35761	0.911784	0.516289
11319	ECD	ecdysoneless homolog (Drosophila)	0.0324646	0.605685	2.22045e-16	0.00010251	0.885107	-0.0230247	0.706959	3.54727	1	0.328768
1131	CHRM3	cholinergic receptor, muscarinic 3	-0.0751502	0.141187	2.22045e-16	0.00010251	0.52455	0.0228577	0.608918	2.22045e-16	2.22045e-16	0.910035
113201	CASC4	cancer susceptibility candidate 4	-7.81146e-05	0.678104	2.22045e-16	0.00010251	0.913494	-0.0752716	0.262261	3.16931	0.999997	0.227289
11320	MGAT4A	mannosyl (alpha-1,3-)-glycoprotein beta-1,4-N-acetylglucosaminyltransferase, isozyme A	0.284473	0.00642997	2.22045e-16	0.00010251	0.205998	0.334879	0.0169754	1.35992e-06	1.14312e-05	0.228305
11321	GPN1	GPN-loop GTPase 1	-0.00230347	0.97287	2.22045e-16	0.00010251	0.994664	0.0736306	0.320171	2.6649	0.999988	0.3475
113220	KIF12	kinesin family member 12	-0.183674	0.0110811	1.61033e-07	0.00010251	0.083417	-0.0613442	0.556188	2.22045e-16	1.1431e-05	0.892484
11322	TMC6	transmembrane channel-like 6	0.148878	0.0361325	2.22045e-16	0.00010251	0.33501	-0.107623	0.0211743	2.82163	0.999995	0.0761857
113230	LOC113230	uncharacterized LOC113230	-0.320839	0.00441306	2.22045e-16	0.00010251	0.187968	-0.161595	0.135056	2.22045e-16	2.22045e-16	0.586941
113235	SLC46A1	solute carrier family 46 (folate transporter), member 1	-0.040113	0.585474	2.22045e-16	0.00010251	0.875772	-0.0233622	0.392102	2.22045e-16	1.1431e-05	0.823813
113246	C12orf57	chromosome 12 open reading frame 57	-0.109282	0.0902251	2.72472	1	0.0261857	-0.119181	0.130963	5.36185	1	0.0179514
113251	LARP4	La ribonucleoprotein domain family, member 4	0.0493518	0.498867	2.22045e-16	0.00010251	0.831971	0.0481167	0.550163	1.14368	0.499951	0.645493
11325	DDX42	DEAD (Asp-Glu-Ala-Asp) box polypeptide 42	0.0477734	0.461457	2.65188e-12	0.00010251	0.357305	-0.17171	0.024722	3.81002	1	0.0214828
113263	GLCCI1	glucocorticoid induced transcript 1	0.158752	0.0134759	2.22045e-16	0.00010251	0.250754	-0.068966	0.30314	2.37552	0.999939	0.384068
11326	VSIG4	V-set and immunoglobulin domain containing 4	0.082127	0.365797	2.22045e-16	2.22045e-16	0.765455	0.000651384	0.996554	2.22045e-16	1.1431e-05	0.999393
113277	TMEM106A	transmembrane protein 106A	0.0158912	0.191322	6.71279e-11	0.00010251	0.243059	-0.0294223	0.655338	2.48491	0.999968	0.589069
113278	SLC52A3	solute carrier family 52, riboflavin transporter, member 3	-0.0949795	0.195611	8.7941e-08	0.00010251	0.212343	-0.236782	0.0192129	2.22045e-16	1.1431e-05	0.42185
11329	STK38	serine/threonine kinase 38	-0.000780211	0.181203	2.22045e-16	0.00010251	0.575119	-0.368715	0.00389776	2.90938	0.999997	0.041974
1132	CHRM4	cholinergic receptor, muscarinic 4	-0.130455	0.112884	0.00527777	0.000115629	0.131208	0.126491	0.222543	1.01055e-11	1.1431e-05	0.662453
11330	CTRC	chymotrypsin C (caldecrin)	0.0250701	0.65981	1.11022e-14	0.00010251	0.449681	0.228011	0.0514072	2.22045e-16	1.1431e-05	0.48946
11331	PHB2	prohibitin 2	-0.0710378	0.28795	2.22045e-16	0.00010251	0.341857	0.0773053	0.215254	2.80714	0.999994	0.241684
11332	ACOT7	acyl-CoA thioesterase 7	0.0107323	0.453198	2.22045e-16	0.00010251	0.804742	0.829933	6.83857e-07	0.856884	0.333334	0.139658
11333	PDAP1	PDGFA associated protein 1	0.0365935	0.196993	8.88178e-16	0.00010251	0.292775	-0.0246256	0.490437	3.10047	0.999999	0.331513
11334	TUSC2	tumor suppressor candidate 2	-0.0473619	0.13299	2.22045e-16	0.00010251	0.514167	0.017653	0.304293	1.99847	0.999302	0.430897
11335	CBX3	chromobox homolog 3	0.220299	0.0353965	2.22045e-16	0.00010251	0.332672	0.280304	0.00864297	3.1738	0.999999	0.0333683
11336	EXOC3	exocyst complex component 3	-0.03782	0.573831	1.19336e-06	0.000102513	0.317877	-0.0831135	0.01986	2.88061	0.999996	0.0704823
11337	GABARAP	GABA(A) receptor-associated protein	-0.0804087	0.180022	2.17221e-10	0.00010251	0.231211	-0.308777	0.000435804	2.24001	0.999859	0.0625444
11338	U2AF2	U2 small nuclear RNA auxiliary factor 2	-0.0588732	0.233083	2.22045e-16	0.00010251	0.631628	0.0685558	0.461804	2.22045e-16	2.22045e-16	0.85618
11339	OIP5	Opa interacting protein 5	0.0765552	0.154121	2.22045e-16	0.00010251	0.5417	0.457938	0.00216706	3.51097	1	0.0113212
1133	CHRM5	cholinergic receptor, muscarinic 5	0.0733553	0.402955	2.22045e-16	0.00010251	0.772659	0.0101864	0.933585	2.22045e-16	1.1431e-05	0.988532
113402	SFT2D1	SFT2 domain containing 1	-0.0563068	0.293007	2.22045e-16	0.00010251	0.686959	0.0559148	0.248623	2.22045e-16	1.1431e-05	0.738308
11340	EXOSC8	exosome component 8	0.0798703	0.202071	3.88384	1	0.0342962	0.714856	0.000100121	3.29702	0.999999	0.00816568
113419	TEX261	testis expressed 261	-0.125715	0.0686163	2.22045e-16	0.00010251	0.411326	0.0939528	0.0668299	2.22045e-16	1.1431e-05	0.512179
11341	SCRG1	stimulator of chondrogenesis 1	-0.0580299	0.178476	2.22045e-16	0.00010251	0.571544	0.0527689	0.410881	2.22045e-16	1.1431e-05	0.832964
11342	RNF13	ring finger protein 13	-0.0573933	0.0099801	2.22045e-16	0.00010251	0.230283	-0.0709641	0.339303	2.22045e-16	2.22045e-16	0.79529
11343	MGLL	monoglyceride lipase	-0.00332302	0.101975	2.22045e-16	0.00010251	0.469203	-0.315772	0.00101453	2.22045e-16	1.1431e-05	0.297327
113444	C1orf212	chromosome 1 open reading frame 212	0.0298019	0.269109	0.00186251	0.000106977	0.182724	0.0687035	0.133278	2.22045e-16	2.22045e-16	0.584898
11344	TWF2	twinfilin, actin-binding protein, homolog 2 (Drosophila)	0.259703	0.00340742	0.00284183	0.000109377	0.0267998	-0.0479641	0.538612	2.01187	0.999363	0.595918
113451	ADC	arginine decarboxylase	-0.15459	0.04973	2.22045e-16	0.00010251	0.370235	-0.198017	0.0373694	2.74538	0.999992	0.0946035
113452	TMEM54	transmembrane protein 54	-0.267997	0.00499694	2.22045e-16	0.00010251	0.193605	0.147397	0.0500393	2.22045e-16	1.1431e-05	0.487351
11345	GABARAPL2	GABA(A) receptor-associated protein-like 2	-0.183116	0.00812997	2.09641e-05	0.000102559	0.0474303	-0.404064	0.000101767	2.22045e-16	2.22045e-16	0.25502
1134	CHRNA1	cholinergic receptor, nicotinic, alpha 1 (muscle)	-0.0576568	0.568558	2.22045e-16	0.00010251	0.867884	0.0331671	0.685772	2.22045e-16	1.1431e-05	0.933035
113510	HELQ	helicase, POLQ-like	0.0396369	0.349739	2.22045e-16	0.00010251	0.733928	-0.0668754	0.441367	2.02979	0.999437	0.533035
113540	CMTM1	CKLF-like MARVEL transmembrane domain containing 1	-0.232746	0.0125805	2.22045e-16	0.00010251	0.246082	0.00072155	0.993722	2.22045e-16	2.22045e-16	0.999075
1135	CHRNA2	cholinergic receptor, nicotinic, alpha 2 (neuronal)	-0.165751	0.0692853	2.22045e-16	0.00010251	0.412637	0.0803924	0.368759	2.22045e-16	1.1431e-05	0.811422
113612	CYP2U1	cytochrome P450, family 2, subfamily U, polypeptide 1	0.00332539	0.439662	2.22045e-16	0.00010251	0.796703	-0.0237866	0.111786	2.22045e-16	1.1431e-05	0.563958
113622	ADPRHL1	ADP-ribosylhydrolase like 1	-0.0806311	0.187049	3.80695e-13	0.00010251	0.262112	-0.0230206	0.116746	2.22045e-16	1.1431e-05	0.569307
113655	MFSD3	major facilitator superfamily domain containing 3	-0.0765046	0.142035	0.0146725	0.000143263	0.135983	-0.102352	0.397563	2.18159	0.999795	0.477807
113675	SDSL	serine dehydratase-like	-0.208767	0.00502348	2.22045e-16	0.00010251	0.193899	-0.219536	0.00804346	2.22045e-16	1.1431e-05	0.375349
113691	TUBA3FP	tubulin, alpha 3f, pseudogene	-0.0350019	0.630501	1.39888e-14	0.00010251	0.43884	-0.0650077	0.410203	2.22045e-16	2.22045e-16	0.833041
1136	CHRNA3	cholinergic receptor, nicotinic, alpha 3 (neuronal)	-0.0276413	0.153513	2.22045e-16	0.00010251	0.54077	0.0497113	0.623824	2.22045e-16	1.1431e-05	0.914337
113730	KLHDC7B	kelch domain containing 7B	-0.201645	0.0401156	2.22045e-16	0.00010251	0.346116	-0.189075	0.055938	2.22045e-16	1.1431e-05	0.496554
113746	ODF3	outer dense fiber of sperm tails 3	-0.0761733	0.273502	2.22045e-16	0.00010251	0.670012	-0.0590447	0.632418	8.7218e-10	1.1431e-05	0.734881
113763	C7orf29	chromosome 7 open reading frame 29	0.152592	0.0798882	2.22045e-16	0.00010251	0.432652	-0.0532199	0.452785	2.22045e-16	2.22045e-16	0.852191
113791	PIK3IP1	phosphoinositide-3-kinase interacting protein 1	-0.171424	0.0438475	2.22045e-16	0.00010251	0.35621	-0.322343	0.000763379	1.77761	0.996594	0.0855308
1137	CHRNA4	cholinergic receptor, nicotinic, alpha 4 (neuronal)	-0.0906566	0.138451	2.22045e-16	0.00010251	0.521244	0.0871371	0.050086	2.22045e-16	1.1431e-05	0.48742
113802	HENMT1	HEN1 methyltransferase homolog 1 (Arabidopsis)	0.163908	0.0281386	2.22045e-16	0.00010251	0.31068	0.228626	0.00513577	2.22045e-16	1.1431e-05	0.355286
113828	FAM83F	family with sequence similarity 83, member F	-0.188258	0.126381	2.22045e-16	0.00010251	0.505723	0.0463952	0.729832	2.22045e-16	1.1431e-05	0.944551
113829	SLC35A4	solute carrier family 35, member A4	0.00524796	0.93476	2.22045e-16	0.00010251	0.986305	0.128571	0.0453385	3.03165	0.999998	0.0739983
113835	ZNF257	zinc finger protein 257	0.0179865	0.777184	2.22045e-16	0.00010251	0.944201	0.177696	0.0622012	2.22045e-16	2.22045e-16	0.506325
113878	DTX2	deltex homolog 2 (Drosophila)	-0.155996	0.0797756	2.22045e-16	0.00010251	0.432472	-0.165654	0.116029	2.91579	0.999997	0.106853
1138	CHRNA5	cholinergic receptor, nicotinic, alpha 5 (neuronal)	0.220095	0.012293	2.22045e-16	0.00010251	0.244546	1.09148	9.49933e-09	2.22045e-16	1.1431e-05	0.189752
113	ADCY7	adenylate cyclase 7	-0.0993334	0.111978	2.22045e-16	0.00010251	0.484553	0.122422	0.192701	2.22045e-16	1.1431e-05	0.699089
114026	ZIM3	zinc finger, imprinted 3	-0.0560105	0.404504	2.22045e-16	0.00010251	0.774098	-0.0168012	0.833574	2.22045e-16	2.22045e-16	0.968593
114034	TOE1	target of EGR1, member 1 (nuclear)	0.27675	0.00351256	2.31364e-05	0.000102564	0.0328552	0.131034	0.137822	2.3618	0.999934	0.149873
114038	LINC00313	long intergenic non-protein coding RNA 313	-0.0319812	0.305665	2.60899	1	0.0761653	-0.0855682	0.301818	2.22045e-16	2.22045e-16	0.771659
114041	C21orf88	chromosome 21 open reading frame 88	-0.0837608	0.108814	3.15672e-09	0.00010251	0.179956	0.0634157	0.510986	2.22045e-16	2.22045e-16	0.876295
114043	C21orf90	chromosome 21 open reading frame 90	-0.142029	0.0917376	2.22045e-16	0.00010251	0.453246	0.0747336	0.24402	2.22045e-16	2.22045e-16	0.735599
114044	MCM3AP-AS1	MCM3AP antisense RNA 1	0.0903933	0.190906	2.22045e-16	0.00010251	0.586506	-0.148937	0.162334	2.22045e-16	2.22045e-16	0.673886
114049	WBSCR22	Williams Beuren syndrome chromosome region 22	-0.029974	0.550961	2.22045e-16	0.00010251	0.85926	0.0426912	0.0276759	2.38952	0.999944	0.112405
114088	TRIM9	tripartite motif containing 9	-0.0677953	0.384766	2.22045e-16	0.00010251	0.760652	0.0774993	0.39437	2.22045e-16	1.1431e-05	0.824893
1140	CHRNB1	cholinergic receptor, nicotinic, beta 1 (muscle)	-0.18734	0.0365659	2.22045e-16	0.00010251	0.336261	-0.011005	0.913394	5.83683e-06	1.14318e-05	0.791509
114112	TXNRD3	thioredoxin reductase 3	0.0847096	0.208505	2.22045e-16	0.00010251	0.605448	-0.0349014	0.523085	2.22045e-16	2.22045e-16	0.880875
114131	UCN3	urocortin 3 (stresscopin)	-0.0429992	0.670534	2.22045e-16	0.00010251	0.91068	0.1278	0.303394	2.22045e-16	1.1431e-05	0.772262
114132	SIGLEC11	sialic acid binding Ig-like lectin 11	-0.146814	0.0898016	2.22045e-16	0.00010251	0.449983	0.10265	0.296319	2.22045e-16	2.22045e-16	0.768352
114134	SLC2A13	solute carrier family 2 (facilitated glucose transporter), member 13	0.0457687	0.45354	2.22045e-16	0.00010251	0.805001	-0.147158	0.142019	2.22045e-16	1.1431e-05	0.603516
1141	CHRNB2	cholinergic receptor, nicotinic, beta 2 (neuronal)	-0.215449	0.0149611	2.22045e-16	0.00010251	0.258246	0.149568	0.135037	2.22045e-16	1.1431e-05	0.586225
114294	LACTB	lactamase, beta	0.00492079	0.0169473	2.22045e-16	0.00010251	0.26782	-0.490472	0.00342451	2.22045e-16	1.1431e-05	0.338355
114299	PALM2	paralemmin 2	-0.08485	0.257213	2.22045e-16	0.00010251	0.65472	-0.0341113	0.295621	2.22045e-16	1.1431e-05	0.767403
1142	CHRNB3	cholinergic receptor, nicotinic, beta 3 (neuronal)	-0.0061291	0.328954	2.22045e-16	0.00010251	0.718316	0.0609567	0.183003	2.22045e-16	1.1431e-05	0.691835
114327	EFHC1	EF-hand domain (C-terminal) containing 1	-0.046035	0.296936	2.22045e-16	0.00010251	0.690351	-0.163658	0.0379753	1.89771	0.998581	0.139827
1143	CHRNB4	cholinergic receptor, nicotinic, beta 4 (neuronal)	-0.0996312	0.340996	2.22045e-16	0.00010251	0.727713	-0.056039	0.474103	2.22045e-16	1.1431e-05	0.861082
1144	CHRND	cholinergic receptor, nicotinic, delta (muscle)	-0.059246	0.488345	2.22045e-16	0.00010251	0.825562	0.0309631	0.670468	0.000189801	1.14565e-05	0.728906
114548	NLRP3	NLR family, pyrin domain containing 3	-0.0533516	0.478272	2.22045e-16	0.00010251	0.819924	0.02743	0.569998	2.22045e-16	1.1431e-05	0.896703
114569	MAL2	mal, T-cell differentiation protein 2 (gene/pseudogene)	-0.212051	0.00497384	2.22045e-16	0.00010251	0.193281	-0.219175	0.0021884	2.22045e-16	1.1431e-05	0.321829
114571	SLC22A9	solute carrier family 22 (organic anion transporter), member 9	0.0280821	0.684931	2.22045e-16	0.00010251	0.915525	0.0180103	0.581476	2.22045e-16	1.1431e-05	0.901359
1145	CHRNE	cholinergic receptor, nicotinic, epsilon (muscle)	-0.231993	0.0117228	2.22045e-16	0.00010251	0.240812	-0.087088	0.355326	2.22045e-16	1.1431e-05	0.804268
114609	TIRAP	toll-interleukin 1 receptor (TIR) domain containing adaptor protein	-0.0203511	0.567689	2.22045e-16	0.00010251	0.8675	0.0499014	0.331439	2.22045e-16	1.1431e-05	0.673829
114625	ERMAP	erythroblast membrane-associated protein (Scianna blood group)	-0.0090828	0.904047	2.22045e-16	0.00010251	0.979166	-0.512547	0.000521141	2.22045e-16	2.22045e-16	0.281411
1146	CHRNG	cholinergic receptor, nicotinic, gamma (muscle)	-0.275354	0.00189642	2.22045e-16	0.00010251	0.157182	0.287361	0.0069739	6.60583e-12	1.1431e-05	0.213467
114757	CYGB	cytoglobin	-0.161885	0.0682955	0.0340478	0.00022283	0.107714	-0.0171555	0.602183	0.00127868	1.16038e-05	0.7099
114769	CARD16	caspase recruitment domain family, member 16	0.013164	0.670925	2.22045e-16	2.22045e-16	0.917291	-0.0107555	0.375098	2.22045e-16	2.22045e-16	0.815751
114770	PGLYRP2	peptidoglycan recognition protein 2	2.74339	1.53585e-13	4.78113	1	4.9724e-07	0.290137	0.00881834	2.22045e-16	1.1431e-05	0.380046
114771	PGLYRP3	peptidoglycan recognition protein 3	-0.108443	0.186529	2.22045e-16	0.00010251	0.581436	0.0488479	0.531993	2.22045e-16	2.22045e-16	0.88388
114780	PKD1L2	polycystic kidney disease 1-like 2	-0.10389	0.307667	2.22045e-16	0.00010251	0.700543	-0.193805	0.123482	2.22045e-16	1.1431e-05	0.575681
114781	BTBD9	BTB (POZ) domain containing 9	-0.0398424	0.35785	2.22045e-16	0.00010251	0.740662	-0.0454056	0.216111	2.01514	0.999377	0.353223
114783	LMTK3	lemur tyrosine kinase 3	0.0814982	0.412672	2.22045e-16	0.00010251	0.779476	-0.46277	0.000166982	2.51886e-06	1.14313e-05	0.178094
114784	CSMD2	CUB and Sushi multiple domains 2	-0.0991117	0.0531336	2.22045e-16	0.00010251	0.379042	0.131083	0.157218	2.22045e-16	2.22045e-16	0.656106
114785	MBD6	methyl-CpG binding domain protein 6	0.177121	0.0154336	2.94473	1	0.0105932	-0.202523	0.00478378	2.14673	0.999743	0.0930317
114786	XKR4	XK, Kell blood group complex subunit-related family, member 4	0.0790205	0.302421	2.22045e-16	0.00010251	0.695618	0.00729153	0.943478	2.22045e-16	2.22045e-16	0.990367
114787	GPRIN1	G protein regulated inducer of neurite outgrowth 1	0.032206	0.765536	0.687472	0.998196	0.189729	0.196365	0.0201923	2.22045e-16	1.1431e-05	0.424437
114788	CSMD3	CUB and Sushi multiple domains 3	-0.0424409	0.49066	2.22045e-16	2.22045e-16	0.84164	0.00467437	0.967278	2.22045e-16	1.1431e-05	0.994748
114789	SLC25A25	solute carrier family 25 (mitochondrial carrier; phosphate carrier), member 25	0.146386	0.0485682	0.549228	0.200082	0.0490478	-0.0546401	0.122337	2.22045e-16	1.1431e-05	0.574518
114790	STK11IP	serine/threonine kinase 11 interacting protein	0.213832	0.0216313	2.44249e-15	0.00010251	0.137681	-0.1004	0.145185	2.6166	0.999985	0.158982
114791	TUBGCP5	tubulin, gamma complex associated protein 5	0.227962	0.00907656	2.22045e-16	0.00010251	0.224783	0.179784	0.0793001	3.17571	0.999999	0.0734031
114792	KLHL32	kelch-like 32 (Drosophila)	0.00484952	0.947909	2.22045e-16	2.22045e-16	0.989905	0.0667749	0.326598	2.22045e-16	1.1431e-05	0.787068
114793	FMNL2	formin-like 2	-0.105271	0.168856	2.22045e-16	0.00010251	0.559469	-0.185702	0.0843253	2.00304	0.999323	0.151246
114794	ELFN2	extracellular leucine-rich repeat and fibronectin type III domain containing 2	0.0260532	0.0495714	2.22045e-16	0.00010251	0.369926	-0.0027747	0.340368	2.22045e-16	1.1431e-05	0.795414
114795	TMEM132B	transmembrane protein 132B	-0.047657	0.378308	2.22045e-16	0.00010251	0.756172	0.0598856	0.385225	2.22045e-16	1.1431e-05	0.820576
114796	KIAA1908	uncharacterized LOC114796	0.238393	0.00362233	5.88471e-06	0.000102524	0.0349863	-0.615323	7.76081e-06	2.22045e-16	2.22045e-16	0.228513
114798	SLITRK1	SLIT and NTRK-like family, member 1	-0.0528048	0.421996	2.22045e-16	2.22045e-16	0.801877	-0.0379406	0.710776	2.22045e-16	2.22045e-16	0.939437
114799	ESCO1	establishment of cohesion 1 homolog 1 (S. cerevisiae)	0.246625	0.0236794	2.22045e-16	0.00010251	0.295564	0.0395661	0.714575	2.10959	0.999671	0.620925
1147	CHUK	conserved helix-loop-helix ubiquitous kinase	0.111319	0.142362	2.22045e-16	0.00010251	0.526247	0.0857809	0.395739	2.43619	0.999957	0.434279
114800	CCDC85A	coiled-coil domain containing 85A	-0.0395401	0.0743088	2.22045e-16	2.22045e-16	0.434954	-0.0330418	0.269316	2.16195	0.999767	0.384409
114801	TMEM200A	transmembrane protein 200A	0.0096091	0.912446	2.22045e-16	2.22045e-16	0.982673	0.0647477	0.455764	2.22045e-16	1.1431e-05	0.853127
114805	GALNT13	UDP-N-acetyl-alpha-D-galactosamine:polypeptide N-acetylgalactosaminyltransferase 13 (GalNAc-T13)	-0.0485447	0.510964	2.22045e-16	0.00010251	0.839019	0.0156036	0.621267	2.22045e-16	1.1431e-05	0.913622
114815	SORCS1	sortilin-related VPS10 domain containing receptor 1	-0.195808	0.0255308	2.22045e-16	2.22045e-16	0.309499	-0.118221	0.163641	2.22045e-16	2.22045e-16	0.675983
114818	KLHL29	kelch-like 29 (Drosophila)	0.0384571	0.224039	2.22045e-16	0.00010251	0.622227	0.0157112	0.357998	2.22045e-16	1.1431e-05	0.805546
114819	CROCCP3	ciliary rootlet coiled-coil, rootletin pseudogene 3	-0.136174	0.0510325	4.65405e-13	0.00010251	0.161002	-0.0131245	0.889557	2.22045e-16	2.22045e-16	0.980365
114821	SCAND3	SCAN domain containing 3	0.0747548	0.531916	2.22045e-16	0.00010251	0.850127	-0.0661869	0.611939	2.22045e-16	2.22045e-16	0.911124
114822	RHPN1	rhophilin, Rho GTPase binding protein 1	-0.236902	0.0041243	2.22045e-16	0.00010251	0.185084	0.0543366	0.362268	2.22045e-16	1.1431e-05	0.807898
114823	LENG8	leukocyte receptor cluster (LRC) member 8	-0.13375	0.248651	2.22045e-16	0.00010251	0.646859	-0.522978	0.000405457	3.01832	0.999998	0.019641
114825	PWWP2A	PWWP domain containing 2A	0.0472412	0.199025	2.22045e-16	0.00010251	0.595658	0.011178	0.184354	1.83167	0.997713	0.337725
114826	SMYD4	SET and MYND domain containing 4	0.099587	0.301137	2.22045e-16	0.00010251	0.694345	0.539077	0.000104652	2.7463	0.999992	0.0282278
114827	FHAD1	forkhead-associated (FHA) phosphopeptide binding domain 1	-0.107446	0.205515	9.64426e-10	0.00010251	0.236275	0.0778201	0.0837645	2.22045e-16	1.1431e-05	0.53348
114836	SLAMF6	SLAM family member 6	0.123664	0.310648	2.22045e-16	0.00010251	0.7032	0.0704487	0.459026	2.22045e-16	1.1431e-05	0.854544
114876	OSBPL1A	oxysterol binding protein-like 1A	-0.216505	0.0107702	2.22045e-16	0.00010251	0.235063	-0.0263141	0.0568008	2.19395	0.857122	0.146493
114879	OSBPL5	oxysterol binding protein-like 5	-0.152037	0.0547893	2.22045e-16	0.00010251	0.38286	0.00868843	0.41988	2.22045e-16	1.1431e-05	0.836998
114880	OSBPL6	oxysterol binding protein-like 6	-0.46813	6.84816e-05	2.22045e-16	0.00010251	0.0709179	0.0442044	0.700089	2.22045e-16	1.1431e-05	0.936575
114881	OSBPL7	oxysterol binding protein-like 7	0.00730128	0.116725	2.22045e-16	0.00010251	0.491302	-0.158117	0.075298	1.04139e-13	1.1431e-05	0.313781
114882	OSBPL8	oxysterol binding protein-like 8	0.0498768	0.215096	2.22045e-16	0.00010251	0.612943	0.0769668	0.596597	2.3875	0.999943	0.576126
114883	OSBPL9	oxysterol binding protein-like 9	-0.218274	0.0083387	2.22045e-16	0.00010251	0.220338	-0.171443	0.071203	0.859856	0.333335	0.168922
114884	OSBPL10	oxysterol binding protein-like 10	-0.202498	0.0179436	2.22045e-16	0.00010251	0.272204	0.236432	0.0112495	2.22045e-16	1.1431e-05	0.392961
114885	OSBPL11	oxysterol binding protein-like 11	0.0836955	0.0355082	2.22045e-16	0.00010251	0.333153	0.00543862	0.576373	2.33543	0.999922	0.57153
114897	C1QTNF1	C1q and tumor necrosis factor related protein 1	-0.156628	0.103045	0.987705	0.601148	0.0496698	0.0689715	0.301524	1.9688e-14	1.1431e-05	0.670371
114898	C1QTNF2	C1q and tumor necrosis factor related protein 2	-0.0448426	0.490536	2.22045e-16	0.00010251	0.826854	0.0124598	0.854782	2.22045e-16	1.1431e-05	0.972821
114899	C1QTNF3	C1q and tumor necrosis factor related protein 3	-0.0359943	0.510566	2.22045e-16	0.00010251	0.838745	0.00656045	0.358517	2.22045e-16	2.22045e-16	0.806334
114900	C1QTNF4	C1q and tumor necrosis factor related protein 4	-0.183071	0.03343	2.22045e-16	0.00010251	0.327019	-0.00251595	0.981942	2.22045e-16	2.22045e-16	0.997016
114902	C1QTNF5	C1q and tumor necrosis factor related protein 5	-0.225787	0.0146245	2.22045e-16	0.00010251	0.256827	0.148481	0.115263	2.22045e-16	2.22045e-16	0.568129
114904	C1QTNF6	C1q and tumor necrosis factor related protein 6	0.792344	1.80077e-07	3.68992	1	0.000191438	0.319716	0.00422423	2.22045e-16	2.22045e-16	0.347526
114905	C1QTNF7	C1q and tumor necrosis factor related protein 7	-0.0643522	0.304368	2.22045e-16	0.00010251	0.697472	-0.0659113	0.282011	2.22045e-16	1.1431e-05	0.759665
114907	FBXO32	F-box protein 32	-0.0431882	0.25538	2.22045e-16	0.00010251	0.65325	-0.395926	0.00298214	2.22045e-16	1.1431e-05	0.332811
114908	TMEM123	transmembrane protein 123	-0.205055	0.0197944	2.22045e-16	0.00010251	0.280009	0.248911	0.0569894	2.74155	0.999992	0.104742
114915	EPB41L4A-AS1	EPB41L4A antisense RNA 1	0.129433	0.041	2.22045e-16	0.00010251	0.348742	-0.51242	2.1712e-05	2.22045e-16	2.22045e-16	0.237522
114926	C8orf40	chromosome 8 open reading frame 40	-0.0373367	0.576656	2.22045e-16	0.00010251	0.871901	-0.00464913	0.951609	2.40619	0.999949	0.634728
114928	GPRASP2	G protein-coupled receptor associated sorting protein 2	0.0129324	0.839763	2.22045e-16	2.22045e-16	0.966143	-0.11932	0.0955692	2.22045e-16	1.1431e-05	0.547216
114932	MRFAP1L1	Morf4 family associated protein 1-like 1	-0.116173	0.0683251	0.0166771	0.000149965	0.110355	-0.156556	0.064058	2.33275	0.999921	0.133012
114960	TSGA13	testis specific, 13	0.0194757	0.820765	2.22045e-16	0.00010251	0.957304	0.102454	0.376305	2.22045e-16	1.1431e-05	0.815925
114971	PTPMT1	protein tyrosine phosphatase, mitochondrial 1	-0.0142083	0.618375	2.22045e-16	0.00010251	0.890025	0.174437	0.0156382	2.746	0.999992	0.0777634
114984	FLYWCH2	FLYWCH family member 2	-0.240263	0.00156849	2.44249e-15	0.00010251	0.0546218	0.116699	0.105641	2.53431	0.999976	0.135246
114987	WDR31	WD repeat domain 31	-0.00840523	0.0713776	2.22045e-16	0.00010251	0.416329	0.0385099	0.456437	2.03774	0.999467	0.543621
114990	VASN	vasorin	-0.107751	0.245297	4.36279	1	0.0342718	0.132815	0.14005	2.22045e-16	1.1431e-05	0.59275
114991	ZNF618	zinc finger protein 618	-0.159346	0.0597919	0.000235482	0.000103062	0.119751	-0.0859067	0.12516	2.22045e-16	2.22045e-16	0.577833
1149	CIDEA	cell death-inducing DFFA-like effector a	-0.0744111	0.31101	2.22045e-16	0.00010251	0.703548	0.0731216	0.460672	2.22045e-16	1.1431e-05	0.855406
114	ADCY8	adenylate cyclase 8 (brain)	0.0283157	0.804013	2.22045e-16	0.00010251	0.952547	-0.165165	0.176626	2.22045e-16	1.1431e-05	0.68678
115004	MB21D1	Mab-21 domain containing 1	0.0395428	0.23108	2.22045e-16	0.00010251	0.629458	0.283961	0.00843962	1.47235e-06	1.14312e-05	0.210071
115019	SLC26A9	solute carrier family 26, member 9	-0.16949	0.0528374	0.295112	0.076911	0.0726398	-0.0126366	0.880176	2.22045e-16	1.1431e-05	0.978582
115024	NT5C3L	5'-nucleotidase, cytosolic III-like	-0.0298207	0.64005	2.22045e-16	0.00010251	0.89877	-0.0552117	0.455742	2.21224	0.999832	0.514324
115098	CCDC124	coiled-coil domain containing 124	-0.0443625	0.591993	2.22045e-16	0.00010251	0.879151	-0.125206	0.207879	2.84437	0.999995	0.230701
115106	HAUS1	HAUS augmin-like complex, subunit 1	0.990648	8.7513e-08	2.79074	1	0.000389339	1.0894	7.4573e-08	3.24828	0.999999	0.00243399
115111	SLC26A7	solute carrier family 26, member 7	0.157534	0.0610299	2.22045e-16	0.00010251	0.395448	0.018521	0.548355	2.22045e-16	1.1431e-05	0.889653
115123	2012-03-03	membrane-associated ring finger (C3HC4) 3, E3 ubiquitin protein ligase	0.0613971	0.363289	2.22045e-16	0.00010251	0.744872	0.111694	0.123367	2.14084	0.999733	0.154102
115196	ZNF554	zinc finger protein 554	-0.00465856	0.961908	2.22045e-16	0.00010251	0.992351	-0.0207898	0.295062	2.22045e-16	2.22045e-16	0.767543
115201	ATG4A	autophagy related 4A, cysteine peptidase	0.260416	0.00205106	2.22045e-16	0.00010251	0.15983	-0.11056	0.314395	2.22045e-16	1.1431e-05	0.77953
115207	KCTD12	potassium channel tetramerisation domain containing 12	-0.0326106	0.320352	2.22045e-16	0.00010251	0.710898	0.359022	0.0235672	2.00136	0.999315	0.126933
115209	OMA1	OMA1 zinc metallopeptidase homolog (S. cerevisiae)	0.10332	0.139292	2.22045e-16	0.00010251	0.522505	-0.271982	0.00672188	2.27694	0.999888	0.0923296
115265	DDIT4L	DNA-damage-inducible transcript 4-like	-0.312559	0.000537042	2.22045e-16	0.00010251	0.0940983	0.151011	0.0221555	2.22045e-16	1.1431e-05	0.429718
115273	RAB42	RAB42, member RAS oncogene family	-0.0754788	0.288122	2.22045e-16	0.00010251	0.683125	0.182965	0.160467	2.61649e-06	1.14313e-05	0.654977
115286	SLC25A26	solute carrier family 25 (S-adenosylmethionine carrier), member 26	-0.0293626	0.698763	2.22045e-16	0.00010251	0.919718	0.0107869	0.871008	3.08843	0.999998	0.527275
115290	FBXO17	F-box protein 17	-0.219211	0.00975212	2.22045e-16	0.00010251	0.228908	-0.0304425	0.770775	2.22045e-16	1.1431e-05	0.95498
115294	PCMTD1	protein-L-isoaspartate (D-aspartate) O-methyltransferase domain containing 1	-0.0732565	0.363219	2.22045e-16	0.00010251	0.744795	-0.348197	0.0282626	4.25968	1	0.0152424
1152	CKB	creatine kinase, brain	-0.212119	0.024838	4.48952e-07	0.000102511	0.109657	-0.164166	0.0207384	3.22145	0.999999	0.0432932
115330	GPR146	G protein-coupled receptor 146	-0.0700049	0.383182	2.22045e-16	0.00010251	0.759261	-0.0466498	0.550675	9.11937e-13	1.1431e-05	0.720768
115350	FCRL1	Fc receptor-like 1	0.00270013	0.720911	2.22045e-16	0.00010251	0.927445	0.155549	0.0830444	2.22045e-16	1.1431e-05	0.532161
115352	FCRL3	Fc receptor-like 3	-0.0768351	0.253755	2.22045e-16	0.00010251	0.651835	0.0386048	0.708077	2.22045e-16	1.1431e-05	0.938358
115353	LRRC42	leucine rich repeat containing 42	0.0115816	0.851942	2.22045e-16	0.00010251	0.966762	0.00305985	0.966908	2.22045e-16	1.1431e-05	0.994694
115361	GBP4	guanylate binding protein 4	-0.101435	0.186931	2.22045e-16	0.00010251	0.581956	0.0724728	0.200887	2.22045e-16	1.1431e-05	0.705133
115362	GBP5	guanylate binding protein 5	-0.0848876	0.256499	2.22045e-16	0.00010251	0.654028	0.0939842	0.171713	2.22045e-16	1.1431e-05	0.682518
115399	LRRC56	leucine rich repeat containing 56	0.030657	0.66919	2.15894	1	0.135613	0.0690017	0.432413	2.3724	0.999746	0.478957
1153	CIRBP	cold inducible RNA binding protein	-0.0233495	0.315751	1.00206e-07	0.00010251	0.257776	-0.276029	0.00440907	3.21427	0.999999	0.0243683
115416	MALSU1	mitochondrial assembly of ribosomal large subunit 1	-0.0033672	0.518225	2.22045e-16	0.00010251	0.843591	0.0278219	0.45907	2.22045e-16	2.22045e-16	0.855079
115426	UHRF2	ubiquitin-like with PHD and ring finger domains 2, E3 ubiquitin protein ligase	0.112074	0.0703095	2.22045e-16	0.00010251	0.414666	0.233941	0.0211623	2.58432	0.999982	0.0958953
1154	CISH	cytokine inducible SH2-containing protein	0.559535	6.29182e-06	0.0222087	0.000170125	0.00444632	0.308154	0.00160065	1.982	0.999217	0.0858132
115509	ZNF689	zinc finger protein 689	0.0814548	0.310151	2.22045e-16	0.00010251	0.702414	0.333902	0.00407366	2.62144	0.999985	0.0654254
115548	FCHO2	FCH domain only 2	0.004646	0.224054	2.22045e-16	0.00010251	0.62226	-0.122927	0.265318	1.56645	0.982894	0.435579
115557	ARHGEF25	Rho guanine nucleotide exchange factor (GEF) 25	-0.195182	0.0134246	2.22045e-16	0.00010251	0.250393	-0.025828	0.721237	2.15678e-07	1.1431e-05	0.749875
115560	ZNF501	zinc finger protein 501	0.00135101	0.986859	2.22045e-16	0.00010251	0.997339	-0.0621953	0.398985	2.22045e-16	2.22045e-16	0.82785
115572	FAM46B	family with sequence similarity 46, member B	-0.0312745	0.772782	2.22045e-16	0.00010251	0.942909	-0.0401997	0.620245	1.96342	0.999109	0.613107
115584	SLC5A11	solute carrier family 5 (sodium/glucose cotransporter), member 11	-0.0276752	0.190521	2.22045e-16	0.00010251	0.586173	0.0180681	0.681187	1.87919	0.998379	0.626135
1155	TBCB	tubulin folding cofactor B	-0.177908	0.0180926	2.22045e-16	0.00010251	0.272976	-0.0205623	0.715635	2.81423	0.999994	0.528424
115650	TNFRSF13C	tumor necrosis factor receptor superfamily, member 13C	-0.273026	0.00129664	0.438531	0.678348	0.00658446	0.0584281	0.590877	2.22045e-16	1.1431e-05	0.904748
115677	NOSTRIN	nitric oxide synthase trafficker	-0.0540403	0.323649	2.22045e-16	0.00010251	0.713956	0.148952	0.0462511	2.22045e-16	1.1431e-05	0.481526
115701	ALPK2	alpha-kinase 2	-0.0404265	0.53193	2.22045e-16	0.00010251	0.850162	-0.0799312	0.235336	2.22045e-16	1.1431e-05	0.728895
115703	ARHGAP33	Rho GTPase activating protein 33	-0.0596406	0.192301	2.22045e-16	0.00010251	0.588017	0.108115	0.0802623	2.22045e-16	1.1431e-05	0.528929
115704	EVI5L	ecotropic viral integration site 5-like	-0.104105	0.0609459	2.22045e-16	0.00010251	0.395128	-0.0570053	0.333529	2.22045e-16	1.1431e-05	0.791414
115708	TRMT61A	tRNA methyltransferase 61 homolog A (S. cerevisiae)	-0.0266887	0.638055	0.00643683	0.000118727	0.273836	-0.049629	0.477571	3.18252	0.999999	0.304698
115727	RASGRP4	RAS guanyl releasing protein 4	-0.090198	0.167913	2.22045e-16	0.00010251	0.558187	0.0998003	0.196872	0.0037433	1.19443e-05	0.657588
115749	C12orf56	chromosome 12 open reading frame 56	-0.0504867	0.478927	2.22045e-16	0.00010251	0.82036	0.0805691	0.423342	2.22045e-16	1.1431e-05	0.838515
115752	DIS3L	DIS3 mitotic control homolog (S. cerevisiae)-like	-0.205752	0.00852597	0.854555	0.999727	0.0124852	0.231238	0.00323508	3.51922	1	0.0129461
115761	ARL11	ADP-ribosylation factor-like 11	-0.0294154	0.0541182	2.22045e-16	0.00010251	0.381459	0.11447	0.282172	2.22045e-16	1.1431e-05	0.759749
115795	C3orf24	chromosome 3 open reading frame 24	-0.0395579	0.596649	2.22045e-16	0.00010251	0.881254	0.0800415	0.32712	8.04063e-05	1.14418e-05	0.668151
115811	IQCD	IQ motif containing D	0.116937	0.303823	3.46396	1	0.0558436	0.0752931	0.488701	2.22045e-16	2.22045e-16	0.867652
115817	DHRS1	dehydrogenase/reductase (SDR family) member 1	-0.309943	0.000389917	2.22045e-16	0.00010251	0.089826	-0.225061	0.00983256	2.22045e-16	1.1431e-05	0.386029
115825	WDFY2	WD repeat and FYVE domain containing 2	-0.0414382	0.515108	2.22045e-16	0.00010251	0.841512	-0.0103481	0.454338	2.8116	0.999994	0.386426
115827	RAB3C	RAB3C, member RAS oncogene family	-0.0588743	0.134066	2.22045e-16	0.00010251	0.515429	0.0320254	0.40788	2.22045e-16	1.1431e-05	0.831681
115861	NXNL1	nucleoredoxin-like 1	-0.0658347	0.436834	2.22045e-16	0.00010251	0.395952	0.00273495	0.218287	3.04997e-05	1.14351e-05	0.660152
1158	CKM	creatine kinase, muscle	-0.10273	0.302088	2.79304	1	0.0700746	-0.0256902	0.787608	2.22045e-16	1.1431e-05	0.9587
115908	CTHRC1	collagen triple helix repeat containing 1	-0.223067	0.0954164	2.22045e-16	0.00010251	0.458993	0.387611	0.00376226	2.22045e-16	1.1431e-05	0.341779
115939	TSR3	TSR3, 20S rRNA accumulation, homolog (S. cerevisiae)	-0.117947	0.130103	2.22045e-16	0.00010251	0.255756	-0.0774451	0.312827	2.11211	0.999677	0.423889
115948	CCDC151	coiled-coil domain containing 151	0.140207	0.0862346	1.06098e-07	0.00010251	0.152828	-0.0152849	0.885064	2.58766	0.999982	0.618926
115950	ZNF653	zinc finger protein 653	0.0416383	0.567028	9.85878e-14	0.00010251	0.409839	0.032844	0.763712	2.18361	0.999798	0.624997
115992	RNF166	ring finger protein 166	0.176091	0.0464158	2.22045e-16	0.00010251	0.362978	0.188023	0.246793	2.49176	0.999969	0.323378
115	ADCY9	adenylate cyclase 9	0.254089	0.000206751	1.87685	1	0.00206255	0.254319	0.013749	2.22045e-16	1.1431e-05	0.403465
116028	RMI2	RMI2, RecQ mediated genome instability 2, homolog (S. cerevisiae)	0.03298	0.01465	4.16745e-08	0.00010251	0.0999254	0.527803	0.000279344	2.22045e-16	2.22045e-16	0.270357
116039	OSR2	odd-skipped related 2 (Drosophila)	-0.364978	5.66953e-05	2.22045e-16	0.00010251	0.0696594	-0.139749	0.0679556	2.22045e-16	1.1431e-05	0.513571
116064	LRRC58	leucine rich repeat containing 58	0.832148	5.15874e-05	3.69065	1	0.000545473	0.609447	0.00175291	2.53423	0.999976	0.0607643
116068	LYSMD3	LysM, putative peptidoglycan-binding, domain containing 3	-0.117613	0.293073	2.22045e-16	0.00010251	0.687	-0.0670619	0.528819	3.01086	0.999998	0.372556
116071	BATF2	basic leucine zipper transcription factor, ATF-like 2	0.0821571	0.362662	2.22045e-16	0.00010251	0.744334	-0.237911	0.0269536	1.98612	0.999239	0.130246
116085	SLC22A12	solute carrier family 22 (organic anion/urate transporter), member 12	-0.357725	0.00122413	2.22045e-16	0.00010251	0.12952	0.00651753	0.946028	2.22045e-16	1.1431e-05	0.991024
116092	DNTTIP1	deoxynucleotidyltransferase, terminal, interacting protein 1	0.0491057	0.449078	2.22045e-16	0.00010251	0.802633	0.0219761	0.788792	2.22045e-16	1.1431e-05	0.959033
116093	DIRC1	disrupted in renal carcinoma 1	-0.0181085	0.754839	2.22045e-16	0.00010251	0.937047	-0.0751576	0.370926	2.22045e-16	2.22045e-16	0.813484
1160	CKMT2	creatine kinase, mitochondrial 2 (sarcomeric)	0.0425463	0.530354	2.22045e-16	0.00010251	0.849323	-0.0305778	0.285529	2.22045e-16	1.1431e-05	0.761986
116113	FOXP4	forkhead box P4	-0.0362835	0.700151	2.22045e-16	0.00010251	0.920354	-0.193418	0.086665	2.24684	0.999865	0.143638
116115	ZNF526	zinc finger protein 526	0.303005	0.00264532	2.22045e-16	0.00010251	0.168123	0.0725605	0.41502	2.28813	0.999896	0.47166
116123	FMO9P	flavin containing monooxygenase 9 pseudogene	-0.110668	0.0832102	3.44565	1	0.022877	0.159523	0.107884	2.22045e-16	2.22045e-16	0.56077
116135	LRRC3B	leucine rich repeat containing 3B	-0.116131	0.119753	2.22045e-16	0.00010251	0.496005	-0.00913318	0.895518	2.22045e-16	1.1431e-05	0.981425
116138	KLHDC3	kelch domain containing 3	-0.137778	0.103548	1.73195e-14	0.00010251	0.221993	0.147231	0.0905427	1.80866	0.997292	0.156639
116143	WDR92	WD repeat domain 92	-0.0282213	0.360079	2.22045e-16	0.00010251	0.742464	0.0408385	0.535545	2.43064	0.999956	0.525902
116151	FAM210B	family with sequence similarity 210, member B	-0.0468546	0.596663	2.22045e-16	0.00010251	0.881318	-0.365324	0.000138035	2.22045e-16	1.1431e-05	0.258834
116154	PHACTR3	phosphatase and actin regulator 3	-0.0674301	0.398488	2.22045e-16	0.00010251	0.769707	-0.00398066	0.457513	0.00104933	1.15761e-05	0.676665
116159	CYYR1	cysteine/tyrosine-rich 1	-0.108893	0.173346	2.22045e-16	2.22045e-16	0.583279	0.0167305	0.836834	2.22045e-16	1.1431e-05	0.96911
116173	CMTM5	CKLF-like MARVEL transmembrane domain containing 5	0.0175446	0.820707	2.22045e-16	0.00010251	0.957265	0.0605766	0.508816	1.19263	0.709661	0.630754
116179	TGM7	transglutaminase 7	-0.0758285	0.305188	2.22045e-16	0.00010251	0.69837	-0.0118446	0.892527	2.22045e-16	1.1431e-05	0.980842
1161	ERCC8	excision repair cross-complementing rodent repair deficiency, complementation group 8	0.0256423	0.470982	2.22045e-16	0.00010251	0.815739	0.25385	0.0471609	2.76881	0.999993	0.0980394
116224	FAM122A	family with sequence similarity 122A	-0.0291348	0.277144	2.22045e-16	2.22045e-16	0.691631	-0.00314657	0.345537	2.04692	0.999499	0.457889
116225	ZMYND19	zinc finger, MYND-type containing 19	0.0700546	0.121033	2.22045e-16	0.00010251	0.498009	0.0792297	0.0106044	2.47729	0.999966	0.0901382
116228	COX20	COX20 Cox2 chaperone homolog (S. cerevisiae)	0.0893054	0.170573	2.22045e-16	0.00010251	0.561746	0.28638	0.00404025	3.2959	0.999999	0.0208319
116236	ABHD15	abhydrolase domain containing 15	0.0719698	0.551436	2.22045e-16	0.00010251	0.859682	-0.0724014	0.32521	0.385675	0.000883099	0.656672
116238	TLCD1	TLC domain containing 1	0.120463	0.0999657	7.12741e-12	0.00010251	0.196753	0.157306	0.0312782	3.31246	0.999999	0.0452653
116254	GINM1	glycoprotein integral membrane 1	0.0557675	0.327408	2.22045e-16	0.00010251	0.717015	0.0751201	0.229315	2.22045e-16	1.1431e-05	0.724898
116255	MOGAT1	monoacylglycerol O-acyltransferase 1	-0.214582	0.0131006	2.22045e-16	0.00010251	0.248686	0.0763124	0.200352	2.22045e-16	1.1431e-05	0.704605
116285	ACSM1	acyl-CoA synthetase medium-chain family member 1	-0.0795266	0.365274	1.58536e-09	0.00010251	0.29493	0.0323714	0.718074	2.22045e-16	1.1431e-05	0.941421
116328	C8orf34	chromosome 8 open reading frame 34	0.0158992	0.772275	2.22045e-16	0.00010251	0.942731	-0.00225147	0.470923	2.22045e-16	1.1431e-05	0.859549
116337	PANX3	pannexin 3	-0.0574536	0.442823	2.22045e-16	0.00010251	0.799008	0.051329	0.478706	2.22045e-16	1.1431e-05	0.863286
116349	C5orf55	chromosome 5 open reading frame 55	0.00262464	0.97844	1.33915e-06	0.000102513	0.449362	-0.00954168	0.918703	2.22045e-16	2.22045e-16	0.985563
116362	RBP7	retinol binding protein 7, cellular	2.18075	2.36739e-13	6.11733e-13	0.00010251	0.00732883	0.729279	1.57845e-05	2.06057e-13	1.1431e-05	0.17707
116369	SLC26A8	solute carrier family 26, member 8	-0.184332	0.0162775	2.22045e-16	0.00010251	0.264473	-0.112195	0.181933	2.22045e-16	2.22045e-16	0.691423
116372	LYPD1	LY6/PLAUR domain containing 1	-0.529223	6.73028e-06	2.22045e-16	0.00010251	0.0575203	-0.766791	5.17838e-07	2.22045e-16	1.1431e-05	0.208908
116379	IL22RA2	interleukin 22 receptor, alpha 2	-0.162344	0.0710597	2.22045e-16	0.00010251	0.415856	0.0112048	0.891397	2.22045e-16	1.1431e-05	0.980602
116412	ZNF837	zinc finger protein 837	-0.0988167	0.142722	1.11812	1	0.0435632	0.0426371	0.722004	2.22045e-16	2.22045e-16	0.942609
116441	TM4SF18	transmembrane 4 L six family member 18	-0.049383	0.478864	2.22045e-16	0.00010251	0.820291	0.0349831	0.637077	2.22045e-16	2.22045e-16	0.918447
116442	RAB39B	RAB39B, member RAS oncogene family	-0.236278	0.0274025	2.22045e-16	0.00010251	0.307907	-0.338794	0.00784493	2.22045e-16	1.1431e-05	0.374321
116443	GRIN3A	glutamate receptor, ionotropic, N-methyl-D-aspartate 3A	0.0252466	0.487087	2.22045e-16	2.22045e-16	0.839508	0.0313731	0.212232	2.22045e-16	2.22045e-16	0.713067
116444	GRIN3B	glutamate receptor, ionotropic, N-methyl-D-aspartate 3B	-0.0385457	0.620133	2.22045e-16	0.00010251	0.89091	0.00224487	0.984485	2.22045e-16	1.1431e-05	0.840686
116447	TOP1MT	topoisomerase (DNA) I, mitochondrial	0.0264355	0.757751	1.12736	0.333402	0.198913	-0.039824	0.0639667	2.22045e-16	1.1431e-05	0.508405
116448	OLIG1	oligodendrocyte transcription factor 1	-0.0373316	0.57646	2.22045e-16	0.00010251	0.871856	0.232802	0.021989	2.22045e-16	1.1431e-05	0.429439
116449	CLNK	cytokine-dependent hematopoietic cell linker	-0.0841965	0.287306	2.22045e-16	0.00010251	0.682438	0.0583892	0.463234	2.22045e-16	1.1431e-05	0.856419
116461	TSEN15	tRNA splicing endonuclease 15 homolog (S. cerevisiae)	-0.133046	0.0918959	2.22045e-16	0.00010251	0.453439	0.319383	0.00230077	2.22045e-16	1.1431e-05	0.32364
116496	FAM129A	family with sequence similarity 129, member A	-0.115196	0.170525	2.22045e-16	0.00010251	0.561668	-0.105882	0.243382	2.22045e-16	1.1431e-05	0.734484
1164	CKS2	CDC28 protein kinase regulatory subunit 2	-0.0772355	0.291146	2.22045e-16	0.00010251	0.685196	0.460424	4.9784e-05	3.93793	1	0.00192084
116511	MAS1L	MAS1 oncogene-like	-0.0249374	0.781346	2.22045e-16	0.00010251	0.94551	0.0778533	0.241813	2.22045e-16	2.22045e-16	0.73391
116519	APOA5	apolipoprotein A-V	-0.0383839	0.532848	4.34598e-09	0.00010251	0.338049	0.0949065	0.314433	1.87818e-05	1.14335e-05	0.667587
116540	MRPL53	mitochondrial ribosomal protein L53	-0.0504758	0.431231	2.22045e-16	0.00010251	0.791117	-0.0928084	0.246721	2.21377	0.999833	0.359913
116541	MRPL54	mitochondrial ribosomal protein L54	-0.0628211	0.386198	5.32907e-14	0.00010251	0.354404	0.0505139	0.564971	1.18026	0.689195	0.639132
116729	PPP1R27	protein phosphatase 1, regulatory subunit 27	-0.117189	0.216908	2.22045e-16	0.00010251	0.614651	0.21597	0.100573	0.86495	0.106437	0.173948
116832	RPL39L	ribosomal protein L39-like	-0.282795	0.00179735	2.22045e-16	0.00010251	0.15553	0.688731	1.07268e-06	2.94734	0.999997	0.00956094
116835	HSPA12B	heat shock 70kD protein 12B	-0.218886	0.011791	2.22045e-16	0.00010251	0.241254	0.0853333	0.288543	2.22045e-16	1.1431e-05	0.763589
116840	CNTROB	centrobin, centrosomal BRCA2 interacting protein	-0.105579	0.160325	5.59426e-11	0.00010251	0.227665	0.138099	0.123299	3.72425	1	0.0486391
116841	SNAP47	synaptosomal-associated protein, 47kDa	-0.126431	0.0773282	2.22045e-16	0.00010251	0.427812	-0.11661	0.0900296	1.98172	0.999216	0.153063
116842	LEAP2	liver expressed antimicrobial peptide 2	0.215989	0.0323883	2.22045e-16	0.00010251	0.323937	0.239658	0.0589411	1.20875e-09	1.1431e-05	0.287213
116843	SLC18B1	solute carrier family 18, subfamily B, member 1	0.0172992	0.786749	2.22045e-16	0.00010251	0.947184	0.00253683	0.473955	1.89678	0.998572	0.580289
116844	LRG1	leucine-rich alpha-2-glycoprotein 1	-0.0473871	0.520406	2.86766	1	0.108496	0.0150484	0.841383	2.22045e-16	1.1431e-05	0.969962
116931	MED12L	mediator complex subunit 12-like	0.0976115	0.160122	2.22045e-16	0.00010251	0.54848	0.113024	0.104392	2.22045e-16	2.22045e-16	0.556512
116966	WDR17	WD repeat domain 17	0.0214393	0.737467	2.22045e-16	2.22045e-16	0.93658	0.0290277	0.743732	2.22045e-16	1.1431e-05	0.948206
116969	ART5	ADP-ribosyltransferase 5	0.0590036	0.436603	2.22045e-16	0.00010251	0.794641	0.144335	0.238845	0.00934675	1.27552e-05	0.660651
116984	ARAP2	ArfGAP with RhoGAP domain, ankyrin repeat and PH domain 2	-0.0399246	0.0283398	2.22045e-16	0.00010251	0.311364	-0.0375815	0.193915	2.0112	0.99936	0.331416
116985	ARAP1	ArfGAP with RhoGAP domain, ankyrin repeat and PH domain 1	-0.202767	0.00921387	4.73988e-08	0.00010251	0.0783427	-0.166373	0.0391002	0.536008	0.249943	0.17012
116986	AGAP2	ArfGAP with GTPase domain, ankyrin repeat and PH domain 2	0.0954235	0.00238482	9.97139e-09	0.00010251	0.0392825	0.0771825	0.220681	3.77032e-13	1.1431e-05	0.662902
116987	AGAP1	ArfGAP with GTPase domain, ankyrin repeat and PH domain 1	0.0596659	0.305376	2.22045e-16	0.00010251	0.349516	-0.180522	0.0418577	2.20097	0.999819	0.130206
116988	AGAP3	ArfGAP with GTPase domain, ankyrin repeat and PH domain 3	-0.143415	0.0790915	2.22045e-16	0.00010251	0.431058	-0.0113096	0.0713736	7.30619e-06	1.1432e-05	0.2854
116	ADCYAP1	adenylate cyclase activating polypeptide 1 (pituitary)	-0.0868199	0.242548	2.22045e-16	0.00010251	0.640757	0.00619312	0.775652	2.22045e-16	1.1431e-05	0.956085
117143	TADA1	transcriptional adaptor 1	0.139251	0.0825603	2.22045e-16	0.00010251	0.437378	0.15181	0.146258	2.22045e-16	1.1431e-05	0.623413
117144	CATSPER1	cation channel, sperm associated 1	0.0922388	0.261874	9.45239e-07	0.000102512	0.226771	0.0249861	0.791581	2.22045e-16	1.1431e-05	0.959521
117145	THEM4	thioesterase superfamily member 4	-0.38997	6.29514e-05	2.22045e-16	0.00010251	0.0704445	-0.320005	0.00162844	2.01033	0.999356	0.0845055
117153	MIA2	melanoma inhibitory activity 2	0.0184641	0.0851168	2.22045e-16	2.22045e-16	0.455707	-0.0269797	0.685739	2.22045e-16	1.1431e-05	0.933001
117154	DACH2	dachshund homolog 2 (Drosophila)	-0.0596708	0.342591	2.22045e-16	2.22045e-16	0.748593	0.0924982	0.252871	2.22045e-16	1.1431e-05	0.741052
117155	CATSPER2	cation channel, sperm associated 2	0.035221	0.44192	2.22045e-16	0.00010251	0.798519	-0.043903	0.553633	3.23646	0.999999	0.330181
117156	SCGB3A2	secretoglobin, family 3A, member 2	0.0589694	0.499811	2.22045e-16	0.00010251	0.83233	-0.0426384	0.590951	2.22045e-16	1.1431e-05	0.904786
117157	SH2D1B	SH2 domain containing 1B	-0.00915854	0.406183	2.22045e-16	0.00010251	0.775165	-0.0161413	0.712524	2.22045e-16	1.1431e-05	0.939865
117159	DCD	dermcidin	-0.0573328	0.404852	2.22045e-16	0.00010251	0.774332	0.0156551	0.91863	2.22045e-16	2.22045e-16	0.985553
117166	WFIKKN1	WAP, follistatin/kazal, immunoglobulin, kunitz and netrin domain containing 1	-0.167951	0.0653553	8.83474e-06	0.000102531	0.130808	-0.00519786	0.962775	2.54865e-07	1.1431e-05	0.807673
117177	RAB3IP	RAB3A interacting protein (rabin3)	0.0721078	0.271934	2.22045e-16	0.00010251	0.668735	0.0254507	0.334999	2.00304	0.999323	0.45498
117178	SSX2IP	synovial sarcoma, X breakpoint 2 interacting protein	0.0224612	0.54722	2.22045e-16	0.00010251	0.857804	0.367102	0.0121134	2.07572	0.999588	0.111574
117194	MRGPRX2	MAS-related GPR, member X2	0.0864914	0.294787	2.22045e-16	0.00010251	0.688625	0.148194	0.0609442	2.22045e-16	1.1431e-05	0.503946
117195	MRGPRX3	MAS-related GPR, member X3	-0.0651611	0.375247	2.22045e-16	0.00010251	0.753909	0.00596246	0.926355	2.22045e-16	2.22045e-16	0.987214
117196	MRGPRX4	MAS-related GPR, member X4	-0.143035	0.098053	2.22045e-16	0.00010251	0.463096	0.0494076	0.559073	2.22045e-16	1.1431e-05	0.893445
117245	HRASLS5	HRAS-like suppressor family, member 5	-0.093253	0.239311	2.22045e-16	0.00010251	0.637347	0.0167618	0.852106	2.22045e-16	1.1431e-05	0.971998
117246	FTSJ3	FtsJ homolog 3 (E. coli)	-0.0998705	0.107348	2.48715e-06	0.000102516	0.152765	-0.0102581	0.86672	2.31213	0.99991	0.63055
117247	SLC16A10	solute carrier family 16, member 10 (aromatic amino acid transporter)	-0.00855762	0.372992	2.22045e-16	0.00010251	0.752303	0.110531	0.30019	2.22045e-16	2.22045e-16	0.770571
117248	GALNTL2	UDP-N-acetyl-alpha-D-galactosamine:polypeptide N-acetylgalactosaminyltransferase-like 2	-0.0675384	0.403703	2.22045e-16	0.00010251	0.773365	0.0179774	0.81629	2.22045e-16	1.1431e-05	0.964908
117283	IP6K3	inositol hexakisphosphate kinase 3	0.0887948	0.326907	0.830294	0.999924	0.106067	0.083857	0.285136	4.44089e-16	1.1431e-05	0.66943
117285	DEFB118	defensin, beta 118	-0.188661	0.0409903	2.22045e-16	0.00010251	0.348702	0.0639835	0.410684	2.22045e-16	2.22045e-16	0.833218
117286	CIB3	calcium and integrin binding family member 3	-0.307801	0.00185164	2.22045e-16	0.00010251	0.0687688	0.0200457	0.813819	7.06248e-10	1.1431e-05	0.779324
117289	TAGAP	T-cell activation RhoGTPase activating protein	-0.0216874	0.497759	2.22045e-16	0.00010251	0.83134	-0.00783851	0.476231	2.22045e-16	1.1431e-05	0.861943
1173	AP2M1	adaptor-related protein complex 2, mu 1 subunit	-0.0429702	0.493618	2.22045e-16	0.00010251	0.828823	-0.0292607	0.607247	2.07719	0.999592	0.605546
1174	AP1S1	adaptor-related protein complex 1, sigma 1 subunit	-0.188563	0.0284475	2.22045e-16	0.00010251	0.311765	0.122434	0.134204	1.98243	0.999219	0.158805
117531	TMC1	transmembrane channel-like 1	-0.0409178	0.554656	2.22045e-16	0.00010251	0.86105	-0.0152187	0.867911	2.22045e-16	1.1431e-05	0.975897
117532	TMC2	transmembrane channel-like 2	-0.104583	0.177144	2.22045e-16	0.00010251	0.569808	0.112357	0.234145	2.22045e-16	1.1431e-05	0.728213
117579	RLN3	relaxin 3	-0.164054	0.0218009	2.22045e-16	0.00010251	0.288406	0.00458138	0.965464	1.74761	0.995739	0.651575
117581	TWIST2	twist homolog 2 (Drosophila)	-0.059279	0.198598	2.22045e-16	0.00010251	0.594948	0.0808838	0.325695	2.22045e-16	1.1431e-05	0.786499
117583	PARD3B	par-3 partitioning defective 3 homolog B (C. elegans)	-0.0771029	0.132947	2.22045e-16	0.00010251	0.514125	-0.109616	0.0743287	2.22045e-16	1.1431e-05	0.521597
117584	RFFL	ring finger and FYVE-like domain containing E3 ubiquitin protein ligase	-0.00310698	0.183224	2.22045e-16	0.00010251	0.577308	-0.0195362	0.455245	0.315487	0.196869	0.654618
1175	AP2S1	adaptor-related protein complex 2, sigma 1 subunit	-0.107597	0.0758477	2.22045e-16	0.00010251	0.4252	0.180372	0.0132251	2.26268	0.999878	0.105387
117852	TRIM78P	tripartite motif containing 78, pseudogene	-0.0595136	0.436219	2.22045e-16	2.22045e-16	0.809984	0.101965	0.183218	2.22045e-16	2.22045e-16	0.69249
117854	TRIM6	tripartite motif containing 6	-0.160624	0.137797	2.22045e-16	0.00010251	0.520424	-0.0383621	0.567079	3.35784	0.999999	0.310786
1178	CLC	Charcot-Leyden crystal protein	-0.0786083	0.406763	2.22045e-16	0.00010251	0.775399	0.0644967	0.437306	2.22045e-16	2.22045e-16	0.845374
1179	CLCA1	chloride channel accessory 1	0.0618681	0.379124	2.22045e-16	0.00010251	0.75684	0.0485186	0.527896	2.22045e-16	1.1431e-05	0.882056
117	ADCYAP1R1	adenylate cyclase activating polypeptide 1 (pituitary) receptor type I	-0.0683222	0.0493181	2.22045e-16	0.00010251	0.369467	0.099995	0.50885	2.22045e-16	1.1431e-05	0.875188
1180	CLCN1	chloride channel, voltage-sensitive 1	-0.124981	0.0943458	2.22045e-16	0.00010251	0.457461	-0.0774866	0.425947	2.22045e-16	1.1431e-05	0.839977
1181	CLCN2	chloride channel, voltage-sensitive 2	-0.147255	0.117084	2.22045e-16	0.00010251	0.492061	-0.1888	0.0589767	2.51416	0.999973	0.122242
1182	CLCN3	chloride channel, voltage-sensitive 3	-0.04824	0.171423	2.22045e-16	0.00010251	0.56253	-0.136935	0.106348	1.8274	0.749971	0.161961
1183	CLCN4	chloride channel, voltage-sensitive 4	0.0124644	0.601907	0.78868	0.99981	0.145599	-0.0344629	0.55378	1.1832	0.694758	0.637371
118424	UBE2J2	ubiquitin-conjugating enzyme E2, J2	0.0273632	0.0251336	2.22045e-16	0.00010251	0.300896	0.0126645	0.407544	2.38689	0.999943	0.450829
118426	LOH12CR1	loss of heterozygosity, 12, chromosomal region 1	-0.108447	0.171951	2.78882	1	0.0379558	0.128437	0.106989	1.09311	0.499286	0.167593
118427	OLFM3	olfactomedin 3	-0.0250627	0.732809	2.22045e-16	0.00010251	0.930784	0.0195839	0.747008	2.22045e-16	1.1431e-05	0.948884
118429	ANTXR2	anthrax toxin receptor 2	-0.431566	3.67401e-05	2.22045e-16	0.00010251	0.0668241	-0.0818464	0.411507	2.22045e-16	1.1431e-05	0.833179
118430	MUCL1	mucin-like 1	-0.00833073	0.897605	2.22045e-16	0.00010251	0.977176	-0.333722	0.00295053	2.22045e-16	2.22045e-16	0.332972
118442	GPR62	G protein-coupled receptor 62	-0.112226	0.175814	2.22045e-16	0.00010251	0.568338	0.0520702	0.633054	2.22045e-16	2.22045e-16	0.917282
118460	EXOSC6	exosome component 6	0.0828303	0.117343	2.22045e-16	0.00010251	0.492428	0.064217	0.358218	3.45157	1	0.219951
118471	PRAP1	proline-rich acidic protein 1	0.00966011	0.887797	2.22045e-16	0.00010251	0.974779	-0.00277265	0.975767	1.53433e-13	1.1431e-05	0.830634
118472	ZNF511	zinc finger protein 511	0.0285405	0.701506	2.22045e-16	0.00010251	0.920925	0.571539	1.4026e-06	2.53497	0.999976	0.0248725
118487	CHCHD1	coiled-coil-helix-coiled-coil-helix domain containing 1	0.0363589	0.56881	2.22045e-16	0.00010251	0.868102	0.186484	0.0261664	2.86642	0.999996	0.0768003
118490	MSS51	MSS51 mitochondrial translational activator homolog (S. cerevisiae)	0.0879928	0.130339	2.22045e-16	0.00010251	0.510908	-0.0600074	0.642189	2.22045e-16	1.1431e-05	0.919974
118491	TTC18	tetratricopeptide repeat domain 18	-0.0669805	0.276564	2.22045e-16	0.00010251	0.672971	0.0614874	0.455403	2.22045e-16	1.1431e-05	0.853013
1184	CLCN5	chloride channel, voltage-sensitive 5	0.046061	0.25049	2.22045e-16	2.22045e-16	0.667084	-0.0636645	0.365976	1.03527	0.499792	0.62922
1185	CLCN6	chloride channel, voltage-sensitive 6	-0.00109662	0.988949	2.22045e-16	0.00010251	0.997813	-0.134609	0.166989	3.14368	0.999999	0.184959
118611	C10orf90	chromosome 10 open reading frame 90	0.00623777	0.332846	1.76563e-06	0.000102514	0.246381	0.0155412	0.54233	2.22045e-16	1.1431e-05	0.887433
118663	BTBD16	BTB (POZ) domain containing 16	-0.115987	0.287448	2.22045e-16	0.00010251	0.682542	-0.166482	0.15465	2.22045e-16	1.1431e-05	0.649297
118670	FAM24A	family with sequence similarity 24, member A	0.0194341	0.831103	2.22045e-16	0.00010251	0.960683	0.0389603	0.595499	2.22045e-16	1.1431e-05	0.906264
118672	PSTK	phosphoseryl-tRNA kinase	-0.122489	0.215339	2.22045e-16	0.00010251	0.613252	-0.0748071	0.156169	3.11687	0.999999	0.165403
1186	CLCN7	chloride channel, voltage-sensitive 7	-0.108504	0.115221	1.50887e-07	0.00010251	0.168906	-0.172339	0.0101999	2.22045e-16	1.1431e-05	0.387729
118738	ZNF488	zinc finger protein 488	0.342901	0.00266111	1.47882e-13	0.00010251	0.0666645	0.465185	0.0189469	2.22045e-16	1.1431e-05	0.421219
118788	PIK3AP1	phosphoinositide-3-kinase adaptor protein 1	-0.125	0.0714067	2.22045e-16	0.00010251	0.416421	0.0422396	0.507977	2.22045e-16	1.1431e-05	0.874831
118812	MORN4	MORN repeat containing 4	0.0206873	0.778229	2.22045e-16	0.00010251	0.944629	-0.0689447	0.34506	1.95544	0.999057	0.469577
118813	ZFYVE27	zinc finger, FYVE domain containing 27	0.00747463	0.921536	2.22045e-16	0.00010251	0.983608	-0.0967469	0.336013	2.48752	0.999968	0.389642
118856	MMP21	matrix metallopeptidase 21	-0.00927278	0.892647	2.22045e-16	0.00010251	0.975944	-0.0586817	0.416542	7.29931e-05	1.14408e-05	0.674141
118881	COMTD1	catechol-O-methyltransferase domain containing 1	0.0863741	0.299332	4.72193e-05	0.00010262	0.216085	-0.116699	0.368839	3.16259	0.999999	0.258186
1188	CLCNKB	chloride channel, voltage-sensitive Kb	0.0137829	0.386623	2.22045e-16	0.00010251	0.761653	0.0763758	0.256563	2.22045e-16	1.1431e-05	0.743534
118924	FRA10AC1	fragile site, folic acid type, rare, fra(10)(q23.3) or fra(10)(q24.2) candidate 1	-0.0439852	0.602735	2.22045e-16	0.00010251	0.884011	0.0475179	0.0424355	2.11555	0.999684	0.1336
118932	ANKRD22	ankyrin repeat domain 22	-0.134984	0.105509	2.22045e-16	0.00010251	0.474442	-0.0685616	0.497056	2.22045e-16	1.1431e-05	0.870399
118980	SFXN2	sideroflexin 2	1.00831	3.87499e-09	1.326	1	0.00058923	1.65707	2.68242e-10	2.66071	0.999988	0.00604445
118987	PDZD8	PDZ domain containing 8	0.195548	0.0696264	2.22045e-16	0.00010251	0.413315	-0.0213247	0.182506	2.31343	0.999911	0.287569
118	ADD1	adducin 1 (alpha)	-0.0312272	0.315224	2.22045e-16	0.00010251	0.706815	-0.267738	0.00288688	3.09628	0.999999	0.0265611
1191	CLU	clusterin	-0.110884	0.0700165	2.22045e-16	0.00010251	0.414166	-0.322929	0.00109699	2.37152	0.999937	0.0642355
1192	CLIC1	chloride intracellular channel 1	-0.0296199	0.634359	0.00291699	0.000109565	0.27996	-0.0219321	0.688544	3.00697	0.999998	0.452472
119369	NUDT9P1	nudix (nucleoside diphosphate linked moiety X)-type motif 9 pseudogene 1	-0.168623	0.0393091	2.22045e-16	0.00010251	0.343955	0.0648799	0.422737	2.22045e-16	2.22045e-16	0.838684
119385	AGAP11	ankyrin repeat and GTPase domain Arf GTPase activating protein 11	0.0662927	0.374163	2.22045e-16	0.00010251	0.753301	-0.0667784	0.427064	2.22045e-16	2.22045e-16	0.840792
119391	GSTO2	glutathione S-transferase omega 2	-0.057907	0.358551	1.84612e-08	0.00010251	0.280072	0.135428	0.104657	2.57429	0.999981	0.132302
119392	SFR1	SWI5-dependent recombination repair 1	0.2924	0.00130885	2.22045e-16	0.00010251	0.134209	0.6677	8.77113e-05	2.44043	0.999958	0.0431436
119395	CALHM3	calcium homeostasis modulator 3	0.0296304	0.698875	2.22045e-16	0.00010251	0.919755	0.104334	0.174017	2.22045e-16	2.22045e-16	0.685221
1193	CLIC2	chloride intracellular channel 2	-0.158818	0.0905559	2.22045e-16	0.00010251	0.451392	-0.133554	0.181067	2.22045e-16	2.22045e-16	0.69079
119467	CLRN3	clarin 3	0.32596	0.00362907	2.646e-09	0.00010251	0.0493809	0.163001	0.133269	2.22045e-16	1.1431e-05	0.58442
119504	ANAPC16	anaphase promoting complex subunit 16	-0.0674338	0.253626	2.22045e-16	0.00010251	0.651748	-0.202899	0.0138439	2.61484	0.999984	0.0865223
119548	PNLIPRP3	pancreatic lipase-related protein 3	-0.046052	0.46946	2.22045e-16	0.00010251	0.81482	0.000794521	0.99258	2.22045e-16	2.22045e-16	0.998891
119559	SFXN4	sideroflexin 4	0.182107	0.0416117	2.22045e-16	0.00010251	0.350244	0.0730661	0.110556	2.52222	0.999974	0.136764
119587	CPXM2	carboxypeptidase X (M14 family), member 2	-0.0338717	0.0787056	2.22045e-16	0.00010251	0.430208	-0.0346681	0.361795	2.22045e-16	1.1431e-05	0.807571
1195	CLK1	CDC-like kinase 1	0.0240775	0.69892	2.22045e-16	0.00010251	0.919789	-0.447415	0.000307154	3.23015	0.999999	0.0114286
1196	CLK2	CDC-like kinase 2	-0.00161384	0.978827	2.22045e-16	0.00010251	0.995758	-0.15877	0.0241488	2.83482	0.999995	0.0779723
119710	C11orf74	chromosome 11 open reading frame 74	-0.264501	0.00377909	2.22045e-16	0.00010251	0.181517	-0.241584	0.0519811	2.22045e-16	1.1431e-05	0.490515
1198	CLK3	CDC-like kinase 3	-0.0671662	0.26603	8.61779e-06	0.00010253	0.212982	-0.0641772	0.401921	1.84169	0.997874	0.53033
119	ADD2	adducin 2 (beta)	-0.112317	0.240832	3.97277e-09	0.00010251	0.246019	0.0619346	0.503188	2.22045e-16	1.1431e-05	0.872963
120065	OR5P2	olfactory receptor, family 5, subfamily P, member 2	-0.208046	0.0281204	2.22045e-16	0.00010251	0.310636	0.0778073	0.494884	2.22045e-16	1.1431e-05	0.869514
120066	OR5P3	olfactory receptor, family 5, subfamily P, member 3	-0.12562	0.260019	2.22045e-16	0.00010251	0.657649	0.0233918	0.838157	2.22045e-16	1.1431e-05	0.969465
120071	GYLTL1B	glycosyltransferase-like 1B	-0.0618388	0.394501	6.66134e-16	0.00010251	0.377148	0.0205792	0.810282	2.43723	0.999958	0.617961
1200	TPP1	tripeptidyl peptidase I	-0.040021	0.156361	2.22045e-16	0.00010251	0.544128	-0.354749	0.00106912	2.1112	0.999675	0.0758108
120103	SLC36A4	solute carrier family 36 (proton/amino acid symporter), member 4	0.0787034	0.283741	2.22045e-16	0.00010251	0.679676	0.394442	0.00583092	2.22045e-16	1.1431e-05	0.361033
120114	FAT3	FAT tumor suppressor homolog 3 (Drosophila)	0.013069	0.762304	2.22045e-16	2.22045e-16	0.94402	0.0338731	0.259381	2.22045e-16	1.1431e-05	0.74523
1201	CLN3	ceroid-lipofuscinosis, neuronal 3	-0.494185	6.65079e-06	2.22045e-16	0.00010251	0.057471	-0.499212	1.43919e-05	1.68592	0.992969	0.0608289
120224	TMEM45B	transmembrane protein 45B	-0.145075	0.0605291	2.22045e-16	0.00010251	0.394372	-0.324164	0.00224588	2.22045e-16	1.1431e-05	0.322715
120227	CYP2R1	cytochrome P450, family 2, subfamily R, polypeptide 1	0.185215	0.00699252	2.22045e-16	0.00010251	0.210406	0.202294	0.0174716	2.22045e-16	1.1431e-05	0.416587
120376	C11orf93	chromosome 11 open reading frame 93	-0.00236463	0.447054	2.22045e-16	0.00010251	0.801382	-0.214336	0.0347465	2.22045e-16	2.22045e-16	0.459814
120379	PIH1D2	PIH1 domain containing 2	-0.0101911	0.915821	2.22045e-16	0.00010251	0.982186	-0.0426619	0.587047	2.88078	0.999996	0.436596
1203	CLN5	ceroid-lipofuscinosis, neuronal 5	-0.0193555	0.163254	2.22045e-16	0.00010251	0.552637	-0.129307	0.153965	2.99962	0.999998	0.161839
120400	NXPE1	neurexophilin and PC-esterase domain family, member 1	-0.0491428	0.473021	2.22045e-16	0.00010251	0.816949	-0.0101429	0.919039	2.22045e-16	2.22045e-16	0.985666
120425	AMICA1	adhesion molecule, interacts with CXADR antigen 1	-0.110285	0.178323	2.22045e-16	0.00010251	0.571424	0.00128646	0.98832	2.22045e-16	1.1431e-05	0.998131
120526	DNAJC24	DnaJ (Hsp40) homolog, subfamily C, member 24	0.114909	0.0397451	2.22045e-16	0.00010251	0.345218	0.0125968	0.579085	2.0639	0.999554	0.60155
1207	CLNS1A	chloride channel, nucleotide-sensitive, 1A	-0.0550369	0.291032	2.22045e-16	0.00010251	0.685092	-0.0539766	0.290235	3.5633	1	0.196024
120863	DEPDC4	DEP domain containing 4	0.117398	0.107738	2.22045e-16	0.00010251	0.478233	-0.0224765	0.789751	2.22045e-16	2.22045e-16	0.959322
120892	LRRK2	leucine-rich repeat kinase 2	-0.0774851	0.282705	2.22045e-16	0.00010251	0.67829	0.0368754	0.538725	2.22045e-16	1.1431e-05	0.886002
1208	CLPS	colipase, pancreatic	-0.0592222	0.425669	3.99229e-08	0.00010251	0.295545	0.0141271	0.87816	2.22045e-16	1.1431e-05	0.978158
120935	CCDC38	coiled-coil domain containing 38	-0.0716502	0.479607	2.22045e-16	0.00010251	0.820622	0.032912	0.732316	2.22045e-16	1.1431e-05	0.945304
120939	TMEM52B	transmembrane protein 52B	0.098228	0.156545	2.22045e-16	0.00010251	0.544409	0.040039	0.612599	2.22045e-16	1.1431e-05	0.911071
1209	CLPTM1	cleft lip and palate associated transmembrane protein 1	-0.336953	0.00381482	2.22045e-16	0.00010251	0.181855	-0.20777	0.020467	3.30909	0.999999	0.0384267
120	ADD3	adducin 3 (gamma)	0.234334	0.00306192	2.22045e-16	0.00010251	0.173269	0.182119	0.0489593	1.15868	0.499426	0.165077
121006	FAM186A	family with sequence similarity 186, member A	-0.0307473	0.664811	2.22045e-16	0.00010251	0.908381	0.0396712	0.629572	2.22045e-16	2.22045e-16	0.916124
121053	C12orf45	chromosome 12 open reading frame 45	0.0382276	0.569858	2.22045e-16	0.00010251	0.86886	0.0108948	0.879321	2.9151	0.999997	0.589244
1211	CLTA	clathrin, light chain A	-0.0392107	0.11019	2.22045e-16	0.00010251	0.481834	-0.150317	0.024405	2.80874	0.999994	0.0807548
121214	SDR9C7	short chain dehydrogenase/reductase family 9C, member 7	-0.11389	0.123122	2.22045e-16	0.00010251	0.501058	0.0306499	0.678853	3.02657e-06	1.14314e-05	0.736551
121227	LRIG3	leucine-rich repeats and immunoglobulin-like domains 3	-0.132401	0.145929	2.22045e-16	0.00010251	0.530698	-0.185731	0.14984	1.82979	0.997681	0.167762
121256	TMEM132D	transmembrane protein 132D	-0.065923	0.305328	2.22045e-16	0.00010251	0.698417	0.0770266	0.369492	6.96354e-12	1.1431e-05	0.674715
121260	SLC15A4	solute carrier family 15, member 4	-0.0245904	0.191962	2.22045e-16	0.00010251	0.587542	-0.0996759	0.0643176	3.16595	0.999999	0.0693954
121268	RHEBL1	Ras homolog enriched in brain like 1	0.0058053	0.801197	2.22045e-16	0.00010251	0.951464	-0.00225307	0.849192	3.68165	1	0.347012
121273	C12orf54	chromosome 12 open reading frame 54	-0.0891362	0.340901	2.22045e-16	0.00010251	0.727607	0.0782691	0.266151	2.22045e-16	2.22045e-16	0.750268
121274	ZNF641	zinc finger protein 641	0.0914622	0.198733	2.22045e-16	0.00010251	0.595088	-0.607484	1.92742e-05	2.22045e-16	1.1431e-05	0.235832
121278	TPH2	tryptophan hydroxylase 2	-0.158579	0.0502853	2.22045e-16	0.00010251	0.371409	-0.00180642	0.981413	2.22045e-16	1.1431e-05	0.996841
1212	CLTB	clathrin, light chain B	0.0686498	0.213651	2.81018	1	0.0454214	-0.0949434	0.184377	7.68525e-08	1.1431e-05	0.657932
121340	SP7	Sp7 transcription factor	-0.199386	0.0282765	5.46478e-10	0.00010251	0.126505	0.0260923	0.766236	6.66134e-16	1.1431e-05	0.784551
121355	GTSF1	gametocyte specific factor 1	-0.088227	0.210212	2.22045e-16	0.00010251	0.607686	0.0610634	0.543918	2.22045e-16	1.1431e-05	0.88811
121391	KRT74	keratin 74	-0.10377	0.179433	2.22045e-16	0.00010251	0.572694	0.0917164	0.225539	2.22045e-16	1.1431e-05	0.721888
1213	CLTC	clathrin, heavy chain (Hc)	0.0809745	0.123947	2.22045e-16	0.00010251	0.502312	-0.105542	0.23014	2.9182	0.999997	0.231136
121441	NEDD1	neural precursor cell expressed, developmentally down-regulated 1	0.0897425	0.236158	2.22045e-16	0.00010251	0.634389	0.417923	0.007943	1.82993	0.997683	0.114161
121457	IKBIP	IKBKB interacting protein	-0.113057	0.168653	2.22045e-16	0.00010251	0.559084	0.222176	0.0876414	2.72835	0.999991	0.116314
121506	ERP27	endoplasmic reticulum protein 27	-1.05932	2.95797e-10	2.22045e-16	0.00010251	0.036302	-0.877082	3.30173e-06	2.22045e-16	1.1431e-05	0.221889
121536	AEBP2	AE binding protein 2	0.0127835	0.300505	2.22045e-16	0.00010251	0.69385	0.125128	0.240775	2.55328	0.99997	0.313294
121551	BTBD11	BTB (POZ) domain containing 11	0.0716162	0.376201	2.22045e-16	0.00010251	0.754554	-0.0888271	0.30873	2.22045e-16	1.1431e-05	0.775776
121599	SPIC	Spi-C transcription factor (Spi-1/PU.1 related)	-0.0303504	0.644839	2.22045e-16	0.00010251	0.900683	0.0770378	0.256279	0.20005	0.000114011	0.657119
1215	CMA1	chymase 1, mast cell	-0.16084	0.0304136	2.5091e-14	0.00010251	0.144914	0.112513	0.482799	2.22045e-16	1.1431e-05	0.865346
121601	ANO4	anoctamin 4	-0.15233	0.0538609	2.22045e-16	0.00010251	0.380747	0.0427807	0.204132	2.22045e-16	1.1431e-05	0.707311
121642	ALKBH2	alkB, alkylation repair homolog 2 (E. coli)	0.080498	0.255632	3.93463e-13	0.00010251	0.295142	0.14469	0.038902	2.88986	0.999996	0.082244
121643	FOXN4	forkhead box N4	-0.106872	0.200153	2.22045e-16	0.00010251	0.596683	-0.00769366	0.303655	3.19129	0.999999	0.226803
121665	SPPL3	signal peptide peptidase like 3	-0.0560409	0.290869	2.22045e-16	0.00010251	0.684864	-0.164423	0.0524125	2.30708	0.999907	0.13006
121793	TEX29	testis expressed 29	-0.000303985	0.997374	2.22045e-16	0.00010251	0.999441	0.113324	0.145553	2.22045e-16	1.1431e-05	0.622053
121952	METTL21CP1	methyltransferase like 21C pseudogene 1	0.0711376	0.378603	2.22045e-16	0.00010251	0.756488	0.0989647	0.168298	2.22045e-16	2.22045e-16	0.680628
122042	RXFP2	relaxin/insulin-like family peptide receptor 2	-0.0874528	0.310709	2.22045e-16	0.00010251	0.70324	0.129614	0.0817732	2.22045e-16	1.1431e-05	0.530507
122046	TEX26	testis expressed 26	-0.0451206	0.495393	0.229412	0.0185095	0.19941	0.0849386	0.26894	2.22045e-16	1.1431e-05	0.751475
122060	SLAIN1	SLAIN motif family, member 1	-0.0175596	0.833005	2.22045e-16	0.00010251	0.961167	-0.010082	0.940573	2.74633	0.999992	0.615154
122258	SPACA7	sperm acrosome associated 7	-0.211909	0.033173	2.22045e-16	0.00010251	0.326368	-0.103588	0.240825	2.22045e-16	1.1431e-05	0.732769
122402	TDRD9	tudor domain containing 9	-0.0262948	0.703588	2.68795	1	0.130563	0.0926713	0.309642	6.47941e-06	1.14319e-05	0.667483
122416	ANKRD9	ankyrin repeat domain 9	-0.114621	0.210714	0.155138	0.00348955	0.140599	0.341922	0.000165578	2.48702	0.999968	0.0447208
122481	AK7	adenylate kinase 7	0.0867967	0.182161	2.22045e-16	0.00010251	0.576433	0.0101689	0.204189	1.9984e-15	1.1431e-05	0.661757
122509	IFI27L1	interferon, alpha-inducible protein 27-like 1	-0.183677	0.0131757	2.22045e-16	0.00010251	0.24903	0.362503	0.000414363	2.22045e-16	2.22045e-16	0.27697
122525	C14orf28	chromosome 14 open reading frame 28	0.109011	0.187152	2.22045e-16	0.00010251	0.582207	-0.338133	0.00774099	2.22045e-16	1.1431e-05	0.373763
122553	TRAPPC6B	trafficking protein particle complex 6B	0.0144522	0.838318	2.22045e-16	2.22045e-16	0.965881	-0.153113	0.157049	3.26122	0.999999	0.168414
122616	C14orf79	chromosome 14 open reading frame 79	0.0861894	0.313032	2.22045e-16	0.00010251	0.704973	-0.213709	0.0224414	2.06378	0.999553	0.123602
122618	PLD4	phospholipase D family, member 4	-0.0472978	0.574156	2.22045e-16	0.00010251	0.870857	-0.0119028	0.705276	2.22045e-16	1.1431e-05	0.937828
122622	ADSSL1	adenylosuccinate synthase like 1	0.147927	0.00399459	4.00144e-11	0.00010251	0.0650515	0.229585	0.0442462	2.22045e-16	1.1431e-05	0.477956
122651	RNASE11	ribonuclease, RNase A family, 11 (non-active)	0.0197535	0.765729	2.22045e-16	0.00010251	0.94071	0.0761825	0.292022	2.22045e-16	1.1431e-05	0.765455
122664	TPPP2	tubulin polymerization-promoting protein family member 2	0.00555155	0.441168	2.22045e-16	0.00010251	0.798	0.166886	0.0976235	2.22045e-16	1.1431e-05	0.549337
122704	MRPL52	mitochondrial ribosomal protein L52	0.103225	0.0711316	2.22045e-16	0.00010251	0.415996	0.0330081	0.175271	3.31579	0.999999	0.180601
122769	LRR1	leucine rich repeat protein 1	0.181393	0.012253	2.22045e-16	0.00010251	0.244226	0.699589	2.38395e-06	2.62416	0.999985	0.0227676
122773	KLHDC1	kelch domain containing 1	0.080138	0.164779	2.22045e-16	0.00010251	0.55456	-0.131879	0.0634641	1.99114	0.999265	0.146493
122786	FRMD6	FERM domain containing 6	-0.248077	0.00176482	2.22045e-16	0.00010251	0.154793	-0.363033	0.00157821	2.82286	0.999995	0.0384725
122809	SOCS4	suppressor of cytokine signaling 4	0.189683	0.0942224	2.22045e-16	0.00010251	0.457269	0.316647	0.0361852	3.12198	0.999999	0.0605524
122876	GPHB5	glycoprotein hormone beta 5	-0.137222	0.117978	2.22045e-16	0.00010251	0.493618	-0.0157872	0.910755	2.22045e-16	2.22045e-16	0.984305
122945	NOXRED1	NADP-dependent oxidoreductase domain containing 1	-0.0561476	0.629541	6.23723e-13	0.00010251	0.416172	-0.0134975	0.900671	2.22045e-16	1.1431e-05	0.982514
122953	JDP2	Jun dimerization protein 2	-0.244449	0.00686404	8.89677e-13	0.00010251	0.0978385	-0.338231	0.000762473	2.22045e-16	1.1431e-05	0.28997
122961	ISCA2	iron-sulfur cluster assembly 2 homolog (S. cerevisiae)	0.0559845	0.398536	2.22045e-16	0.00010251	0.76978	0.0998417	0.111272	3.08118	0.999998	0.0911596
122970	ACOT4	acyl-CoA thioesterase 4	0.71603	1.62578e-06	0.00431508	0.000113117	0.00460643	0.642606	1.13237e-06	2.22045e-16	1.1431e-05	0.213701
123016	TTC8	tetratricopeptide repeat domain 8	0.00638143	0.191325	2.22045e-16	2.22045e-16	0.603735	-0.121869	0.157594	2.22045e-16	1.1431e-05	0.657882
123036	TC2N	tandem C2 domains, nuclear	-0.0550877	0.338459	5.46249e-06	0.000102523	0.23941	-0.320032	0.00921889	2.22045e-16	1.1431e-05	0.382783
123041	SLC24A4	solute carrier family 24 (sodium/potassium/calcium exchanger), member 4	-0.133475	0.0863743	8.0646e-09	0.00010251	0.161488	0.0811904	0.154534	2.22045e-16	1.1431e-05	0.649018
123096	SLC25A29	solute carrier family 25 (mitochondrial carnitine/acylcarnitine carrier), member 29	0.0615847	0.0832858	5.75107e-11	0.00010251	0.177321	-0.221868	0.0095644	2.22045e-16	1.1431e-05	0.384665
123099	DEGS2	delta(4)-desaturase, sphingolipid 2	0.332333	0.000862328	0.00155392	0.00010621	0.0119482	0.371003	0.000293313	2.22045e-16	1.1431e-05	0.270681
1230	CCR1	chemokine (C-C motif) receptor 1	-0.0438317	0.532182	2.22045e-16	0.00010251	0.85025	0.0855676	0.227661	2.22045e-16	1.1431e-05	0.723525
123169	LEO1	Leo1, Paf1/RNA polymerase II complex component, homolog (S. cerevisiae)	-0.0253134	0.697272	2.22045e-16	0.00010251	0.919397	0.0947866	0.314129	2.70606	0.99999	0.334303
123207	C15orf40	chromosome 15 open reading frame 40	-0.0479114	0.13255	2.22045e-16	0.00010251	0.513704	-0.115981	0.0799307	2.29675	0.999901	0.139663
123228	SENP8	SUMO/sentrin specific peptidase family member 8	0.20277	0.0377815	2.22045e-16	0.00010251	0.339664	-0.0866654	0.354907	3.08698	0.999998	0.267022
123263	MTFMT	mitochondrial methionyl-tRNA formyltransferase	-0.0176461	0.844709	2.22045e-16	0.00010251	0.964797	0.179397	0.0531966	2.81574	0.999995	0.0958868
123264	SLC51B	solute carrier family 51, beta subunit	-0.14791	0.0840016	2.22045e-16	0.00010251	0.440082	-0.00291809	0.983409	2.22045e-16	1.1431e-05	0.997393
123283	TARSL2	threonyl-tRNA synthetase-like 2	0.0633193	0.0808789	6.66134e-16	0.00010251	0.212483	-0.131215	0.0235244	2.33397	0.999921	0.112077
1232	CCR3	chemokine (C-C motif) receptor 3	-0.121717	0.150305	2.22045e-16	0.00010251	0.536942	-0.0304182	0.82417	2.22045e-16	1.1431e-05	0.966699
123355	LRRC28	leucine rich repeat containing 28	-0.0670707	0.149504	2.22045e-16	0.00010251	0.535762	-0.0953752	0.229303	4.08984	1	0.175161
1233	CCR4	chemokine (C-C motif) receptor 4	0.0399764	0.67116	2.22045e-16	0.00010251	0.911063	-0.0196155	0.749456	0.000866845	1.15479e-05	0.745492
1234	CCR5	chemokine (C-C motif) receptor 5 (gene/pseudogene)	0.0406929	0.571291	2.22045e-16	0.00010251	0.869195	-0.0130792	0.861607	2.22045e-16	1.1431e-05	0.974526
123591	C15orf27	chromosome 15 open reading frame 27	0.00601753	0.938241	2.99179	1	0.147695	-0.124699	0.121817	2.22045e-16	1.1431e-05	0.57402
1235	CCR6	chemokine (C-C motif) receptor 6	0.0733811	0.308024	1.42287	0.500052	0.115639	0.101464	0.180888	2.22045e-16	1.1431e-05	0.690236
123606	NIPA1	non imprinted in Prader-Willi/Angelman syndrome 1	-0.203309	0.0402976	2.22045e-16	0.00010251	0.346801	0.0296806	0.0242416	2.04088	0.999478	0.125878
123688	AGPHD1	aminoglycoside phosphotransferase domain containing 1	-0.0263144	0.802903	2.22045e-16	0.00010251	0.952165	0.0518951	0.556315	1.87733	0.998357	0.605808
1236	CCR7	chemokine (C-C motif) receptor 7	-0.00524128	0.190642	0.0256555	0.000184034	0.144897	-0.0695393	0.383984	2.22045e-16	1.1431e-05	0.819946
123720	WHAMM	WAS protein homolog associated with actin, golgi membranes and microtubules	1.37862e-05	0.999818	2.22045e-16	0.00010251	0.999924	-0.0594286	0.443453	1.78363	0.996742	0.570915
123775	C16orf46	chromosome 16 open reading frame 46	0.0385866	0.513911	2.22045e-16	0.00010251	0.840828	-0.444347	0.00372422	2.22045e-16	1.1431e-05	0.34146
1237	CCR8	chemokine (C-C motif) receptor 8	-0.0170296	0.821561	2.22045e-16	0.00010251	0.95762	0.149042	0.0759285	2.22045e-16	1.1431e-05	0.523802
123803	NTAN1	N-terminal asparagine amidase	0.119602	0.0601758	1.06093e-12	0.00010251	0.167866	0.193628	0.0109098	2.22045e-16	1.1431e-05	0.391385
123811	FOPNL	FGFR1OP N-terminal like	0.207019	0.0195226	2.22045e-16	0.00010251	0.278799	0.059685	0.552511	3.44145	1	0.287043
123872	DNAAF1	dynein, axonemal, assembly factor 1	0.345388	0.000119845	2.22045e-16	0.00010251	0.0754647	0.494637	0.000243861	2.22045e-16	1.1431e-05	0.267527
123879	DCUN1D3	DCN1, defective in cullin neddylation 1, domain containing 3 (S. cerevisiae)	0.492953	4.29623e-06	3.05225	1	0.000615584	-0.177183	0.0381652	2.56344	0.999974	0.110491
1238	CCBP2	chemokine binding protein 2	-0.0430442	0.261924	2.22045e-16	0.00010251	0.659752	0.0323094	0.518725	2.22045e-16	1.1431e-05	0.878556
123920	CMTM3	CKLF-like MARVEL transmembrane domain containing 3	-0.05537	0.295386	2.22045e-16	0.00010251	0.689298	0.165764	0.034009	2.01921	0.999395	0.133068
123970	C16orf78	chromosome 16 open reading frame 78	-0.0959221	0.131872	2.22045e-16	0.00010251	0.512585	-0.106982	0.406993	2.22045e-16	1.1431e-05	0.831174
123	PLIN2	perilipin 2	-0.0885269	0.0503003	2.22045e-16	0.00010251	0.371449	-0.590845	0.000174201	2.53258	0.999976	0.0430143
124044	SPATA2L	spermatogenesis associated 2-like	-0.0949296	0.154816	2.22045e-16	0.00010251	0.542495	-0.0381289	0.579071	2.22045e-16	1.1431e-05	0.900476
124045	C16orf55	chromosome 16 open reading frame 55	0.0893234	0.10249	2.22045e-16	0.00010251	0.46972	0.473263	0.000134356	2.22045e-16	1.1431e-05	0.258536
124056	NOXO1	NADPH oxidase organizer 1	-0.0300183	0.794747	2.22045e-16	0.00010251	0.950016	0.0623996	0.571049	2.64872	0.999987	0.497057
124093	CCDC78	coiled-coil domain containing 78	-0.369008	0.00231689	6.66134e-16	0.00010251	0.075322	0.112358	0.391536	3.01048	0.999998	0.302859
1240	CMKLR1	chemokine-like receptor 1	-0.111394	0.159289	2.22045e-16	0.00010251	0.547437	0.152469	0.0478547	7.74317e-10	1.1431e-05	0.276711
124152	IQCK	IQ motif containing K	-0.0106239	0.390739	2.22045e-16	0.00010251	0.764364	-0.178245	0.0356424	3.12753	0.999999	0.0599925
1241	LTB4R	leukotriene B4 receptor	-0.0837172	0.210171	2.22045e-16	0.00010251	0.607654	-0.139105	0.0527342	2.22045e-16	1.1431e-05	0.491462
124220	ZG16B	zymogen granule protein 16 homolog B (rat)	-0.168971	0.0525602	2.22045e-16	0.00010251	0.377362	-0.165941	0.0435902	2.22045e-16	2.22045e-16	0.477388
124221	PRSS30P	protease, serine, 30 homolog (mouse), pseudogene	-0.0890665	0.480038	4.78256e-09	0.00010251	0.321496	0.103338	0.224381	2.22045e-16	2.22045e-16	0.721643
124222	PAQR4	progestin and adipoQ receptor family member IV	-0.175704	0.0173914	2.22045e-16	0.00010251	0.269977	0.679942	2.75193e-06	2.22045e-16	1.1431e-05	0.220223
124245	ZC3H18	zinc finger CCCH-type containing 18	0.0362488	0.0959708	2.22045e-16	0.00010251	0.460009	0.114157	0.181561	2.33376	0.999921	0.283243
124359	CDYL2	chromodomain protein, Y-like 2	-0.245666	0.0207967	0.0281239	0.000194686	0.0513739	-0.172511	0.0348103	2.5308	0.999975	0.109936
124401	ANKS3	ankyrin repeat and sterile alpha motif domain containing 3	-0.0864232	0.263488	2.22045e-16	0.00010251	0.661301	0.0194625	0.845564	2.68474	0.999989	0.607074
124402	FAM100A	family with sequence similarity 100, member A	0.0846501	0.0553217	3.54424	1	0.0185346	-0.260351	0.00633915	2.58192	0.999981	0.0747437
124404	2012-09-12	septin 12	-0.0966821	0.179323	2.22045e-16	0.00010251	0.572518	0.0971643	0.200381	2.22045e-16	1.1431e-05	0.704641
124446	TMEM219	transmembrane protein 219	-0.157789	0.0602543	2.22045e-16	0.00010251	0.393778	-0.115599	0.0340829	2.58412	0.999982	0.105453
124454	EARS2	glutamyl-tRNA synthetase 2, mitochondrial (putative)	0.343359	9.46113e-05	5.249e-09	0.00010251	0.0119174	0.0740149	0.275025	3.48444	1	0.1962
124460	SNX20	sorting nexin 20	-0.114574	0.115855	5.55112e-15	0.00010251	0.234228	-0.016586	0.0895562	2.22045e-16	1.1431e-05	0.540917
124491	TMEM170A	transmembrane protein 170A	0.095442	0.177846	2.22045e-16	0.00010251	0.570806	0.146756	0.051224	2.70824	0.999991	0.105094
1244	ABCC2	ATP-binding cassette, sub-family C (CFTR/MRP), member 2	0.0469203	0.649426	2.22045e-16	0.00010251	0.902579	-0.181458	0.118799	2.22045e-16	1.1431e-05	0.571472
124512	METTL23	methyltransferase like 23	-0.0737406	0.278314	2.22045e-16	0.00010251	0.674764	0.0383771	0.569465	2.21016	0.99983	0.590866
124535	HSF5	heat shock transcription factor family member 5	0.220672	0.0127287	2.22045e-16	0.00010251	0.246784	0.0662556	0.515783	2.22045e-16	1.1431e-05	0.877698
124540	MSI2	musashi homolog 2 (Drosophila)	-0.0826453	0.16033	1.05132e-06	0.000102512	0.183522	-0.283291	0.00497487	1.85017	0.998	0.105941
124565	SLC38A10	solute carrier family 38, member 10	-0.0473932	0.436366	3.47272e-08	0.00010251	0.299602	-0.0230535	0.261722	2.57599	0.999981	0.323159
124583	CANT1	calcium activated nucleotidase 1	0.0583943	0.209482	0.713785	0.998995	0.0752658	-0.144169	0.0482973	1.81004	0.799904	0.155645
124590	USH1G	Usher syndrome 1G (autosomal recessive)	0.089299	0.262901	2.51992	1	0.0642663	-0.105261	0.317643	2.22045e-16	1.1431e-05	0.781602
124599	CD300LB	CD300 molecule-like family member b	-0.108573	0.228952	2.22045e-16	0.00010251	0.627257	-0.00521471	0.948897	2.22045e-16	1.1431e-05	0.991571
124602	KIF19	kinesin family member 19	-0.032964	0.544462	2.22045e-16	0.00010251	0.856774	0.000575617	0.562367	2.22045e-16	1.1431e-05	0.894414
124626	ZPBP2	zona pellucida binding protein 2	-0.0408435	0.488345	2.22045e-16	0.00010251	0.825528	-0.0747459	0.301885	2.48871	0.999969	0.366554
124637	CYB5D1	cytochrome b5 domain containing 1	0.0750945	0.284753	3.04806	1	0.0602894	-0.184474	0.056661	2.22045e-16	2.22045e-16	0.49853
124739	USP43	ubiquitin specific peptidase 43	-0.173916	0.0269596	1.55431e-15	0.00010251	0.144879	0.1933	0.239944	2.1459	0.999741	0.362053
124751	KRBA2	KRAB-A domain containing 2	-0.0729855	0.334291	2.22045e-16	0.00010251	0.361146	-0.0705158	0.392538	2.22045e-16	2.22045e-16	0.824556
124773	C17orf64	chromosome 17 open reading frame 64	-0.0208653	0.558687	2.22045e-16	0.00010251	0.863321	-0.0829371	0.299505	2.22045e-16	1.1431e-05	0.769677
124783	TEX34	testis expressed 34	-0.108119	0.102357	2.22045e-16	0.00010251	0.469592	0.0588557	0.357241	2.22045e-16	1.1431e-05	0.805204
124790	HEXIM2	hexamethylene bis-acetamide inducible 2	-0.329462	0.00276814	2.22045e-16	0.00010251	0.169892	-0.128244	0.041328	2.65903	0.999988	0.10482
124808	CCDC43	coiled-coil domain containing 43	0.0160356	0.410948	2.22045e-16	0.00010251	0.778223	-0.0144653	0.850177	3.11436	0.999999	0.506162
124817	CNTD1	cyclin N-terminal domain containing 1	-0.0212673	0.815579	2.22045e-16	0.00010251	0.955779	0.113474	0.185622	2.55067	0.999978	0.261594
124842	TMEM132E	transmembrane protein 132E	-0.148611	0.0530002	2.22045e-16	0.00010251	0.378623	0.0195012	0.802959	2.22045e-16	1.1431e-05	0.962007
124857	WFIKKN2	WAP, follistatin/kazal, immunoglobulin, kunitz and netrin domain containing 2	-0.103299	0.0505451	7.16685e-05	0.000102678	0.116873	-0.00126572	0.991921	2.22045e-16	1.1431e-05	0.998702
124872	B4GALNT2	beta-1,4-N-acetyl-galactosaminyl transferase 2	-0.0380134	0.603685	2.07242e-15	0.00010251	0.440068	0.170043	0.18987	0.000859638	1.15469e-05	0.657291
124912	SPACA3	sperm acrosome associated 3	-0.184717	0.109392	2.22045e-16	0.00010251	0.480658	0.0582899	0.527038	2.22045e-16	1.1431e-05	0.881824
124923	SGK494	uncharacterized serine/threonine-protein kinase SgK494	0.115193	0.0763184	2.71443e-11	0.00010251	0.173721	-0.035289	0.270456	2.22045e-16	2.22045e-16	0.752777
124925	SEZ6	seizure related 6 homolog (mouse)	-0.0871331	0.22609	2.22045e-16	0.00010251	0.624626	0.0437652	0.429516	2.22045e-16	1.1431e-05	0.841399
124935	SLC43A2	solute carrier family 43, member 2	-0.0195495	0.161846	2.22045e-16	0.00010251	0.550738	-0.152295	0.079901	2.98959	0.999998	0.090277
124936	CYB5D2	cytochrome b5 domain containing 2	-0.10654	0.2018	5.56179e-11	0.00010251	0.249019	-0.161304	0.0446541	2.66729	0.999988	0.105468
124944	C17orf49	chromosome 17 open reading frame 49	-0.107929	0.10566	0.0274182	0.000191579	0.123353	-0.140855	0.0651135	2.22045e-16	2.22045e-16	0.510362
124961	ZFP3	zinc finger protein 3 homolog (mouse)	-0.10226	0.125919	2.22045e-16	0.00010251	0.505123	-0.325232	0.00160492	1.9955	0.999287	0.0853304
124975	GGT6	gamma-glutamyltransferase 6	-0.0445646	0.564118	2.24525e-08	0.00010251	0.338503	0.0178669	0.82553	1.88255	0.998418	0.642978
124989	EFCAB13	EF-hand calcium binding domain 13	0.00483366	0.323555	2.22045e-16	0.00010251	0.713875	0.0115474	0.326959	2.22045e-16	2.22045e-16	0.788087
124995	MRPL10	mitochondrial ribosomal protein L10	-0.00251624	0.966703	2.22045e-16	0.00010251	0.993539	-0.229982	0.00188262	2.88307	0.999996	0.036219
124997	WDR81	WD repeat domain 81	0.0114758	0.850367	0.00165675	0.000106543	0.349535	-0.188852	0.0207606	2.07494	0.999586	0.121467
124	ADH1A	alcohol dehydrogenase 1A (class I), alpha polypeptide	-0.0670896	0.395378	2.22045e-16	0.00010251	0.767741	0.0734454	0.356603	2.22045e-16	2.22045e-16	0.805309
125058	TBC1D16	TBC1 domain family, member 16	0.00275614	0.0865422	5.42759e-06	0.000102523	0.141446	-0.08953	0.0553981	8.88178e-16	1.1431e-05	0.301023
125111	GJD3	gap junction protein, delta 3, 31.9kDa	0.0254041	0.193172	3.77476e-15	0.00010251	0.285127	-0.10476	0.0653729	1.86408	0.998193	0.150734
125113	KRT222	keratin 222	-0.0106679	0.873608	1.12637e-09	0.00010251	0.453949	0.056797	0.418866	2.22045e-16	1.1431e-05	0.836524
125115	KRT40	keratin 40	0.0250801	0.695693	2.22045e-16	0.00010251	0.918956	0.0532962	0.372391	2.22045e-16	1.1431e-05	0.813824
125144	C17orf76-AS1	C17orf76 antisense RNA 1	-0.107617	0.0305044	2.22045e-16	0.00010251	0.318133	-0.024482	0.676359	2.22045e-16	2.22045e-16	0.930817
125150	ZSWIM7	zinc finger, SWIM-type containing 7	-0.0465641	0.574113	2.22045e-16	0.00010251	0.87082	-0.172964	0.0226654	2.84894	0.999995	0.0754398
125170	SMCR7	Smith-Magenis syndrome chromosome region, candidate 7	0.262742	0.0175665	2.22045e-16	0.00010251	0.270744	0.0464599	0.480813	2.22045e-16	1.1431e-05	0.864322
125206	SLC5A10	solute carrier family 5 (sodium/glucose cotransporter), member 10	-0.00572796	0.946083	2.22045e-16	0.00010251	0.988712	0.0570069	0.486256	2.22045e-16	1.1431e-05	0.866452
125228	FAM210A	family with sequence similarity 210, member A	0.0674629	0.128601	2.22045e-16	0.00010251	0.508913	0.112945	0.104316	3.54494	1	0.0558729
125476	INO80C	INO80 complex subunit C	-0.00996924	0.498071	2.22045e-16	0.00010251	0.831595	-0.0354551	0.539806	3.32092	0.999999	0.306606
125488	TTC39C	tetratricopeptide repeat domain 39C	-0.0195027	0.16214	2.22045e-16	0.00010251	0.551154	0.0354497	0.0451901	2.06726	0.999564	0.137327
125704	FAM69C	family with sequence similarity 69, member C	-0.0641312	0.394836	2.22045e-16	0.00010251	0.767421	0.24037	0.0447389	2.22045e-16	1.1431e-05	0.478958
125875	CLDND2	claudin domain containing 2	0.0250266	0.796645	2.22045e-16	0.00010251	0.950337	0.0403023	0.634281	0.000493957	1.14975e-05	0.718887
125893	ZNF816	zinc finger protein 816	-0.034527	0.68719	2.22045e-16	0.00010251	0.91631	-0.0089472	0.932252	2.22045e-16	2.22045e-16	0.988302
1258	CNGB1	cyclic nucleotide gated channel beta 1	-0.0491851	0.523266	2.22045e-16	0.00010251	0.845649	-0.0375061	0.609989	2.22045e-16	2.22045e-16	0.910491
125950	RAVER1	ribonucleoprotein, PTB-binding 1	-0.0437389	0.319313	2.94338	1	0.0720277	0.0762495	0.194086	3.73231	1	0.174984
125965	COX6B2	cytochrome c oxidase subunit VIb polypeptide 2 (testis)	-0.06152	0.346347	2.22045e-16	0.00010251	0.731419	-0.0730804	0.569401	4.12854	1	0.218851
125972	CALR3	calreticulin 3	-0.178316	0.0277887	2.22045e-16	0.00010251	0.309156	-0.0399216	0.735024	1.09358	0.499907	0.652226
125988	C19orf70	chromosome 19 open reading frame 70	0.0278262	0.77924	2.22045e-16	0.00010251	0.944935	0.127407	0.117253	2.36051	0.999933	0.145692
1259	CNGA1	cyclic nucleotide gated channel alpha 1	-0.101527	0.196369	2.22045e-16	0.00010251	0.592772	-0.161633	0.177266	2.22045e-16	1.1431e-05	0.687375
125	ADH1B	alcohol dehydrogenase 1B (class I), beta polypeptide	-0.0512853	0.353039	2.22045e-16	0.00010251	0.736893	0.0277951	0.52266	2.22045e-16	2.22045e-16	0.880679
126003	TRAPPC5	trafficking protein particle complex 5	-0.143886	0.0542574	2.22045e-16	0.00010251	0.381796	-0.0459262	0.0450703	2.27305	0.999886	0.128559
126006	PCP2	Purkinje cell protein 2	0.410674	8.35367e-05	1.41866	1	0.0020178	-0.111301	0.438238	0.000471725	1.14945e-05	0.675225
126014	OSCAR	osteoclast associated, immunoglobulin-like receptor	0.244328	0.019753	0.653646	0.996174	0.018202	-0.000602054	0.995728	1.48766	0.968208	0.653577
126068	ZNF441	zinc finger protein 441	0.0486107	0.334565	2.22045e-16	0.00010251	0.722098	0.0516665	0.4472	2.22045e-16	2.22045e-16	0.849714
126069	ZNF491	zinc finger protein 491	-0.181295	0.0195371	2.22045e-16	0.00010251	0.278886	-0.128676	0.179507	2.22045e-16	2.22045e-16	0.689701
126070	ZNF440	zinc finger protein 440	0.0391534	0.571443	2.22045e-16	0.00010251	0.86927	-0.0669657	0.382234	2.22045e-16	2.22045e-16	0.819388
126074	SWSAP1	SWIM-type zinc finger 7 associated protein 1	0.0964079	0.346589	2.22045e-16	0.00010251	0.365836	-0.0606868	0.439973	3.01372	0.999998	0.328457
126075	CCDC159	coiled-coil domain containing 159	-0.532909	2.28943e-05	1.28107	1	0.00184327	-0.33145	0.00768426	8.92619e-14	1.1431e-05	0.218744
126119	JOSD2	Josephin domain containing 2	-0.303525	0.000135811	2.22045e-16	0.00010251	0.0766441	-0.0660845	0.391229	2.21016	0.99983	0.468764
126123	IZUMO2	IZUMO family member 2	-0.168445	0.0436764	2.22045e-16	0.00010251	0.355785	0.0832305	0.508209	2.24738	0.999866	0.54456
126129	CPT1C	carnitine palmitoyltransferase 1C	-0.262965	0.00204559	2.22045e-16	0.00010251	0.159709	0.0196003	0.792663	2.75643	0.999993	0.590794
126133	ALDH16A1	aldehyde dehydrogenase 16 family, member A1	-0.0738617	0.368894	2.22045e-16	0.00010251	0.749391	0.0483396	0.504488	3.84177	1	0.222783
126147	NTN5	netrin 5	-0.117773	0.175343	2.22045e-16	0.00010251	0.567754	-0.0794562	0.282842	2.22045e-16	1.1431e-05	0.76027
1261	CNGA3	cyclic nucleotide gated channel alpha 3	0.0545582	0.460397	2.22045e-16	0.00010251	0.809072	-0.0243504	0.778128	2.22045e-16	1.1431e-05	0.956699
126204	NLRP13	NLR family, pyrin domain containing 13	-0.264282	0.00355135	2.22045e-16	0.00010251	0.178938	0.10897	0.300718	2.22045e-16	2.22045e-16	0.770886
126205	NLRP8	NLR family, pyrin domain containing 8	-0.125121	0.0616596	2.22045e-16	0.00010251	0.397115	0.177225	0.0151098	2.22045e-16	2.22045e-16	0.409624
126206	NLRP5	NLR family, pyrin domain containing 5	-0.0197244	0.786617	2.22045e-16	0.00010251	0.947105	0.14581	0.198955	2.22045e-16	1.1431e-05	0.703521
126208	ZNF787	zinc finger protein 787	-0.136594	0.0699105	2.22045e-16	0.00010251	0.413853	-0.0360253	0.408097	2.74294	0.999992	0.378866
126231	ZNF573	zinc finger protein 573	0.0411184	0.113162	2.22045e-16	0.00010251	0.486344	-0.104463	0.0936378	2.22045e-16	2.22045e-16	0.54626
126248	WDR88	WD repeat domain 88	-0.0520685	0.432655	2.22045e-16	0.00010251	0.792052	-0.0639978	0.396362	2.22045e-16	2.22045e-16	0.826479
126259	TMIGD2	transmembrane and immunoglobulin domain containing 2	-0.00015064	0.998256	2.22045e-16	0.00010251	0.999643	-0.147412	0.0766513	2.22045e-16	2.22045e-16	0.525314
126272	EID2B	EP300 interacting inhibitor of differentiation 2B	-0.0427577	0.57967	2.22045e-16	0.00010251	0.873326	0.0210899	0.879514	2.75144	0.999992	0.606093
126295	ZNF57	zinc finger protein 57	0.24458	0.0511199	2.22045e-16	0.00010251	0.373825	0.204771	0.0115168	2.22045e-16	2.22045e-16	0.394749
126298	IRGQ	immunity-related GTPase family, Q	-0.0700224	0.453404	3.05376	1	0.0994152	0.111933	0.217546	2.37564	0.999939	0.31482
126299	ZNF428	zinc finger protein 428	-0.280475	0.00271732	1.24345e-14	0.00010251	0.0741346	-0.184366	0.0857272	2.79752	0.999994	0.109571
1262	CNGA4	cyclic nucleotide gated channel alpha 4	-0.0988927	0.181736	2.22045e-16	0.00010251	0.575956	-0.122454	0.193379	7.14193e-06	1.1432e-05	0.658162
126306	JSRP1	junctional sarcoplasmic reticulum protein 1	-0.161079	0.170129	2.22045e-16	0.00010251	0.561124	0.023154	0.789681	1.16493e-06	1.14311e-05	0.763758
126308	MOB3A	MOB kinase activator 3A	0.0847348	0.181765	2.22045e-16	0.00010251	0.576087	-0.163056	0.12562	2.22045e-16	1.1431e-05	0.57766
126321	MFSD12	major facilitator superfamily domain containing 12	0.11289	0.115066	2.22045e-16	0.00010251	0.488888	0.142873	0.142121	0.136027	5.51882e-05	0.312183
126326	GIPC3	GIPC PDZ domain containing family, member 3	-0.157457	0.0457002	1.07048e-12	0.00010251	0.152456	0.0941462	0.321421	0.000384144	1.14827e-05	0.667479
126328	NDUFA11	NADH dehydrogenase (ubiquinone) 1 alpha subcomplex, 11, 14.7kDa	-0.0803618	0.25962	2.22045e-16	0.00010251	0.657291	0.0878103	0.223265	2.58054	0.999981	0.288991
126353	C19orf21	chromosome 19 open reading frame 21	-0.239112	0.00193157	1.33449e-13	0.00010251	0.0555671	-0.321769	0.00053381	2.22045e-16	1.1431e-05	0.281534
126364	LRRC25	leucine rich repeat containing 25	0.102834	0.355396	8.5033e-10	0.00010251	0.29556	-0.0183155	0.856753	0.0258992	1.54798e-05	0.756934
126370	OR1I1	olfactory receptor, family 1, subfamily I, member 1	0.051596	0.518092	2.22045e-16	0.00010251	0.843495	0.0150603	0.845913	2.22045e-16	1.1431e-05	0.970859
126374	WTIP	Wilms tumor 1 interacting protein	-0.0819642	0.465963	2.22045e-16	0.00010251	0.812211	-0.176426	0.0707472	2.9848	0.999998	0.0876257
126375	ZNF792	zinc finger protein 792	-0.177373	0.030707	2.22045e-16	0.00010251	0.318958	-0.123223	0.171146	2.22045e-16	2.22045e-16	0.682534
126382	NR2C2AP	nuclear receptor 2C2-associated protein	0.166935	0.0239528	2.22045e-16	0.00010251	0.296779	0.786021	2.17444e-07	3.20791	0.999999	0.00336134
126393	HSPB6	heat shock protein, alpha-crystallin-related, B6	-0.171564	0.131691	2.22045e-16	0.00010251	0.512331	-0.0585286	0.694385	3.1154	0.999999	0.42327
1263	PLK3	polo-like kinase 3	-0.0155788	0.794191	3.20981e-11	0.00010251	0.448837	-0.117078	0.363912	2.16783	0.999776	0.455262
126402	CCDC105	coiled-coil domain containing 105	-0.183078	0.0175401	2.22045e-16	0.00010251	0.270567	0.0669706	0.361167	2.82215e-08	1.1431e-05	0.672132
126410	CYP4F22	cytochrome P450, family 4, subfamily F, polypeptide 22	-0.107837	0.238691	4.38689e-11	0.00010251	0.267403	-0.0966968	0.376252	2.22045e-16	1.1431e-05	0.815905
126433	FBXO27	F-box protein 27	0.071538	0.397367	2.22045e-16	0.00010251	0.768733	-0.0217775	0.854768	3.5368	1	0.385037
1264	CNN1	calponin 1, basic, smooth muscle	-0.241687	0.00548229	9.14117e-05	0.000102724	0.0362856	0.0934132	0.361109	9.92539e-13	1.1431e-05	0.674459
126520	PLK5	polo-like kinase 5	-0.128492	0.10353	6.42007e-05	0.00010266	0.141334	0.0497606	0.582343	2.22045e-16	2.22045e-16	0.901874
126526	C19orf47	chromosome 19 open reading frame 47	-0.0880679	0.259599	1.02881e-14	0.00010251	0.313678	0.183946	0.0580543	1.24386	0.49999	0.165175
126549	ANKLE1	ankyrin repeat and LEM domain containing 1	-0.0669847	0.469008	1.16535e-08	0.00010251	0.314482	0.0532797	0.602292	3.44256	1	0.307966
126567	C2CD4C	C2 calcium-dependent domain containing 4C	-0.0928236	0.223826	0.156737	0.00361803	0.143059	0.17031	0.0391697	2.22045e-16	1.1431e-05	0.467721
1265	CNN2	calponin 2	-0.16271	0.0232845	2.22045e-16	0.00010251	0.294058	-0.427262	0.000677714	2.22045e-16	1.1431e-05	0.287244
126638	RPTN	repetin	0.0687284	0.324595	2.22045e-16	0.00010251	0.714729	-0.152073	0.135961	2.22045e-16	1.1431e-05	0.587205
126668	TDRD10	tudor domain containing 10	-0.0155555	0.868777	2.22045e-16	0.00010251	0.971141	-0.00438156	0.941679	2.22045e-16	2.22045e-16	0.989834
126669	SHE	Src homology 2 domain containing E	-0.210134	0.00506192	2.22045e-16	0.00010251	0.194223	0.112276	0.196327	2.22045e-16	1.1431e-05	0.701674
126695	C1orf172	chromosome 1 open reading frame 172	-0.13282	0.0912881	1.95285e-06	0.000102514	0.146504	0.0135037	0.840471	2.33411	0.999922	0.626962
1266	CNN3	calponin 3, acidic	-0.0276376	0.219413	2.22045e-16	0.00010251	0.617114	0.0747147	0.356616	3.39297	1	0.225251
126731	CCSAP	centriole, cilia and spindle-associated protein	0.0876031	0.107942	2.22045e-16	0.00010251	0.478556	0.149491	0.0822846	1.63748	0.990152	0.157603
126755	LRRC38	leucine rich repeat containing 38	-0.0199631	0.745793	2.54182	1	0.138152	0.0548596	0.477711	2.22045e-16	1.1431e-05	0.862829
126789	PUSL1	pseudouridylate synthase-like 1	0.0405253	0.587515	2.22045e-16	0.00010251	0.876854	0.306845	0.000621731	1.95822	0.999076	0.0773338
126792	B3GALT6	UDP-Gal:betaGal beta 1,3-galactosyltransferase polypeptide 6	0.0405607	0.0436097	2.22045e-16	0.00010251	0.355672	-0.0130936	0.897346	3.52973	1	0.403026
1267	CNP	2',3'-cyclic nucleotide 3' phosphodiesterase	-0.170355	0.00482159	2.22045e-16	0.00010251	0.191807	-0.0450443	0.52454	1.9813	0.996634	0.595914
126820	WDR63	WD repeat domain 63	-0.00453487	0.951697	2.22045e-16	0.00010251	0.990051	0.0726576	0.327186	2.22045e-16	1.1431e-05	0.787557
126823	KLHDC9	kelch domain containing 9	-0.117453	0.136231	3.73779e-12	0.00010251	0.223904	-0.0475926	0.489452	2.22045e-16	1.1431e-05	0.867593
126859	AXDND1	axonemal dynein light chain domain containing 1	-0.0103303	0.623922	2.22045e-16	0.00010251	0.892375	-0.0393313	0.596339	2.22045e-16	2.22045e-16	0.906632
126868	MAB21L3	mab-21-like 3 (C. elegans)	-0.0302241	0.657728	2.22045e-16	0.00010251	0.905564	0.0788598	0.317433	2.33215	0.999921	0.399414
1268	CNR1	cannabinoid receptor 1 (brain)	-0.0785285	0.358959	2.22045e-16	0.00010251	0.741526	0.00622548	0.777625	1.974	0.999172	0.63339
126917	IFFO2	intermediate filament family orphan 2	-0.0315544	0.250808	6.88338e-15	0.00010251	0.311103	-0.161184	0.0441982	1.12901	0.499943	0.164937
126969	SLC44A3	solute carrier family 44, member 3	-0.136227	0.139025	2.22045e-16	0.00010251	0.521962	-0.184077	0.0560425	2.22045e-16	1.1431e-05	0.496688
1269	CNR2	cannabinoid receptor 2 (macrophage)	0.0280235	0.729782	2.22045e-16	0.00010251	0.929964	-0.00695665	0.941405	2.22045e-16	1.1431e-05	0.989754
126	ADH1C	alcohol dehydrogenase 1C (class I), gamma polypeptide	-0.0499563	0.515659	2.22045e-16	0.00010251	0.841911	0.0265416	0.833248	2.22045e-16	1.1431e-05	0.968458
127002	ATXN7L2	ataxin 7-like 2	-0.116743	0.132467	2.22045e-16	0.00010251	0.513512	-0.136324	0.274383	2.55424	0.999978	0.336616
127003	C1orf194	chromosome 1 open reading frame 194	0.235126	0.0156458	1.51993	1	0.0142216	0.0521083	0.62619	2.22045e-16	1.1431e-05	0.914844
127018	LYPLAL1	lysophospholipase-like 1	-0.0577112	0.318187	2.22045e-16	0.00010251	0.709208	-0.111194	0.188168	3.27793	0.999999	0.184622
127124	ATP6V1G3	ATPase, H+ transporting, lysosomal 13kDa, V1 subunit G3	-0.0523248	0.58543	2.22045e-16	0.00010251	0.875739	0.0854972	0.363733	2.22045e-16	1.1431e-05	0.808882
1271	CNTFR	ciliary neurotrophic factor receptor	-0.379415	0.00216743	2.22045e-16	0.00010251	0.16183	0.102777	0.256778	2.22045e-16	1.1431e-05	0.743745
127247	ASB17	ankyrin repeat and SOCS box containing 17	0.0366532	0.625008	2.22045e-16	0.00010251	0.892852	0.121949	0.0870139	2.22045e-16	1.1431e-05	0.537368
127253	TYW3	tRNA-yW synthesizing protein 3 homolog (S. cerevisiae)	0.193315	0.0236129	2.22045e-16	0.00010251	0.295371	0.205386	0.0262361	2.36208	0.999934	0.113033
127254	C1orf173	chromosome 1 open reading frame 173	-0.0255875	0.192996	1.01172e-11	0.00010251	0.251308	0.0297135	0.669975	2.22045e-16	2.22045e-16	0.929085
127255	LRRIQ3	leucine-rich repeats and IQ motif containing 3	0.0182765	0.648016	2.22045e-16	0.00010251	0.902047	-0.0199555	0.746007	2.55512	0.999978	0.601944
127262	TPRG1L	tumor protein p63 regulated 1-like	0.115795	0.0818179	8.20388e-12	0.00010251	0.182024	-0.355781	0.000449781	1.84978	0.997995	0.0785167
127281	FAM213B	family with sequence similarity 213, member B	-0.0812737	0.365695	2.22045e-16	0.00010251	0.746633	0.168075	0.0355362	2.79298	0.999994	0.0896092
127294	MYOM3	myomesin family, member 3	-0.299329	0.00442858	2.22045e-16	0.00010251	0.188124	0.0105003	0.511932	2.22045e-16	1.1431e-05	0.876322
1272	CNTN1	contactin 1	-0.02378	0.625407	2.22045e-16	0.00010251	0.893074	0.0296633	0.529471	2.22045e-16	1.1431e-05	0.882604
127343	DMBX1	diencephalon/mesencephalon homeobox 1	-0.0271199	0.679929	2.22045e-16	0.00010251	0.914035	-0.0230504	0.757117	2.22045e-16	1.1431e-05	0.951581
127391	TMCO2	transmembrane and coiled-coil domains 2	-0.0539135	0.490114	2.22045e-16	0.00010251	0.826599	-0.00409605	0.964158	2.22045e-16	1.1431e-05	0.994284
127396	ZNF684	zinc finger protein 684	-0.0163664	0.319025	2.22045e-16	0.00010251	0.709713	0.258817	0.0271771	2.22045e-16	2.22045e-16	0.443798
127428	TCEANC2	transcription elongation factor A (SII) N-terminal and central domain containing 2	0.0172384	0.72095	2.22045e-16	0.00010251	0.927482	0.155536	0.0540737	1.9574	0.99907	0.144495
127435	PODN	podocan	-0.0867095	0.19915	2.22045e-16	0.00010251	0.595799	0.190249	0.0445714	2.22045e-16	1.1431e-05	0.478583
127495	LRRC39	leucine rich repeat containing 39	0.00157087	0.532727	2.22045e-16	2.22045e-16	0.862018	0.0472113	0.232352	2.22045e-16	1.1431e-05	0.727175
127540	HMGB4	high mobility group box 4	-0.0834252	0.409641	2.22045e-16	0.00010251	0.777252	0.132602	0.19475	2.22045e-16	1.1431e-05	0.700517
127544	RNF19B	ring finger protein 19B	-0.0781051	0.260125	2.22045e-16	0.00010251	0.657857	-0.362513	0.002044	2.99901	0.999998	0.0295759
127579	DCST2	DC-STAMP domain containing 2	-0.181217	0.0858918	2.22045e-16	0.00010251	0.443228	-0.0252952	0.879816	2.22045e-16	2.22045e-16	0.978553
127602	DNAH14	dynein, axonemal, heavy chain 14	0.158025	0.062959	0.0145612	0.0001429	0.108788	-0.0420162	0.54151	2.22045e-16	2.22045e-16	0.887447
127670	TEDDM1	transmembrane epididymal protein 1	0.0346743	0.650303	2.22045e-16	0.00010251	0.902891	0.013072	0.868521	2.22045e-16	1.1431e-05	0.976002
127687	C1orf122	chromosome 1 open reading frame 122	0.254438	0.00195313	2.33857e-05	0.000102565	0.0276267	0.173009	0.0212534	2.22045e-16	2.22045e-16	0.428088
127700	OSCP1	organic solute carrier partner 1	-0.00365981	0.963438	2.22045e-16	0.00010251	0.992602	-0.864186	2.36631e-06	2.4232	0.999954	0.0299975
127703	C1orf216	chromosome 1 open reading frame 216	0.29369	0.0133536	2.22045e-16	0.00010251	0.250039	0.143583	0.0527063	2.22045e-16	1.1431e-05	0.491402
127707	KLHDC7A	kelch domain containing 7A	-0.165532	0.0486153	2.22045e-16	0.00010251	0.368148	-0.0504101	0.471148	2.16566	0.999773	0.532422
127731	VWA5B1	von Willebrand factor A domain containing 5B1	-0.184278	0.0376846	2.22045e-16	0.00010251	0.339381	-0.150122	0.308584	2.22045e-16	1.1431e-05	0.775681
127733	UBXN10	UBX domain protein 10	-0.00699939	0.484495	2.22045e-16	0.00010251	0.823299	-0.0158615	0.535085	2.22045e-16	1.1431e-05	0.884614
127795	C1orf87	chromosome 1 open reading frame 87	-0.0157352	0.809552	2.22045e-16	0.00010251	0.953958	-0.00565358	0.942778	2.22045e-16	1.1431e-05	0.990132
1277	COL1A1	collagen, type I, alpha 1	0.176211	0.00774055	2.22045e-16	0.00010251	0.216564	0.00997692	0.303389	2.22045e-16	1.1431e-05	0.772238
127829	ARL8A	ADP-ribosylation factor-like 8A	0.146047	0.0459337	1.29867e-05	0.00010254	0.118527	-0.217676	0.00623887	1.59538	0.986352	0.116833
127845	GOLT1A	golgi transport 1A	0.0955249	0.177196	2.22045e-16	0.00010251	0.569931	-0.515367	0.000129603	2.22045e-16	1.1431e-05	0.258111
1278	COL1A2	collagen, type I, alpha 2	-0.0708657	0.14122	2.22045e-16	0.00010251	0.524618	0.0277458	0.558597	2.22045e-16	1.1431e-05	0.893266
127933	UHMK1	U2AF homology motif (UHM) kinase 1	0.228041	0.0139298	2.22045e-16	0.00010251	0.253032	0.0254907	0.799108	2.2758	0.999888	0.625138
127943	FCRLB	Fc receptor-like B	0.314707	0.0137221	2.36881	1	0.0114594	-0.122451	0.345517	2.22045e-16	1.1431e-05	0.799072
127	ADH4	alcohol dehydrogenase 4 (class II), pi polypeptide	-0.0761755	0.298782	2.22045e-16	0.00010251	0.69222	0.0283488	0.290712	2.22045e-16	1.1431e-05	0.76477
128025	WDR64	WD repeat domain 64	-0.247682	0.0816533	2.22045e-16	0.00010251	0.435607	-0.156698	0.14441	2.22045e-16	1.1431e-05	0.61876
128061	C1orf131	chromosome 1 open reading frame 131	0.038051	0.545835	2.22045e-16	0.00010251	0.857188	-0.0270149	0.0446287	3.63042	1	0.0351688
1280	COL2A1	collagen, type II, alpha 1	-0.218059	0.0175329	1.07302e-09	0.00010251	0.111162	0.0438907	0.608724	2.22045e-16	1.1431e-05	0.909798
128153	SPATA17	spermatogenesis associated 17	-0.0215211	0.362259	2.58941	1	0.090803	-0.0703983	0.424006	3.09056	0.999998	0.29932
128178	EDARADD	EDAR-associated death domain	-0.150599	0.0412193	2.22045e-16	0.00010251	0.349362	0.139845	0.196128	2.22045e-16	1.1431e-05	0.701471
1281	COL3A1	collagen, type III, alpha 1	-0.0382934	0.352033	2.22045e-16	0.00010251	0.735827	-0.0244406	0.283683	2.22045e-16	1.1431e-05	0.760837
128209	KLF17	Kruppel-like factor 17	-0.138989	0.040077	2.22045e-16	0.00010251	0.345912	0.0697826	0.367094	2.22045e-16	1.1431e-05	0.810663
128218	TMEM125	transmembrane protein 125	-0.260789	0.00733736	2.22045e-16	0.00010251	0.213317	-0.213221	0.0251093	2.22045e-16	2.22045e-16	0.438447
128229	TSACC	TSSK6 activating co-chaperone	-0.137593	0.0425198	2.22045e-16	0.00010251	0.352954	-0.0840993	0.37925	3.61865	1	0.212475
128239	IQGAP3	IQ motif containing GTPase activating protein 3	-0.0621455	0.23563	2.22045e-16	0.00010251	0.633805	0.471374	0.00287499	2.1822	0.999796	0.0843459
128240	APOA1BP	apolipoprotein A-I binding protein	-0.0858304	0.21971	1.19904e-14	0.00010251	0.294642	0.240673	0.00550656	2.14718	0.999744	0.0952359
128272	ARHGEF19	Rho guanine nucleotide exchange factor (GEF) 19	0.608132	1.51559e-05	2.22045e-16	0.00010251	0.0620049	-0.00140418	0.987911	0.000448748	1.14914e-05	0.802705
1282	COL4A1	collagen, type IV, alpha 1	-0.0316595	0.650056	2.22045e-16	0.00010251	0.902852	0.0420852	0.198017	2.22045e-16	1.1431e-05	0.702891
128308	MRPL55	mitochondrial ribosomal protein L55	-0.165352	0.0218496	2.22045e-16	0.00010251	0.288635	0.0792952	0.326096	2.11415	0.999681	0.433452
128338	DRAM2	DNA-damage regulated autophagy modulator 2	-0.0625134	0.266095	2.22045e-16	0.00010251	0.663649	-0.0208348	0.433125	3.13146	0.999999	0.293877
128344	C1orf88	chromosome 1 open reading frame 88	0.158427	0.0566433	2.22045e-16	0.00010251	0.386821	-0.107067	0.296452	2.22045e-16	2.22045e-16	0.768418
128346	C1orf162	chromosome 1 open reading frame 162	-0.060695	0.577663	2.22045e-16	0.00010251	0.872254	0.0132228	0.869485	2.22045e-16	1.1431e-05	0.976186
128387	TATDN3	TatD DNase domain containing 3	-0.0502026	0.401519	2.22045e-16	0.00010251	0.771604	-0.0912636	0.247807	3.74095	1	0.181719
128408	BHLHE23	basic helix-loop-helix family, member e23	0.0127234	0.902456	2.22045e-16	0.00010251	0.978599	-0.0537981	0.623128	2.22045e-16	1.1431e-05	0.914124
128414	NKAIN4	Na+/K+ transporting ATPase interacting 4	-0.0552708	0.509442	2.98206e-13	0.00010251	0.384697	-0.0120909	0.573134	2.22045e-16	1.1431e-05	0.8983
128434	VSTM2L	V-set and transmembrane domain containing 2 like	0.0931803	0.333541	2.22045e-16	0.00010251	0.721307	0.0650452	0.575499	1.28501	0.847438	0.630981
128439	SNHG11	small nucleolar RNA host gene 11 (non-protein coding)	0.0509248	0.483459	2.22045e-16	0.00010251	0.822682	-0.104597	0.296464	2.22045e-16	2.22045e-16	0.76843
128486	FITM2	fat storage-inducing transmembrane protein 2	-0.0625058	0.122851	0.000186254	0.000102947	0.144775	0.0970688	0.135349	2.53607	0.999976	0.141517
128488	WFDC12	WAP four-disulfide core domain 12	-0.141625	0.0716483	2.22045e-16	0.00010251	0.416755	0.0165679	0.913894	2.22045e-16	2.22045e-16	0.984775
128497	SPATA25	spermatogenesis associated 25	-0.0748085	0.308399	2.22045e-16	0.00010251	0.701256	-0.16079	0.429722	9.01468e-06	1.14322e-05	0.676024
1284	COL4A2	collagen, type IV, alpha 2	-0.606115	3.45785e-05	2.22045e-16	0.00010251	0.0666009	-0.160693	0.0280574	2.22045e-16	1.1431e-05	0.444854
128553	TSHZ2	teashirt zinc finger homeobox 2	-0.0350132	0.282168	2.22045e-16	0.00010251	0.677816	0.070182	0.296848	2.22045e-16	1.1431e-05	0.768172
1285	COL4A3	collagen, type IV, alpha 3 (Goodpasture antigen)	-0.0534163	0.232402	2.22045e-16	0.00010251	0.630994	-0.0732466	0.0680509	2.22045e-16	1.1431e-05	0.513734
128602	C20orf85	chromosome 20 open reading frame 85	-0.0479683	0.546292	2.22045e-16	0.00010251	0.857417	-0.017639	0.800044	2.22045e-16	1.1431e-05	0.961425
128611	ZNF831	zinc finger protein 831	-0.1261	0.060748	2.22045e-16	0.00010251	0.394828	0.00971722	0.486189	2.22045e-16	1.1431e-05	0.866433
128637	TBC1D20	TBC1 domain family, member 20	0.0376455	0.0437576	1.28862e-09	0.00010251	0.138094	-0.0782941	0.213806	2.39003	0.999944	0.308088
128646	SIRPD	signal-regulatory protein delta	-0.0726589	0.375878	2.22045e-16	0.00010251	0.754352	0.0883616	0.227957	2.22045e-16	2.22045e-16	0.724427
128653	C20orf141	chromosome 20 open reading frame 141	-0.170302	0.0330054	2.22045e-16	0.00010251	0.325836	0.0148205	0.153117	2.22045e-16	1.1431e-05	0.642626
128674	PROKR2	prokineticin receptor 2	-0.091399	0.306548	2.22045e-16	0.00010251	0.699641	0.102414	0.329818	2.22045e-16	1.1431e-05	0.789306
1286	COL4A4	collagen, type IV, alpha 4	-0.0174038	0.520326	2.22045e-16	0.00010251	0.844529	-0.0241802	0.659689	2.22045e-16	1.1431e-05	0.925561
128710	C20orf94	chromosome 20 open reading frame 94	0.0502695	0.0489524	2.22045e-16	0.00010251	0.368804	0.0906216	0.334598	2.08665	0.666669	0.543253
1287	COL4A5	collagen, type IV, alpha 5	-0.0233903	0.144227	2.22045e-16	0.00010251	0.528631	-0.131826	0.0609022	2.22045e-16	1.1431e-05	0.50389
128817	CSTL1	cystatin-like 1	-0.188857	0.0413307	2.22045e-16	0.00010251	0.349591	0.0782938	0.322181	2.22045e-16	1.1431e-05	0.784436
128821	CST9L	cystatin 9-like	0.0453321	0.527561	2.22045e-16	0.00010251	0.847878	0.0388955	0.754205	2.22045e-16	1.1431e-05	0.950888
128822	CST9	cystatin 9 (testatin)	-0.0523436	0.584956	6.43929e-15	0.00010251	0.428374	0.0835078	0.32892	2.22045e-16	2.22045e-16	0.789284
128826	C20orf166	chromosome 20 open reading frame 166	-0.0820985	0.253899	2.22045e-16	0.00010251	0.652062	0.145001	0.0898779	2.22045e-16	2.22045e-16	0.54195
128853	DUSP15	dual specificity phosphatase 15	-0.22847	0.0458898	4.29286e-15	0.00010251	0.167832	0.229355	0.00377724	2.22045e-16	1.1431e-05	0.342009
128854	TSPY26P	testis specific protein, Y-linked 26, pseudogene	0.0281522	0.685816	2.22045e-16	0.00010251	0.91583	0.0711246	0.530238	2.22045e-16	2.22045e-16	0.883243
128859	BPIFB6	BPI fold containing family B, member 6	-0.0286759	0.750043	2.22045e-16	0.00010251	0.935368	0.101746	0.210025	2.22045e-16	1.1431e-05	0.710797
128861	BPIFA3	BPI fold containing family A, member 3	-0.317197	0.000268167	2.22045e-16	0.00010251	0.0847243	0.0804125	0.289056	2.22045e-16	1.1431e-05	0.763907
128864	C20orf144	chromosome 20 open reading frame 144	-0.154987	0.111451	1.34188e-06	0.000102513	0.157416	0.062716	0.547453	2.22045e-16	2.22045e-16	0.889638
128866	CHMP4B	charged multivesicular body protein 4B	-0.239331	0.0140011	2.22045e-16	0.00010251	0.253301	-0.267928	0.00362694	0.154544	6.81433e-05	0.180253
128869	PIGU	phosphatidylinositol glycan anchor biosynthesis, class U	0.203317	0.0152008	2.22045e-16	0.00010251	0.259255	0.459001	4.147e-05	2.70358	0.99999	0.0277455
128872	HMGB3P1	high mobility group box 3 pseudogene 1	-0.0921023	0.284196	2.22045e-16	0.00010251	0.680033	0.150604	0.0939764	2.22045e-16	2.22045e-16	0.546671
128876	FAM83C	family with sequence similarity 83, member C	-0.0195297	0.316289	1.90122e-08	0.00010251	0.266093	0.12679	0.068105	9.52394e-12	1.1431e-05	0.301066
1288	COL4A6	collagen, type IV, alpha 6	0.0364419	0.617209	2.22045e-16	0.00010251	0.88946	0.00102457	0.477169	2.22045e-16	1.1431e-05	0.862457
128954	GAB4	GRB2-associated binding protein family, member 4	-0.0184695	0.826999	2.22045e-16	0.00010251	0.959272	-0.0352956	0.631703	2.22045e-16	2.22045e-16	0.916717
128977	C22orf39	chromosome 22 open reading frame 39	0.0342267	0.279216	2.22045e-16	0.00010251	0.675422	0.126868	0.0245753	2.94683	0.999997	0.0683636
128989	C22orf25	chromosome 22 open reading frame 25	0.228385	0.00306262	2.75655	1	0.00507434	0.0114453	0.443445	1.13189e-05	1.14325e-05	0.677711
1289	COL5A1	collagen, type V, alpha 1	0.344102	0.000253294	2.22045e-16	0.00010251	0.0842096	-0.256546	0.00316744	2.22045e-16	1.1431e-05	0.335067
128	ADH5	alcohol dehydrogenase 5 (class III), chi polypeptide	-0.135877	0.0742912	2.22045e-16	0.00010251	0.422624	-0.0732766	0.311483	2.36117	0.999933	0.391454
129025	ZNF280A	zinc finger protein 280A	-0.0739894	0.325026	2.22045e-16	0.00010251	0.715128	0.00345633	0.97558	2.22045e-16	2.22045e-16	0.996057
129049	SGSM1	small G protein signaling modulator 1	-0.199342	0.0239197	2.22045e-16	0.00010251	0.296616	0.0230237	0.49149	0.944466	0.39998	0.647762
129080	EMID1	EMI domain containing 1	-0.135175	0.121507	2.22045e-16	0.00010251	0.498748	0.0191471	0.468307	2.22045e-16	1.1431e-05	0.858334
1290	COL5A2	collagen, type V, alpha 2	-0.0236687	0.702339	2.22045e-16	0.00010251	0.921229	0.0226656	0.818998	2.22045e-16	1.1431e-05	0.965649
129138	ANKRD54	ankyrin repeat domain 54	-0.0596235	0.343398	2.22045e-16	0.00010251	0.72938	0.0601565	0.483168	2.22045e-16	1.1431e-05	0.865467
1291	COL6A1	collagen, type VI, alpha 1	-0.115623	0.148142	2.22045e-16	0.00010251	0.53375	0.0351536	0.473056	3.5143e-11	1.1431e-05	0.697397
129285	PPP1R21	protein phosphatase 1, regulatory subunit 21	0.0232905	0.194528	4.42757e-13	0.00010251	0.265188	-0.0642296	0.371112	2.8291	0.999995	0.337124
129293	TRABD2A	TraB domain containing 2A	-0.0678343	0.410347	2.22045e-16	0.00010251	0.777742	-0.0422118	0.684586	2.22045e-16	2.22045e-16	0.932854
1292	COL6A2	collagen, type VI, alpha 2	-0.0652824	0.378358	2.22045e-16	0.00010251	0.756233	-0.0305476	0.347188	2.22045e-16	1.1431e-05	0.799853
129303	TMEM150A	transmembrane protein 150A	0.0349328	0.65106	2.68358	1	0.125135	-0.569666	9.70013e-05	1.09881e-09	1.1431e-05	0.178587
1293	COL6A3	collagen, type VI, alpha 3	0.427163	0.00304238	2.22045e-16	0.00010251	0.172928	-0.0253748	0.743534	2.22045e-16	1.1431e-05	0.948109
129401	NUP35	nucleoporin 35kDa	0.17161	0.0105464	2.22045e-16	0.00010251	0.233563	0.596188	5.17797e-05	2.22045e-16	2.22045e-16	0.246769
129446	XIRP2	xin actin-binding repeat containing 2	-0.116683	0.22018	2.22045e-16	0.00010251	0.618154	0.108862	0.192549	2.22045e-16	2.22045e-16	0.699348
129450	TYW5	tRNA-yW synthesizing protein 5	0.0180515	0.295143	2.22045e-16	0.00010251	0.688973	-0.159888	0.165224	2.23887	0.999858	0.276992
1294	COL7A1	collagen, type VII, alpha 1	0.0132448	0.618459	2.22045e-16	0.00010251	0.890065	0.0166516	0.636915	2.22045e-16	1.1431e-05	0.918105
129530	LYG1	lysozyme G-like 1	-0.0312644	0.692353	2.22045e-16	0.00010251	0.917943	0.113048	0.348405	2.22045e-16	1.1431e-05	0.800665
129531	MITD1	MIT, microtubule interacting and transport, domain containing 1	-0.0756313	0.384622	2.22045e-16	0.00010251	0.760541	-0.0883901	0.353168	2.87063	0.999996	0.316593
129563	DIS3L2	DIS3 mitotic control homolog (S. cerevisiae)-like 2	-0.0626465	0.0141111	2.22045e-16	0.00010251	0.253962	-0.1038	0.293984	2.06136	0.999546	0.416084
129607	CMPK2	cytidine monophosphate (UMP-CMP) kinase 2, mitochondrial	-0.074528	0.462872	2.22045e-16	0.00010251	0.810673	-0.831785	0.00108318	2.22045e-16	1.1431e-05	0.299342
129642	MBOAT2	membrane bound O-acyltransferase domain containing 2	-0.20672	0.0168945	2.22045e-16	0.00010251	0.267553	-0.0267976	0.173879	2.43773	0.999958	0.264368
129684	CNTNAP5	contactin associated protein-like 5	-0.0517671	0.551338	2.22045e-16	2.22045e-16	0.870959	0.0257003	0.765969	2.22045e-16	2.22045e-16	0.953998
129685	TAF8	TAF8 RNA polymerase II, TATA box binding protein (TBP)-associated factor, 43kDa	0.0338042	0.250476	2.10942e-14	0.00010251	0.306715	0.00435192	0.53162	2.41508	0.999952	0.526457
1296	COL8A2	collagen, type VIII, alpha 2	-0.0849697	0.260424	2.22045e-16	0.00010251	0.658091	0.0217502	0.585499	2.22045e-16	1.1431e-05	0.902806
129787	TMEM18	transmembrane protein 18	0.180365	0.0136886	2.22045e-16	0.00010251	0.251782	0.0683615	0.292855	2.66715	0.999988	0.327651
129790	C7orf13	chromosome 7 open reading frame 13	0.083705	0.314953	2.22045e-16	0.00010251	0.706669	0.0458482	0.570004	2.22045e-16	2.22045e-16	0.897106
1297	COL9A1	collagen, type IX, alpha 1	-0.101162	0.155743	2.22045e-16	0.00010251	0.543274	0.0267735	0.558945	2.22045e-16	1.1431e-05	0.89342
129804	FBLN7	fibulin 7	-0.0357159	0.291963	2.22045e-16	0.00010251	0.685973	-0.00315152	0.362237	4.76286e-13	1.1431e-05	0.674801
129807	NEU4	sialidase 4	-0.173008	0.0489046	2.22045e-16	0.00010251	0.368628	-0.0145562	0.862001	2.22045e-16	1.1431e-05	0.974562
129831	RBM45	RNA binding motif protein 45	0.00577164	0.533304	2.22045e-16	0.00010251	0.851081	0.0626156	0.32785	2.76557	0.999993	0.328267
129852	C2orf73	chromosome 2 open reading frame 73	0.0830714	0.365931	2.22045e-16	0.00010251	0.746884	-0.071694	0.259045	2.22045e-16	2.22045e-16	0.745628
129880	BBS5	Bardet-Biedl syndrome 5	0.13978	0.0275392	2.22045e-16	0.00010251	0.308363	-0.0249726	0.753862	1.81938	0.997497	0.636186
129881	CCDC173	coiled-coil domain containing 173	0.0341629	0.635874	2.22045e-16	0.00010251	0.897223	0.0522584	0.432753	2.56809	0.99998	0.433562
1298	COL9A2	collagen, type IX, alpha 2	-0.440454	0.000415377	2.22045e-16	0.00010251	0.0906285	-0.250753	0.00685398	0.0013348	1.16115e-05	0.201484
1299	COL9A3	collagen, type IX, alpha 3	-0.286143	0.0015787	2.22045e-16	0.00010251	0.149975	-0.0861859	0.430455	4.54747e-13	1.1431e-05	0.690325
12	SERPINA3	serpin peptidase inhibitor, clade A (alpha-1 antiproteinase, antitrypsin), member 3	0.629601	6.645e-07	3.19744e-14	0.00010251	0.0133405	0.823436	1.17353e-07	2.22045e-16	1.1431e-05	0.200563
130013	ACMSD	aminocarboxymuconate semialdehyde decarboxylase	0.0104343	0.331161	2.71627e-08	0.00010251	0.269613	0.0561027	0.474358	2.22045e-16	1.1431e-05	0.86111
130026	ICA1L	islet cell autoantigen 1,69kDa-like	-0.126216	0.0181788	2.22045e-16	0.00010251	0.273208	0.141861	0.0511178	2.22045e-16	1.1431e-05	0.489109
130074	FAM168B	family with sequence similarity 168, member B	0.0444885	0.422996	2.22045e-16	0.00010251	0.786036	-0.0531423	0.150082	3.39805	1	0.134055
1300	COL10A1	collagen, type X, alpha 1	0.00988115	0.645701	2.22045e-16	0.00010251	0.900902	-0.0459347	0.409565	2.22045e-16	1.1431e-05	0.832383
130106	CIB4	calcium and integrin binding family member 4	-0.0460709	0.581321	2.22045e-16	0.00010251	0.874269	0.203304	0.0671228	2.22045e-16	1.1431e-05	0.512445
130120	REG3G	regenerating islet-derived 3 gamma	-0.0993918	0.259671	2.22045e-16	2.22045e-16	0.675944	0.0669763	0.440347	2.22045e-16	2.22045e-16	0.846977
130132	RFTN2	raftlin family member 2	-0.0244055	0.201147	2.22045e-16	2.22045e-16	0.615441	-0.0325067	0.650719	1.55431e-15	1.1431e-05	0.753441
130162	CLHC1	clathrin heavy chain linker domain containing 1	0.187961	0.0189223	2.22045e-16	0.00010251	0.276623	-0.256668	0.00265121	4.25905	1	0.00424047
1301	COL11A1	collagen, type XI, alpha 1	-0.0380605	0.492088	2.22045e-16	0.00010251	0.827789	0.032255	0.468919	2.22045e-16	1.1431e-05	0.858617
130271	PLEKHH2	pleckstrin homology domain containing, family H (with MyTH4 domain) member 2	-0.359343	0.00175665	2.22045e-16	0.00010251	0.15465	-0.334854	0.00866645	1.7731	0.996477	0.117405
1302	COL11A2	collagen, type XI, alpha 2	-0.0907882	0.16101	2.22045e-16	0.00010251	0.549729	0.0922553	0.419977	4.33144e-10	1.1431e-05	0.680791
130340	AP1S3	adaptor-related protein complex 1, sigma 3 subunit	-0.130129	0.222286	2.22045e-16	0.00010251	0.620223	0.366493	0.0149391	2.22045e-16	1.1431e-05	0.408326
130355	C2orf76	chromosome 2 open reading frame 76	-0.0706784	0.168177	2.22045e-16	0.00010251	0.558502	-0.0234906	0.326837	3.15226	0.999999	0.241346
130367	SGPP2	sphingosine-1-phosphate phosphatase 2	-0.102797	0.182152	2.22045e-16	0.00010251	0.576379	-0.290352	0.00593576	2.22045e-16	1.1431e-05	0.361948
130399	ACVR1C	activin A receptor, type IC	-0.110674	0.217499	2.22045e-16	0.00010251	0.615361	-0.00502086	0.266957	2.22045e-16	1.1431e-05	0.75031
1303	COL12A1	collagen, type XII, alpha 1	0.506831	1.76543e-05	2.22045e-16	2.22045e-16	0.0670742	0.597202	0.000202801	2.22045e-16	1.1431e-05	0.264322
130497	OSR1	odd-skipped related 1 (Drosophila)	-0.0688586	0.543858	2.22045e-16	0.00010251	0.856503	0.0427141	0.691731	2.22045e-16	1.1431e-05	0.934641
130502	TTC32	tetratricopeptide repeat domain 32	0.0105371	0.864008	2.22045e-16	0.00010251	0.96972	0.0677996	0.403319	3.39058	1	0.240114
130507	UBR3	ubiquitin protein ligase E3 component n-recognin 3 (putative)	-0.00454389	0.148246	2.22045e-16	0.00010251	0.533963	0.0182882	0.489315	0.703454	0.0237048	0.655303
130535	KCTD18	potassium channel tetramerisation domain containing 18	-0.019411	0.00572283	2.22045e-16	0.00010251	0.200041	-0.141762	0.128388	2.04707	0.999478	0.156798
130540	ALS2CR12	amyotrophic lateral sclerosis 2 (juvenile) chromosome region, candidate 12	-0.114864	0.110395	2.22045e-16	0.00010251	0.482181	0.10891	0.277136	2.22045e-16	1.1431e-05	0.756672
130557	ZNF513	zinc finger protein 513	0.0684388	0.300132	2.22045e-16	0.00010251	0.693481	-0.360023	0.00101413	2.51131	0.999972	0.0561717
130560	SPATA3	spermatogenesis associated 3	0.0318563	0.712744	2.22045e-16	0.00010251	0.92463	0.0444952	0.593669	2.22045e-16	1.1431e-05	0.905815
130574	LYPD6	LY6/PLAUR domain containing 6	0.112481	0.210354	2.22045e-16	0.00010251	0.60782	0.323638	0.00282613	2.22045e-16	1.1431e-05	0.330894
130576	LYPD6B	LY6/PLAUR domain containing 6B	-0.276878	0.000949711	2.22045e-16	0.00010251	0.116693	-0.357819	0.000101385	2.22045e-16	1.1431e-05	0.254427
130589	GALM	galactose mutarotase (aldose 1-epimerase)	-0.136416	0.055533	2.22045e-16	0.00010251	0.384288	0.136622	0.216902	2.41752	0.999952	0.307655
1305	COL13A1	collagen, type XIII, alpha 1	-0.122572	0.115406	2.22045e-16	0.00010251	0.489358	0.0203261	0.578378	2.22045e-16	1.1431e-05	0.900218
130612	TMEM198	transmembrane protein 198	0.174922	0.0207036	3.55271e-15	0.00010251	0.135798	0.0486252	0.334866	2.02414	0.999415	0.452189
130617	ZFAND2B	zinc finger, AN1-type domain 2B	-0.0579712	0.377659	2.22045e-16	0.00010251	0.755792	-0.00574409	0.92149	3.0489	0.999998	0.571135
1306	COL15A1	collagen, type XV, alpha 1	0.00398151	0.958223	2.22045e-16	0.00010251	0.991574	-0.0442479	0.626109	2.22045e-16	1.1431e-05	0.91479
130733	TMEM178A	transmembrane protein 178A	0.00382248	0.967104	2.22045e-16	0.00010251	0.993722	-0.139957	0.160607	2.22045e-16	1.1431e-05	0.669127
130749	CPO	carboxypeptidase O	0.0289584	0.668181	2.22045e-16	0.00010251	0.909607	0.0485308	0.641003	2.22045e-16	2.22045e-16	0.919781
130752	MDH1B	malate dehydrogenase 1B, NAD (soluble)	-0.0354824	0.531211	2.22045e-16	0.00010251	0.849864	-0.0105773	0.661039	2.11002	0.999672	0.612926
1307	COL16A1	collagen, type XVI, alpha 1	0.0633957	0.543205	1.00257	0.999998	0.134759	0.0237101	0.803525	2.22045e-16	1.1431e-05	0.962203
130813	C2orf50	chromosome 2 open reading frame 50	-0.100856	0.222613	6.57025e-05	0.000102664	0.186658	0.104974	0.33185	2.22045e-16	2.22045e-16	0.790953
130814	PQLC3	PQ loop repeat containing 3	0.164962	0.065867	2.22045e-16	0.00010251	0.405661	-0.102303	0.0836097	2.22045e-16	1.1431e-05	0.533123
130827	TMEM182	transmembrane protein 182	-0.0768197	0.183814	2.22045e-16	0.00010251	0.57811	0.0686891	0.401852	2.22045e-16	1.1431e-05	0.828753
130872	AHSA2	AHA1, activator of heat shock 90kDa protein ATPase homolog 2 (yeast)	0.00527683	0.287783	2.22045e-16	0.00010251	0.682856	-0.0720152	0.128282	2.22045e-16	2.22045e-16	0.580327
130888	FBXO36	F-box protein 36	0.0689392	0.401642	2.22045e-16	0.00010251	0.771759	0.102186	0.310568	2.66736	0.999988	0.339688
1308	COL17A1	collagen, type XVII, alpha 1	0.0823236	0.388643	2.22045e-16	0.00010251	0.763044	-0.0178407	0.868247	2.22045e-16	1.1431e-05	0.975951
130916	MTERFD2	MTERF domain containing 2	-0.0607401	0.0441783	2.22045e-16	0.00010251	0.357188	0.000238583	0.21618	3.00476	0.999998	0.213748
130940	CCDC148	coiled-coil domain containing 148	-0.224021	0.0414886	2.22045e-16	0.00010251	0.350078	0.260871	0.0343751	1.85373	0.998052	0.139495
130951	C2orf65	chromosome 2 open reading frame 65	-0.0561265	0.246601	2.22045e-16	0.00010251	0.644823	0.0418207	0.39478	2.22045e-16	1.1431e-05	0.825181
130	ADH6	alcohol dehydrogenase 6 (class V)	-0.0449714	0.560778	2.22045e-16	0.00010251	0.864332	0.0640735	0.383853	2.22045e-16	2.22045e-16	0.820394
131034	CPNE4	copine IV	-0.0241461	0.0936403	2.22045e-16	0.00010251	0.456425	-0.0387937	0.336349	2.22045e-16	1.1431e-05	0.793117
131076	CCDC58	coiled-coil domain containing 58	-0.00691579	0.00258083	2.22045e-16	0.00010251	0.167373	0.167204	0.0571119	2.03639	0.666669	0.157857
131096	KCNH8	potassium voltage-gated channel, subfamily H (eag-related), member 8	0.0205906	0.487225	2.22045e-16	0.00010251	0.824952	0.0250559	0.703545	0.528207	0.00400952	0.662617
1310	COL19A1	collagen, type XIX, alpha 1	-0.0215232	0.789366	2.22045e-16	2.22045e-16	0.952095	-0.0795861	0.506094	2.22045e-16	1.1431e-05	0.874203
131118	DNAJC19	DnaJ (Hsp40) homolog, subfamily C, member 19	-0.105084	0.124203	2.22045e-16	0.00010251	0.502585	0.112227	0.134989	3.03379	0.999998	0.101171
131177	FAM3D	family with sequence similarity 3, member D	-0.137778	0.202549	2.22045e-16	0.00010251	0.598861	0.0958942	0.45772	2.22045e-16	1.1431e-05	0.854041
1311	COMP	cartilage oligomeric matrix protein	-0.0981415	0.440492	1.82943e-12	0.00010251	0.352518	0.0635842	0.476557	2.22045e-16	1.1431e-05	0.862132
1312	COMT	catechol-O-methyltransferase	-0.282459	0.002062	2.22045e-16	0.00010251	0.160031	-0.127314	0.0113262	1.38373	0.666395	0.152679
131368	ZPLD1	zona pellucida-like domain containing 1	0.00642484	0.89233	2.22045e-16	0.00010251	0.97583	0.00913504	0.591424	2.22045e-16	1.1431e-05	0.904946
131375	LYZL4	lysozyme-like 4	-0.0769523	0.430574	2.22045e-16	0.00010251	0.790797	-0.0120936	0.909805	2.22045e-16	1.1431e-05	0.984028
131377	KBTBD5	kelch repeat and BTB (POZ) domain containing 5	-0.187813	0.038044	2.22045e-16	0.00010251	0.340365	0.14514	0.272792	2.22045e-16	1.1431e-05	0.753855
131408	FAM131A	family with sequence similarity 131, member A	-0.156876	0.156995	2.22045e-16	0.00010251	0.544938	0.00173635	0.218513	2.22045e-16	2.22045e-16	0.717402
131450	CD200R1	CD200 receptor 1	0.015404	0.54849	2.22045e-16	2.22045e-16	0.869426	0.111259	0.179176	2.22045e-16	1.1431e-05	0.688809
131474	CHCHD4	coiled-coil-helix-coiled-coil-helix domain containing 4	-0.011699	0.863737	2.22045e-16	0.00010251	0.9696	-0.0985843	0.209001	3.576	1	0.17979
1314	COPA	coatomer protein complex, subunit alpha	0.00567454	0.387564	2.22045e-16	0.00010251	0.762439	-0.0853503	0.197306	2.23731	0.999857	0.312085
131540	ZDHHC19	zinc finger, DHHC-type containing 19	-0.0554373	0.509113	2.22045e-16	0.00010251	0.837596	-0.039763	0.653847	3.06747e-08	1.1431e-05	0.735461
131544	CRYBG3	beta-gamma crystallin domain containing 3	0.0324322	0.162804	2.22045e-16	0.00010251	0.552115	-0.114889	0.0369846	2.22045e-16	1.1431e-05	0.463449
131566	DCBLD2	discoidin, CUB and LCCL domain containing 2	0.01796	0.367636	4.88434e-10	0.00010251	0.302344	0.0689383	0.532282	1.86357	0.998186	0.601972
131578	LRRC15	leucine rich repeat containing 15	-0.00127628	0.405526	2.44249e-15	0.00010251	0.375085	0.0644217	0.575171	2.22045e-16	1.1431e-05	0.899025
131583	FAM43A	family with sequence similarity 43, member A	0.318458	0.00157999	2.58655	1	0.00411168	-0.192956	0.0498255	2.8942	0.999996	0.0876083
1315	COPB1	coatomer protein complex, subunit beta 1	-0.0261981	0.617186	2.22045e-16	0.00010251	0.889392	-0.0676581	0.216429	2.27635	0.999888	0.325411
131601	TPRA1	transmembrane protein, adipocyte asscociated 1	-0.393527	2.00312e-05	2.22045e-16	0.00010251	0.0636806	-0.284141	0.00175315	2.48719	0.999968	0.06307
131616	TMEM42	transmembrane protein 42	-0.465964	1.24293e-05	2.22045e-16	2.22045e-16	0.0651807	-0.266561	0.0201304	2.53955	0.999976	0.0979837
131669	UROC1	urocanate hydratase 1	-0.140505	0.0355718	2.22045e-16	0.00010251	0.333399	0.124433	0.163279	3.67617e-12	1.1431e-05	0.65674
1316	KLF6	Kruppel-like factor 6	0.094739	0.161135	2.22045e-16	0.00010251	0.549897	-0.198327	0.0134561	3.99966	1	0.0131237
1317	SLC31A1	solute carrier family 31 (copper transporters), member 1	-0.000749482	0.320795	2.22045e-16	0.00010251	0.711288	0.198367	0.0236228	2.27694	0.999888	0.114923
131831	FAM194A	family with sequence similarity 194, member A	0.087728	0.439368	4.66316e-11	0.00010251	0.336405	-0.0818961	0.45861	2.22045e-16	1.1431e-05	0.854385
131870	NUDT16	nudix (nucleoside diphosphate linked moiety X)-type motif 16	-0.0540663	0.524408	4.55661e-06	0.000102521	0.294046	-0.218103	0.00697886	2.33562	0.999922	0.0898175
131873	COL6A6	collagen, type VI, alpha 6	0.0408376	0.581533	2.22045e-16	0.00010251	0.874381	0.00271567	0.965657	2.22045e-16	1.1431e-05	0.994518
1318	SLC31A2	solute carrier family 31 (copper transporters), member 2	0.00175696	0.571543	3.60081e-06	0.000102518	0.30919	-0.407951	0.000185385	2.1385	0.999729	0.0607841
131920	TMEM207	transmembrane protein 207	0.0689245	0.531406	2.22045e-16	0.00010251	0.85005	0.059919	0.641082	2.22045e-16	1.1431e-05	0.919595
131965	METTL6	methyltransferase like 6	0.118353	0.111582	2.22045e-16	0.00010251	0.483924	0.0242133	0.150881	3.45073	1	0.132073
131	ADH7	alcohol dehydrogenase 7 (class IV), mu or sigma polypeptide	-0.088278	0.342981	2.22045e-16	0.00010251	0.728978	0.0212902	0.809362	2.22045e-16	1.1431e-05	0.963311
132001	TAMM41	TAM41, mitochondrial translocator assembly and maintenance protein, homolog (S. cerevisiae)	0.0692372	0.0966902	2.22045e-16	0.00010251	0.461158	-0.0984781	0.22741	2.90928	0.999997	0.232354
132014	IL17RE	interleukin 17 receptor E	-0.0751207	0.312798	2.22045e-16	0.00010251	0.704761	0.0504744	0.225661	2.22045e-16	1.1431e-05	0.721951
132112	RTP1	receptor (chemosensory) transporter protein 1	-0.0976973	0.0667531	2.22045e-16	0.00010251	0.407565	0.0525435	0.581906	2.22045e-16	1.1431e-05	0.901531
132141	IQCF1	IQ motif containing F1	-0.0657393	0.415902	2.22045e-16	0.00010251	0.781985	0.182262	0.0669091	1.84099e-05	1.14335e-05	0.280618
132158	GLYCTK	glycerate kinase	-0.112588	0.130083	2.22045e-16	0.00010251	0.510698	0.0068784	0.866722	0.795278	0.0569961	0.65814
132160	PPM1M	protein phosphatase, Mg2+/Mn2+ dependent, 1M	0.0685077	0.398145	3.30574	1	0.0826856	-0.0830615	0.342053	2.22045e-16	2.22045e-16	0.797334
132200	C3orf49	chromosome 3 open reading frame 49	0.0865778	0.233998	2.22045e-16	0.00010251	0.632329	0.075332	0.516759	2.22045e-16	2.22045e-16	0.878219
132203	SNTN	sentan, cilia apical structure protein	-0.492626	0.000147859	2.22045e-16	0.00010251	0.0777594	-0.0234588	0.750521	2.22045e-16	1.1431e-05	0.949882
132204	SYNPR	synaptoporin	-0.0181709	0.561746	2.22045e-16	0.00010251	0.864883	-0.0222389	0.855643	2.22045e-16	1.1431e-05	0.973166
132241	RPL32P3	ribosomal protein L32 pseudogene 3	0.0876842	0.0448483	2.22045e-16	0.00010251	0.358945	-0.110343	0.193411	2.22045e-16	2.22045e-16	0.699989
132243	H1FOO	H1 histone family, member O, oocyte-specific	-0.25313	0.0319404	4.64073e-14	0.00010251	0.145489	0.13224	0.15765	2.22045e-16	1.1431e-05	0.658383
132299	OCIAD2	OCIA domain containing 2	0.145329	0.0352141	2.22045e-16	0.00010251	0.332165	-0.0303163	0.629259	2.22045e-16	1.1431e-05	0.915827
132320	SCLT1	sodium channel and clathrin linker 1	0.249234	0.0130196	2.22045e-16	0.00010251	0.248355	0.331433	0.00408673	2.85302	0.999995	0.0462622
132321	C4orf33	chromosome 4 open reading frame 33	0.0266074	0.399203	2.22045e-16	0.00010251	0.770398	-0.00598505	0.466952	2.84496	0.999995	0.38397
132332	TMEM155	transmembrane protein 155	-0.0160393	0.341135	2.22045e-16	0.00010251	0.727901	-0.0271098	0.21095	2.22045e-16	2.22045e-16	0.712059
132430	PABPC4L	poly(A) binding protein, cytoplasmic 4-like	0.249162	0.0318918	2.22045e-16	0.00010251	0.322659	0.125534	0.134213	2.22045e-16	1.1431e-05	0.585738
132612	ADAD1	adenosine deaminase domain containing 1 (testis-specific)	-0.0746847	0.265171	2.22045e-16	0.00010251	0.662843	0.0287723	0.258016	2.22045e-16	1.1431e-05	0.744409
132625	ZFP42	zinc finger protein 42 homolog (mouse)	-0.102186	0.211272	2.22045e-16	0.00010251	0.608937	0.0755791	0.265498	4.18126	1	0.177693
132660	LIN54	lin-54 homolog (C. elegans)	0.00694499	0.931608	2.22045e-16	0.00010251	0.985533	0.297066	0.000887241	1.2916	0.499999	0.141306
132671	SPATA18	spermatogenesis associated 18	0.291309	0.00195153	0.0113081	0.000132681	0.0218895	-0.06643	0.441661	2.22045e-16	1.1431e-05	0.847184
[truncated: 17,523 more rows]
