# Supplementary material for: Genome-Wide Signatures of Transcription Factor Activity: Connecting Transcription Factors, Disease, and Small Molecules
Source: PLoS Comput Biol. 2013 Sep 5;9(9):e1003198. doi: 10.1371/journal.pcbi.1003198 (PMC3764016; doi:10.1371/journal.pcbi.1003198)
Supplement: Table S2 — Results of the LRpath enrichment analysis of ERα and E2F1 TREG signatures for all GO terms. (XLSX) [file pcbi.1003198.s007.xlsx]

## Sheet: ERalphaSignature
category.ID	category.description	n.genes	pvalue	fdr
GO:0048332	mesoderm morphogenesis	43	1.11801e-07	0.000314894
GO:0004930	G-protein coupled receptor activity	350	1.76664e-07	0.000314894
GO:0070161	anchoring junction	174	1.84797e-07	0.000314894
GO:0005925	focal adhesion	108	3.63203e-07	0.000370043
GO:0048732	gland development	231	3.7564e-07	0.000370043
GO:0014031	mesenchymal cell development	92	4.41949e-07	0.000370043
GO:0005912	adherens junction	159	5.06709e-07	0.000370043
GO:0007010	cytoskeleton organization	579	5.81286e-07	0.000371442
GO:0045682	regulation of epidermis development	30	7.14737e-07	0.000405971
GO:0060429	epithelium development	409	9.41162e-07	0.000481122
GO:0005924	cell-substrate adherens junction	111	1.04355e-06	0.000484965
GO:0048729	tissue morphogenesis	324	1.14383e-06	0.000487271
GO:0016628	oxidoreductase activity, acting on the CH-CH group of donors, NAD or NADP as acceptor	19	1.89391e-06	0.000744743
GO:0030055	cell-substrate junction	116	2.18454e-06	0.000797669
GO:0060485	mesenchyme development	117	4.26501e-06	0.00138939
GO:0004984	olfactory receptor activity	38	4.34864e-06	0.00138939
GO:0016323	basolateral plasma membrane	226	5.09837e-06	0.00153311
GO:0010039	response to iron ion	20	6.82507e-06	0.00183736
GO:0001707	mesoderm formation	39	6.829e-06	0.00183736
GO:0048762	mesenchymal cell differentiation	99	9.29277e-06	0.00237162
GO:0007264	small GTPase mediated signal transduction	382	9.74257e-06	0.00237162
GO:0030036	actin cytoskeleton organization	304	1.2107e-05	0.00273809
GO:0010038	response to metal ion	217	1.23193e-05	0.00273809
GO:0030855	epithelial cell differentiation	221	1.47071e-05	0.00313261
GO:0070271	protein complex biogenesis	547	1.60761e-05	0.00325708
GO:0006461	protein complex assembly	545	1.65657e-05	0.00325708
GO:0051494	negative regulation of cytoskeleton organization	63	1.90728e-05	0.00348993
GO:0004888	transmembrane signaling receptor activity	667	1.94318e-05	0.00348993
GO:0015695	organic cation transport	27	2.02637e-05	0.00348993
GO:0005626	insoluble fraction	773	2.04808e-05	0.00348993
GO:0033598	mammary gland epithelial cell proliferation	19	2.16365e-05	0.00356793
GO:0044282	small molecule catabolic process	257	2.32819e-05	0.00369034
GO:0030029	actin filament-based process	343	2.38226e-05	0.00369034
GO:0005811	lipid particle	22	2.86207e-05	0.0043032
GO:0006066	alcohol metabolic process	466	3.18581e-05	0.00465311
GO:0043586	tongue development	15	3.2784e-05	0.00465533
GO:0007015	actin filament organization	163	3.62479e-05	0.00500809
GO:0009725	response to hormone stimulus	622	4.19704e-05	0.0055739
GO:0046483	heterocycle metabolic process	827	4.25239e-05	0.0055739
GO:0032787	monocarboxylic acid metabolic process	314	4.47822e-05	0.00572317
GO:0031327	negative regulation of cellular biosynthetic process	761	4.60561e-05	0.00574241
GO:0016477	cell migration	641	4.74771e-05	0.00577864
GO:0005903	brush border	45	5.01107e-05	0.00577993
GO:0051258	protein polymerization	113	5.01557e-05	0.00577993
GO:0001503	ossification	223	5.11664e-05	0.00577993
GO:0014032	neural crest cell development	41	5.20103e-05	0.00577993
GO:0010669	epithelial structure maintenance	12	5.81513e-05	0.00632488
GO:0019080	viral genome expression	110	6.61621e-05	0.00690246
GO:0019083	viral transcription	110	6.61621e-05	0.00690246
GO:0048870	cell motility	680	7.28778e-05	0.00695443
GO:0051674	localization of cell	680	7.28778e-05	0.00695443
GO:0002009	morphogenesis of an epithelium	244	7.32205e-05	0.00695443
GO:0006082	organic acid metabolic process	687	7.32724e-05	0.00695443
GO:0031526	brush border membrane	29	7.42658e-05	0.00695443
GO:0042180	cellular ketone metabolic process	697	7.48227e-05	0.00695443
GO:0040007	growth	613	7.66204e-05	0.00699435
GO:0035295	tube development	317	8.43724e-05	0.00756632
GO:0009890	negative regulation of biosynthetic process	774	8.58463e-05	0.00756632
GO:0006656	phosphatidylcholine biosynthetic process	12	8.7367e-05	0.00756983
GO:0051153	regulation of striated muscle cell differentiation	40	9.53991e-05	0.00807327
GO:0019752	carboxylic acid metabolic process	672	9.93699e-05	0.00807327
GO:0043436	oxoacid metabolic process	672	9.93699e-05	0.00807327
GO:0001666	response to hypoxia	195	9.94945e-05	0.00807327
GO:0003924	GTPase activity	177	0.000104399	0.00823245
GO:0038023	signaling receptor activity	744	0.000104677	0.00823245
GO:0046686	response to cadmium ion	27	0.000112276	0.00869626
GO:0042802	identical protein binding	638	0.000116278	0.00887185
GO:0046470	phosphatidylcholine metabolic process	25	0.000124038	0.00932477
GO:0005624	membrane fraction	745	0.000131138	0.00971561
GO:0070482	response to oxygen levels	210	0.000134467	0.00981993
GO:0031967	organelle envelope	578	0.000143525	0.0103338
GO:0045604	regulation of epidermal cell differentiation	18	0.000151569	0.0105145
GO:0015838	betaine transport	11	0.000152205	0.0105145
GO:0015879	carnitine transport	11	0.000152205	0.0105145
GO:0001704	formation of primary germ layer	53	0.000158723	0.0107348
GO:0046983	protein dimerization activity	614	0.000159593	0.0107348
GO:0035239	tube morphogenesis	213	0.00016706	0.011091
GO:0030835	negative regulation of actin filament depolymerization	24	0.00017143	0.0112353
GO:0006271	DNA strand elongation involved in DNA replication	29	0.000179504	0.0114151
GO:0008610	lipid biosynthetic process	405	0.000181988	0.0114151
GO:0048545	response to steroid hormone stimulus	278	0.000183674	0.0114151
GO:0006809	nitric oxide biosynthetic process	48	0.00019209	0.0114151
GO:0007498	mesoderm development	75	0.000194921	0.0114151
GO:0043242	negative regulation of protein complex disassembly	41	0.000194952	0.0114151
GO:0051270	regulation of cellular component movement	335	0.000196965	0.0114151
GO:0000278	mitotic cell cycle	611	0.000197804	0.0114151
GO:0044255	cellular lipid metabolic process	609	0.000198833	0.0114151
GO:0007265	Ras protein signal transduction	207	0.000200104	0.0114151
GO:0007589	body fluid secretion	59	0.000205927	0.0114151
GO:0043502	regulation of muscle adaptation	24	0.000207432	0.0114151
GO:0001837	epithelial to mesenchymal transition	55	0.000210814	0.0114151
GO:0033875	ribonucleoside bisphosphate metabolic process	11	0.000212135	0.0114151
GO:0034032	purine nucleoside bisphosphate metabolic process	11	0.000212135	0.0114151
GO:0034035	purine ribonucleoside bisphosphate metabolic process	11	0.000212135	0.0114151
GO:0050427	3'-phosphoadenosine 5'-phosphosulfate metabolic process	11	0.000212135	0.0114151
GO:0071456	cellular response to hypoxia	41	0.000217089	0.01156
GO:0008202	steroid metabolic process	243	0.00022107	0.0115805
GO:0051186	cofactor metabolic process	208	0.000222004	0.0115805
GO:0009968	negative regulation of signal transduction	437	0.000224389	0.0115866
GO:0006753	nucleoside phosphate metabolic process	686	0.000239472	0.0121206
GO:0009117	nucleotide metabolic process	686	0.000239472	0.0121206
GO:0008092	cytoskeletal protein binding	447	0.00024797	0.0124277
GO:0009887	organ morphogenesis	592	0.000262476	0.0129534
GO:0022612	gland morphogenesis	88	0.000267846	0.0129534
GO:0031975	envelope	586	0.000269715	0.0129534
GO:2000113	negative regulation of cellular macromolecule biosynthetic process	666	0.000271747	0.0129534
GO:0051172	negative regulation of nitrogen compound metabolic process	719	0.000273041	0.0129534
GO:0002028	regulation of sodium ion transport	27	0.000273813	0.0129534
GO:0006778	porphyrin-containing compound metabolic process	34	0.000276454	0.0129534
GO:0003300	cardiac muscle hypertrophy	19	0.000281265	0.0129534
GO:0014897	striated muscle hypertrophy	19	0.000281265	0.0129534
GO:0006805	xenobiotic metabolic process	113	0.000290332	0.0132516
GO:0008544	epidermis development	198	0.000299464	0.0135475
GO:0033013	tetrapyrrole metabolic process	35	0.000304284	0.0136447
GO:0046661	male sex differentiation	100	0.00030958	0.0137615
GO:0030042	actin filament depolymerization	28	0.000326464	0.0142301
GO:0022616	DNA strand elongation	32	0.00033297	0.0142301
GO:0006576	cellular biogenic amine metabolic process	98	0.000333352	0.0142301
GO:0055001	muscle cell development	103	0.000333558	0.0142301
GO:0002070	epithelial cell maturation	10	0.000334039	0.0142301
GO:0009410	response to xenobiotic stimulus	114	0.000341088	0.0142897
GO:0071466	cellular response to xenobiotic stimulus	114	0.000341088	0.0142897
GO:0014033	neural crest cell differentiation	46	0.000344863	0.0142897
GO:0030334	regulation of cell migration	301	0.000346647	0.0142897
GO:0010611	regulation of cardiac muscle hypertrophy	15	0.000349416	0.0142897
GO:0010558	negative regulation of macromolecule biosynthetic process	689	0.000352529	0.0143026
GO:0019867	outer membrane	104	0.000357687	0.0143976
GO:0030054	cell junction	515	0.000362108	0.0144617
GO:0044391	ribosomal subunit	77	0.000365035	0.0144656
GO:0044283	small molecule biosynthetic process	333	0.00040237	0.0158224
GO:0016331	morphogenesis of embryonic epithelium	90	0.000406645	0.0158685
GO:0030879	mammary gland development	110	0.000412227	0.0159644
GO:0043623	cellular protein complex assembly	227	0.000420194	0.0161506
GO:0005605	basal lamina	18	0.000427152	0.0161997
GO:0033261	regulation of S phase	26	0.000427808	0.0161997
GO:0042439	ethanolamine-containing compound metabolic process	37	0.000442645	0.0166383
GO:0030834	regulation of actin filament depolymerization	27	0.000449988	0.0167908
GO:0055086	nucleobase-containing small molecule metabolic process	726	0.00045653	0.0168193
GO:0035304	regulation of protein dephosphorylation	11	0.000457332	0.0168193
GO:0051320	S phase	129	0.000485203	0.017624
GO:0019363	pyridine nucleotide biosynthetic process	10	0.000489555	0.017624
GO:0072525	pyridine-containing compound biosynthetic process	10	0.000489555	0.017624
GO:0045934	negative regulation of nucleobase-containing compound metabolic process	711	0.000493776	0.0176516
GO:0045930	negative regulation of mitotic cell cycle	32	0.000529747	0.0186874
GO:0051084	'de novo' posttranslational protein folding	44	0.000530063	0.0186874
GO:0007566	embryo implantation	26	0.000566374	0.0198308
GO:0031253	cell projection membrane	122	0.00057268	0.0198689
GO:0043401	steroid hormone mediated signaling pathway	15	0.000575234	0.0198689
GO:0016627	oxidoreductase activity, acting on the CH-CH group of donors	46	0.000587731	0.0201643
GO:0031490	chromatin DNA binding	13	0.000593419	0.0202237
GO:0042573	retinoic acid metabolic process	12	0.000601835	0.0203747
GO:0030234	enzyme regulator activity	699	0.000608367	0.0204523
GO:2000145	regulation of cell motility	316	0.000612129	0.0204523
GO:0016818	hydrolase activity, acting on acid anhydrides, in phosphorus-containing anhydrides	602	0.000628584	0.0207687
GO:0019899	enzyme binding	805	0.000632721	0.0207687
GO:0046513	ceramide biosynthetic process	16	0.000633787	0.0207687
GO:0050907	detection of chemical stimulus involved in sensory perception	28	0.000662356	0.0214822
GO:0031968	organelle outer membrane	101	0.000663964	0.0214822
GO:0065003	macromolecular complex assembly	699	0.000693028	0.0222815
GO:0016126	sterol biosynthetic process	47	0.000706877	0.0223758
GO:0006163	purine nucleotide metabolic process	596	0.000708604	0.0223758
GO:0014896	muscle hypertrophy	21	0.000709092	0.0223758
GO:0010648	negative regulation of cell communication	472	0.000717276	0.0224952
GO:0031674	I band	57	0.000727187	0.022667
GO:0006414	translational elongation	58	0.000734262	0.0227488
GO:0071248	cellular response to metal ion	66	0.000741842	0.0228452
GO:0006458	'de novo' protein folding	48	0.000769069	0.0235356
GO:0060602	branch elongation of an epithelium	13	0.00077347	0.0235356
GO:0016817	hydrolase activity, acting on acid anhydrides	604	0.000778074	0.0235356
GO:0051693	actin filament capping	22	0.000788341	0.0237059
GO:0006790	sulfur compound metabolic process	130	0.000840058	0.0251133
GO:0046209	nitric oxide metabolic process	56	0.000859047	0.0255317
GO:0072521	purine-containing compound metabolic process	628	0.000878896	0.0257893
GO:0015697	quaternary ammonium group transport	14	0.000893908	0.0257893
GO:0001701	in utero embryonic development	221	0.000896779	0.0257893
GO:0008329	pattern recognition receptor activity	12	0.000900989	0.0257893
GO:0042803	protein homodimerization activity	419	0.000901038	0.0257893
GO:0051253	negative regulation of RNA metabolic process	614	0.000901719	0.0257893
GO:0010035	response to inorganic substance	319	0.000903029	0.0257893
GO:0009308	amine metabolic process	491	0.000908912	0.0258131
GO:0043500	muscle adaptation	36	0.000939022	0.0263831
GO:0071705	nitrogen compound transport	171	0.000939303	0.0263831
GO:0014743	regulation of muscle hypertrophy	16	0.000958666	0.0267798
GO:0030175	filopodium	40	0.000983193	0.0273157
GO:0006613	cotranslational protein targeting to membrane	68	0.00101172	0.0278218
GO:0017111	nucleoside-triphosphatase activity	579	0.0010123	0.0278218
GO:0071241	cellular response to inorganic substance	75	0.00103691	0.0281049
GO:0006614	SRP-dependent cotranslational protein targeting to membrane	66	0.00104888	0.0281049
GO:0031965	nuclear membrane	136	0.00104968	0.0281049
GO:0046165	alcohol biosynthetic process	95	0.0010532	0.0281049
GO:0006921	cellular component disassembly involved in apoptosis	64	0.00106446	0.0281049
GO:0031581	hemidesmosome assembly	12	0.00108184	0.0281049
GO:0043566	structure-specific DNA binding	175	0.00108509	0.0281049
GO:0003007	heart morphogenesis	137	0.00108573	0.0281049
GO:0051146	striated muscle cell differentiation	138	0.00108595	0.0281049
GO:0016462	pyrophosphatase activity	600	0.00108686	0.0281049
GO:0043244	regulation of protein complex disassembly	55	0.00108825	0.0281049
GO:0023057	negative regulation of signaling	471	0.00108857	0.0281049
GO:0009792	embryo development ending in birth or egg hatching	371	0.00109458	0.0281181
GO:0055002	striated muscle cell development	87	0.001106	0.0282341
GO:0048008	platelet-derived growth factor receptor signaling pathway	26	0.00111148	0.0282341
GO:0060562	epithelial tube morphogenesis	164	0.00111567	0.0282341
GO:0030041	actin filament polymerization	67	0.00114076	0.0287269
GO:0003254	regulation of membrane depolarization	13	0.001147	0.0287424
GO:0007090	regulation of S phase of mitotic cell cycle	19	0.00117717	0.0293546
GO:0051261	protein depolymerization	50	0.00120092	0.0298015
GO:0015837	amine transport	147	0.00121931	0.0300324
GO:0043627	response to estrogen stimulus	140	0.00122198	0.0300324
GO:0000084	S phase of mitotic cell cycle	121	0.00125597	0.0305863
GO:0008064	regulation of actin polymerization or depolymerization	64	0.00125648	0.0305863
GO:0019200	carbohydrate kinase activity	19	0.0012818	0.0310548
GO:0015893	drug transport	10	0.00129082	0.0311193
GO:0045892	negative regulation of transcription, DNA-dependent	594	0.00129664	0.0311193
GO:0051147	regulation of muscle cell differentiation	75	0.0013458	0.0321457
GO:0001786	phosphatidylserine binding	10	0.00135198	0.0321457
GO:0071453	cellular response to oxygen levels	46	0.00136983	0.0322941
GO:0009790	embryo development	647	0.00137086	0.0322941
GO:0048699	generation of neurons	811	0.00137974	0.0323542
GO:0019362	pyridine nucleotide metabolic process	38	0.00139697	0.0324606
GO:0072524	pyridine-containing compound metabolic process	38	0.00139697	0.0324606
GO:0007565	female pregnancy	123	0.00141075	0.0325752
GO:0008154	actin polymerization or depolymerization	84	0.00141465	0.0325752
GO:0048010	vascular endothelial growth factor receptor signaling pathway	38	0.00143836	0.0329727
GO:0051329	interphase of mitotic cell cycle	331	0.0015032	0.0341109
GO:0006415	translational termination	54	0.00150881	0.0341109
GO:0002064	epithelial cell development	64	0.00151464	0.0341109
GO:0045616	regulation of keratinocyte differentiation	14	0.00151471	0.0341109
GO:0002020	protease binding	39	0.00152833	0.0342155
GO:0046520	sphingoid biosynthetic process	18	0.00153273	0.0342155
GO:0006105	succinate metabolic process	10	0.00155251	0.0344268
GO:0043621	protein self-association	25	0.00155567	0.0344268
GO:0016071	mRNA metabolic process	470	0.00160918	0.0354576
GO:0055085	transmembrane transport	714	0.00163605	0.0358948
GO:0044275	cellular carbohydrate catabolic process	115	0.00167652	0.0366255
GO:0030832	regulation of actin filament length	65	0.00168805	0.0367204
GO:0051493	regulation of cytoskeleton organization	199	0.00171488	0.037146
GO:0045047	protein targeting to ER	68	0.00173997	0.0373728
GO:0072599	establishment of protein localization in endoplasmic reticulum	68	0.00173997	0.0373728
GO:0051325	interphase	337	0.00175793	0.0376005
GO:0022626	cytosolic ribosome	52	0.00176669	0.0376023
GO:0008289	lipid binding	371	0.00177272	0.0376023
GO:0010629	negative regulation of gene expression	656	0.00179048	0.0377006
GO:0005635	nuclear envelope	219	0.00179211	0.0377006
GO:0070972	protein localization in endoplasmic reticulum	77	0.00180214	0.0377562
GO:0051188	cofactor biosynthetic process	113	0.0018136	0.0378414
GO:0071295	cellular response to vitamin	54	0.00189652	0.0392175
GO:0009719	response to endogenous stimulus	762	0.0019115	0.0392175
GO:0016052	carbohydrate catabolic process	135	0.00191343	0.0392175
GO:0006631	fatty acid metabolic process	232	0.00191688	0.0392175
GO:0007606	sensory perception of chemical stimulus	60	0.00191791	0.0392175
GO:0007608	sensory perception of smell	27	0.0019277	0.0392606
GO:0044106	cellular amine metabolic process	425	0.00193568	0.0392666
GO:0060284	regulation of cell development	367	0.00196815	0.0397676
GO:0030155	regulation of cell adhesion	216	0.00205022	0.0411265
GO:0030833	regulation of actin filament polymerization	56	0.00206412	0.0411265
GO:0051726	regulation of cell cycle	587	0.00206755	0.0411265
GO:0044092	negative regulation of molecular function	558	0.00206759	0.0411265
GO:0010862	positive regulation of pathway-restricted SMAD protein phosphorylation	15	0.00210304	0.0416696
GO:0071822	protein complex subunit organization	621	0.00213459	0.0419215
GO:0001889	liver development	78	0.0021371	0.0419215
GO:0071383	cellular response to steroid hormone stimulus	53	0.00214036	0.0419215
GO:0048864	stem cell development	50	0.00217581	0.0424276
GO:0030837	negative regulation of actin filament polymerization	28	0.0021828	0.0424276
GO:0030018	Z disc	47	0.00219169	0.042439
GO:0048741	skeletal muscle fiber development	54	0.00222878	0.0429944
GO:0014037	Schwann cell differentiation	17	0.00226583	0.0435447
GO:0090100	positive regulation of transmembrane receptor protein serine/threonine kinase signaling pathway	50	0.00232473	0.0445095
GO:0043009	chordate embryonic development	364	0.00236329	0.0449318
GO:0051051	negative regulation of transport	209	0.00237085	0.0449318
GO:0048608	reproductive structure development	202	0.00237316	0.0449318
GO:0032870	cellular response to hormone stimulus	348	0.00243158	0.0458512
GO:0019902	phosphatase binding	79	0.00245851	0.0458512
GO:0040012	regulation of locomotion	337	0.00246052	0.0458512
GO:0033273	response to vitamin	144	0.00246574	0.0458512
GO:0032970	regulation of actin filament-based process	132	0.00246656	0.0458512
GO:0007584	response to nutrient	212	0.00247977	0.0459296
GO:0005901	caveola	54	0.00248881	0.0459307
GO:0015629	actin cytoskeleton	284	0.00249972	0.045966
GO:0019320	hexose catabolic process	84	0.00252889	0.0463357
GO:0030500	regulation of bone mineralization	45	0.00256364	0.0468047
GO:0001558	regulation of cell growth	239	0.00258019	0.0469393
GO:0031528	microvillus membrane	13	0.00260114	0.0471526
GO:0005792	microsome	223	0.0026231	0.0473826
GO:0043648	dicarboxylic acid metabolic process	38	0.00270666	0.0483995
GO:0060393	regulation of pathway-restricted SMAD protein phosphorylation	18	0.00270714	0.0483995
GO:0042598	vesicular fraction	227	0.00270779	0.0483995
GO:0043542	endothelial cell migration	87	0.0027472	0.048513
GO:0050673	epithelial cell proliferation	189	0.00275398	0.048513
GO:0048029	monosaccharide binding	51	0.00275834	0.048513
GO:0030182	neuron differentiation	749	0.00276271	0.048513
GO:0022403	cell cycle phase	654	0.00277394	0.048513
GO:0044270	cellular nitrogen compound catabolic process	452	0.00277946	0.048513
GO:0032026	response to magnesium ion	12	0.00278058	0.048513
GO:0009108	coenzyme biosynthetic process	84	0.00280045	0.0486477
GO:0000038	very long-chain fatty acid metabolic process	26	0.00280733	0.0486477
GO:0032272	negative regulation of protein polymerization	33	0.00285987	0.0493907
GO:0015238	drug transmembrane transporter activity	12	0.00290714	0.050038
GO:2000026	regulation of multicellular organismal development	818	0.00292265	0.0501362
GO:0044271	cellular nitrogen compound biosynthetic process	436	0.00302605	0.0517364
GO:0030501	positive regulation of bone mineralization	24	0.00305594	0.0520325
GO:0032355	response to estradiol stimulus	86	0.00306373	0.0520325
GO:0030529	ribonucleoprotein complex	383	0.00310339	0.0525316
GO:0061180	mammary gland epithelium development	59	0.00312002	0.052622
GO:0014020	primary neural tube formation	48	0.00312932	0.052622
GO:0007044	cell-substrate junction assembly	51	0.00315551	0.0527753
GO:0042493	response to drug	309	0.0031638	0.0527753
GO:0071702	organic substance transport	424	0.00316941	0.0527753
GO:0016049	cell growth	304	0.00318491	0.0528613
GO:0006733	oxidoreduction coenzyme metabolic process	46	0.00319624	0.0528776
GO:0046364	monosaccharide biosynthetic process	73	0.00327813	0.0539905
GO:0005902	microvillus	50	0.00328623	0.0539905
GO:0051341	regulation of oxidoreductase activity	59	0.00329519	0.0539905
GO:0030030	cell projection organization	682	0.00331351	0.0540523
GO:0022627	cytosolic small ribosomal subunit	19	0.00332011	0.0540523
GO:0072594	establishment of protein localization to organelle	129	0.00334598	0.0543005
GO:0001945	lymph vessel development	13	0.00339347	0.0548969
GO:0019903	protein phosphatase binding	57	0.00341027	0.0549947
GO:0035148	tube formation	74	0.00342135	0.0549998
GO:0032271	regulation of protein polymerization	73	0.00348582	0.0558605
GO:0000184	nuclear-transcribed mRNA catabolic process, nonsense-mediated decay	79	0.00351009	0.0560737
GO:0003779	actin binding	256	0.00357075	0.0567256
GO:0006695	cholesterol biosynthetic process	41	0.00357309	0.0567256
GO:0048585	negative regulation of response to stimulus	539	0.00367432	0.0579764
GO:0035924	cellular response to vascular endothelial growth factor stimulus	15	0.00367456	0.0579764
GO:0006732	coenzyme metabolic process	163	0.00372767	0.0586333
GO:0061008	hepaticobiliary system development	80	0.00377701	0.0592273
GO:0008406	gonad development	159	0.00379825	0.0593781
GO:0006612	protein targeting to membrane	101	0.00391281	0.0609826
GO:0030016	myofibril	110	0.00393363	0.0609896
GO:0031175	neuron projection development	541	0.00393712	0.0609896
GO:0005501	retinoid binding	16	0.00396149	0.0611817
GO:0008380	RNA splicing	255	0.00405025	0.062364
GO:0005840	ribosome	124	0.00407302	0.0625264
GO:0051721	protein phosphatase 2A binding	12	0.00410087	0.0627654
GO:0044087	regulation of cellular component biogenesis	243	0.00413537	0.0630632
GO:0072175	epithelial tube formation	70	0.004145	0.0630632
GO:0010639	negative regulation of organelle organization	129	0.00416655	0.063203
GO:0003735	structural constituent of ribosome	92	0.00421225	0.0637071
GO:0007595	lactation	32	0.0042797	0.0645364
GO:0031111	negative regulation of microtubule polymerization or depolymerization	21	0.00430943	0.0647935
GO:0003690	double-stranded DNA binding	123	0.00432281	0.0648042
GO:0032956	regulation of actin cytoskeleton organization	129	0.00437887	0.065427
GO:0019058	viral infectious cycle	177	0.00438996	0.065427
GO:0043034	costamere	10	0.00440725	0.0654937
GO:0003205	cardiac chamber development	79	0.00443728	0.0657488
GO:0035272	exocrine system development	33	0.00448198	0.0662193
GO:0051272	positive regulation of cellular component movement	193	0.00451811	0.0663086
GO:0046700	heterocycle catabolic process	450	0.00452004	0.0663086
GO:0006397	mRNA processing	306	0.00452694	0.0663086
GO:0043086	negative regulation of catalytic activity	444	0.00460868	0.0672112
GO:0030278	regulation of ossification	118	0.00461485	0.0672112
GO:0060395	SMAD protein signal transduction	15	0.00467409	0.0678806
GO:0046164	alcohol catabolic process	97	0.00471478	0.0682775
GO:0071844	cellular component assembly at cellular level	780	0.00480243	0.0692387
GO:0003206	cardiac chamber morphogenesis	72	0.00481235	0.0692387
GO:0001726	ruffle	90	0.00482178	0.0692387
GO:0043292	contractile fiber	119	0.00487906	0.0698649
GO:0031670	cellular response to nutrient	64	0.0048983	0.0699444
GO:0010717	regulation of epithelial to mesenchymal transition	28	0.0049434	0.0703918
GO:0016877	ligase activity, forming carbon-sulfur bonds	19	0.00497103	0.0705886
GO:0048742	regulation of skeletal muscle fiber development	27	0.00506602	0.0714897
GO:0007548	sex differentiation	195	0.00508291	0.0714897
GO:0015935	small ribosomal subunit	35	0.00508964	0.0714897
GO:0045177	apical part of cell	211	0.00509423	0.0714897
GO:0006260	DNA replication	217	0.00510441	0.0714897
GO:0008584	male gonad development	83	0.00517371	0.0722323
GO:0030856	regulation of epithelial cell differentiation	53	0.00519423	0.0722323
GO:0031527	filopodium membrane	10	0.00519982	0.0722323
GO:0006885	regulation of pH	33	0.00522643	0.0724052
GO:0003006	developmental process involved in reproduction	315	0.00527449	0.0726901
GO:0060389	pathway-restricted SMAD protein phosphorylation	21	0.00527544	0.0726901
GO:0030858	positive regulation of epithelial cell differentiation	20	0.00530594	0.0729139
GO:0007216	G-protein coupled glutamate receptor signaling pathway	10	0.00539443	0.0739312
GO:0048598	embryonic morphogenesis	351	0.00540942	0.0739383
GO:0005342	organic acid transmembrane transporter activity	74	0.0054371	0.0739482
GO:0010288	response to lead ion	13	0.00543907	0.0739482
GO:0019220	regulation of phosphate metabolic process	742	0.00547017	0.0739775
GO:0051174	regulation of phosphorus metabolic process	742	0.00547017	0.0739775
GO:0046943	carboxylic acid transmembrane transporter activity	73	0.00549147	0.0740696
GO:0031667	response to nutrient levels	304	0.0058007	0.0780347
GO:0043028	cysteine-type endopeptidase regulator activity involved in apoptotic process	37	0.00581738	0.0780537
GO:0007507	heart development	302	0.00583808	0.0781263
GO:0030864	cortical actin cytoskeleton	26	0.00590679	0.0788395
GO:0006270	DNA-dependent DNA replication initiation	24	0.00613742	0.0816903
GO:0046902	regulation of mitochondrial membrane permeability	10	0.00615234	0.0816903
GO:0048015	phosphatidylinositol-mediated signaling	112	0.00619404	0.081819
GO:0048017	inositol lipid-mediated signaling	112	0.00619404	0.081819
GO:0032535	regulation of cellular component size	122	0.0062791	0.0827287
GO:0017015	regulation of transforming growth factor beta receptor signaling pathway	56	0.00632814	0.0831605
GO:0048666	neuron development	612	0.00638193	0.0834647
GO:0001763	morphogenesis of a branching structure	149	0.006407	0.0834647
GO:0006396	RNA processing	497	0.00641157	0.0834647
GO:0060443	mammary gland morphogenesis	45	0.00641659	0.0834647
GO:0042325	regulation of phosphorylation	688	0.00645897	0.0838027
GO:0008237	metallopeptidase activity	138	0.00650942	0.0842434
GO:0034754	cellular hormone metabolic process	79	0.00659831	0.0851781
GO:0001892	embryonic placenta development	55	0.00663954	0.0853209
GO:0033189	response to vitamin A	90	0.00664275	0.0853209
GO:0045595	regulation of cell differentiation	729	0.00673139	0.0862428
GO:0061061	muscle structure development	342	0.00677009	0.0865217
GO:0032526	response to retinoic acid	77	0.00686606	0.0875295
GO:0022402	cell cycle process	808	0.00697915	0.0886321
GO:0016505	apoptotic protease activator activity	19	0.00698723	0.0886321
GO:0006457	protein folding	167	0.00718696	0.0909399
GO:0005640	nuclear outer membrane	18	0.00728259	0.0919225
GO:0051149	positive regulation of muscle cell differentiation	41	0.00733876	0.0924033
GO:0016032	viral reproduction	357	0.00738548	0.0927631
GO:0005741	mitochondrial outer membrane	84	0.00745286	0.0933756
GO:0051260	protein homooligomerization	124	0.00747243	0.0933756
GO:0004857	enzyme inhibitor activity	225	0.00748904	0.0933756
GO:0046496	nicotinamide nucleotide metabolic process	35	0.00751195	0.0934333
GO:0008585	female gonad development	77	0.00756222	0.0938303
GO:0003714	transcription corepressor activity	146	0.00764827	0.094485
GO:0051336	regulation of hydrolase activity	646	0.00765536	0.094485
GO:0019748	secondary metabolic process	25	0.00767043	0.094485
GO:0046365	monosaccharide catabolic process	86	0.00772447	0.0947121
GO:0070169	positive regulation of biomineral tissue development	26	0.00772593	0.0947121
GO:0019840	isoprenoid binding	18	0.00778735	0.0952367
GO:0008629	induction of apoptosis by intracellular signals	82	0.00785124	0.0957888
GO:0032989	cellular component morphogenesis	724	0.0078919	0.0960037
GO:0015914	phospholipid transport	31	0.00790641	0.0960037
GO:0000287	magnesium ion binding	139	0.00804538	0.0974597
GO:0071300	cellular response to retinoic acid	40	0.00811813	0.0981085
GO:0071391	cellular response to estrogen stimulus	13	0.00816843	0.0984835
GO:0008285	negative regulation of cell proliferation	427	0.00828019	0.0994637
GO:0015101	organic cation transmembrane transporter activity	12	0.00829399	0.0994637
GO:0070167	regulation of biomineral tissue development	50	0.00832684	0.0994637
GO:0050906	detection of stimulus involved in sensory perception	46	0.00832756	0.0994637
GO:0022407	regulation of cell-cell adhesion	56	0.00841927	0.100325
GO:0016878	acid-thiol ligase activity	12	0.0084436	0.100381
GO:0040008	regulation of growth	411	0.0086185	0.102126
GO:0008354	germ cell migration	10	0.00863038	0.102126
GO:0031110	regulation of microtubule polymerization or depolymerization	32	0.00868772	0.102567
GO:0030335	positive regulation of cell migration	184	0.00886826	0.10434
GO:0015849	organic acid transport	153	0.0088897	0.10434
GO:0046782	regulation of viral transcription	63	0.00891789	0.10434
GO:0006261	DNA-dependent DNA replication	75	0.0089195	0.10434
GO:0046942	carboxylic acid transport	152	0.00913158	0.106577
GO:0006195	purine nucleotide catabolic process	401	0.00944965	0.110038
GO:0048754	branching morphogenesis of a tube	120	0.00955259	0.110885
GO:0071299	cellular response to vitamin A	41	0.00956813	0.110885
GO:0003231	cardiac ventricle development	64	0.00958744	0.110885
GO:0020027	hemoglobin metabolic process	12	0.00966326	0.111509
GO:0016125	sterol metabolic process	109	0.00976746	0.112458
GO:0043434	response to peptide hormone stimulus	337	0.00991691	0.113841
GO:0000786	nucleosome	39	0.0099701	0.113841
GO:0010594	regulation of endothelial cell migration	58	0.00999946	0.113841
GO:0006865	amino acid transport	85	0.0100203	0.113841
GO:0050999	regulation of nitric-oxide synthase activity	31	0.0100209	0.113841
GO:0045661	regulation of myoblast differentiation	14	0.0100212	0.113841
GO:0044427	chromosomal part	395	0.0100544	0.113964
GO:0043565	sequence-specific DNA binding	486	0.0102005	0.115185
GO:0000904	cell morphogenesis involved in differentiation	539	0.0102143	0.115185
GO:0051058	negative regulation of small GTPase mediated signal transduction	23	0.0102296	0.115185
GO:0003229	ventricular cardiac muscle tissue development	32	0.0102861	0.115566
GO:0001932	regulation of protein phosphorylation	646	0.0103446	0.115898
GO:0051129	negative regulation of cellular component organization	246	0.0103637	0.115898
GO:0048747	muscle fiber development	64	0.0103986	0.115898
GO:0061138	morphogenesis of a branching epithelium	126	0.0104131	0.115898
GO:0040017	positive regulation of locomotion	192	0.010429	0.115898
GO:0031333	negative regulation of protein complex assembly	49	0.0105324	0.116793
GO:0000902	cell morphogenesis	687	0.0105752	0.116803
GO:2000147	positive regulation of cell motility	186	0.010579	0.116803
GO:0009166	nucleotide catabolic process	414	0.0107014	0.117706
GO:0042692	muscle cell differentiation	199	0.0107069	0.117706
GO:0043933	macromolecular complex subunit organization	812	0.0107869	0.118207
GO:0001501	skeletal system development	299	0.0107986	0.118207
GO:0044449	contractile fiber part	105	0.0109697	0.119823
GO:0005913	cell-cell adherens junction	36	0.0110278	0.120201
GO:0001838	embryonic epithelial tube formation	69	0.0111441	0.12121
GO:0005740	mitochondrial envelope	367	0.0112221	0.121799
GO:0042632	cholesterol homeostasis	45	0.011532	0.124297
GO:0055092	sterol homeostasis	45	0.011532	0.124297
GO:0010563	negative regulation of phosphorus metabolic process	82	0.0115736	0.124297
GO:0045936	negative regulation of phosphate metabolic process	82	0.0115736	0.124297
GO:0060491	regulation of cell projection assembly	38	0.0115738	0.124297
GO:0033043	regulation of organelle organization	349	0.0117171	0.125444
GO:0019827	stem cell maintenance	45	0.0117457	0.125444
GO:0090184	positive regulation of kidney development	10	0.0117543	0.125444
GO:0007567	parturition	11	0.0118366	0.12606
GO:0043281	regulation of cysteine-type endopeptidase activity involved in apoptotic process	136	0.0118658	0.126108
GO:0042581	specific granule	10	0.0119065	0.126278
GO:0048048	embryonic eye morphogenesis	24	0.0119826	0.126822
GO:0043492	ATPase activity, coupled to movement of substances	87	0.0120818	0.127608
GO:0043154	negative regulation of cysteine-type endopeptidase activity involved in apoptotic process	48	0.0121721	0.128297
GO:0005310	dicarboxylic acid transmembrane transporter activity	12	0.0123273	0.129665
GO:0004089	carbonate dehydratase activity	12	0.0123726	0.129874
GO:0016324	apical plasma membrane	159	0.0124469	0.130387
GO:0006412	translation	315	0.0125413	0.130849
GO:0010595	positive regulation of endothelial cell migration	38	0.0125423	0.130849
GO:0050678	regulation of epithelial cell proliferation	162	0.0126703	0.131326
GO:0031966	mitochondrial membrane	350	0.0126804	0.131326
GO:0043523	regulation of neuron apoptosis	129	0.012694	0.131326
GO:0014044	Schwann cell development	10	0.0127333	0.131326
GO:0007517	muscle organ development	253	0.0127545	0.131326
GO:0006213	pyrimidine nucleoside metabolic process	37	0.0127615	0.131326
GO:0042626	ATPase activity, coupled to transmembrane movement of substances	86	0.0127678	0.131326
GO:0007009	plasma membrane organization	52	0.0128079	0.131474
GO:0001843	neural tube closure	46	0.0130085	0.132668
GO:0051187	cofactor catabolic process	32	0.0130336	0.132668
GO:0051301	cell division	349	0.0130678	0.132668
GO:0004222	metalloendopeptidase activity	80	0.0130803	0.132668
GO:0045137	development of primary sexual characteristics	174	0.0130855	0.132668
GO:0032570	response to progesterone stimulus	25	0.0131045	0.132668
GO:0060674	placenta blood vessel development	15	0.0131059	0.132668
GO:0048333	mesodermal cell differentiation	15	0.0131906	0.133262
GO:0009991	response to extracellular stimulus	322	0.0134091	0.13497
GO:0008233	peptidase activity	406	0.0134125	0.13497
GO:0051899	membrane depolarization	56	0.0135696	0.136168
GO:0005929	cilium	128	0.0135867	0.136168
GO:0006997	nucleus organization	36	0.0136115	0.136168
GO:0033630	positive regulation of cell adhesion mediated by integrin	15	0.0136621	0.136408
GO:0032496	response to lipopolysaccharide	173	0.0136941	0.136457
GO:0072523	purine-containing compound catabolic process	405	0.0137752	0.136457
GO:0000323	lytic vacuole	230	0.0137775	0.136457
GO:0005764	lysosome	230	0.0137775	0.136457
GO:0048568	embryonic organ development	232	0.0138067	0.136457
GO:0048863	stem cell differentiation	72	0.0138272	0.136457
GO:0055037	recycling endosome	50	0.0140789	0.138673
GO:0004467	long-chain fatty acid-CoA ligase activity	10	0.0141881	0.13948
GO:0006525	arginine metabolic process	12	0.0142248	0.139572
GO:0006000	fructose metabolic process	17	0.0144989	0.141989
GO:0090066	regulation of anatomical structure size	207	0.014646	0.143155
GO:0060416	response to growth hormone stimulus	39	0.0146871	0.143284
GO:0030850	prostate gland development	42	0.0148694	0.144785
GO:0019395	fatty acid oxidation	74	0.0150321	0.146092
GO:0010718	positive regulation of epithelial to mesenchymal transition	17	0.0151916	0.146986
GO:0032092	positive regulation of protein binding	25	0.0151951	0.146986
GO:0001824	blastocyst development	43	0.0152104	0.146986
GO:0014066	regulation of phosphatidylinositol 3-kinase cascade	44	0.0153368	0.147928
GO:0019318	hexose metabolic process	219	0.0154109	0.148363
GO:0035019	somatic stem cell maintenance	26	0.0154684	0.148637
GO:0044445	cytosolic part	120	0.0156783	0.149344
GO:0046580	negative regulation of Ras protein signal transduction	22	0.0157122	0.149344
GO:0007169	transmembrane receptor protein tyrosine kinase signaling pathway	523	0.0157178	0.149344
GO:0007091	mitotic metaphase/anaphase transition	36	0.0157334	0.149344
GO:0008637	apoptotic mitochondrial changes	46	0.0157452	0.149344
GO:0009205	purine ribonucleoside triphosphate metabolic process	401	0.0157576	0.149344
GO:0030522	intracellular receptor mediated signaling pathway	184	0.0157602	0.149344
GO:0032769	negative regulation of monooxygenase activity	11	0.0158011	0.149344
GO:0051651	maintenance of location in cell	84	0.015805	0.149344
GO:0090092	regulation of transmembrane receptor protein serine/threonine kinase signaling pathway	105	0.0158694	0.149676
GO:0019002	GMP binding	13	0.0159634	0.150285
GO:0055010	ventricular cardiac muscle tissue morphogenesis	29	0.0161413	0.151374
GO:0022415	viral reproductive process	202	0.0161494	0.151374
GO:0010656	negative regulation of muscle cell apoptosis	11	0.0161679	0.151374
GO:0048385	regulation of retinoic acid receptor signaling pathway	10	0.0162389	0.151761
GO:0050911	detection of chemical stimulus involved in sensory perception of smell	10	0.016283	0.151896
GO:0001841	neural tube formation	57	0.0164233	0.152571
GO:0015175	neutral amino acid transmembrane transporter activity	18	0.0164348	0.152571
GO:0016820	hydrolase activity, acting on acid anhydrides, catalyzing transmembrane movement of substances	87	0.016445	0.152571
GO:0001657	ureteric bud development	76	0.0167101	0.15475
GO:0002237	response to molecule of bacterial origin	183	0.0167845	0.155158
GO:0006184	GTP catabolic process	288	0.0169778	0.156661
GO:0050912	detection of chemical stimulus involved in sensory perception of taste	16	0.0170678	0.157209
GO:0045428	regulation of nitric oxide biosynthetic process	39	0.01714	0.157536
GO:0044429	mitochondrial part	531	0.017165	0.157536
GO:0009199	ribonucleoside triphosphate metabolic process	402	0.0172066	0.157634
GO:0001710	mesodermal cell fate commitment	11	0.0173534	0.158612
GO:2000116	regulation of cysteine-type endopeptidase activity	141	0.0173753	0.158612
GO:0001890	placenta development	92	0.0175145	0.159598
GO:0007006	mitochondrial membrane organization	29	0.0175771	0.159627
GO:0050829	defense response to Gram-negative bacterium	15	0.0175802	0.159627
GO:0060606	tube closure	46	0.0177103	0.160523
GO:0015020	glucuronosyltransferase activity	14	0.0177686	0.160739
GO:0030017	sarcomere	92	0.017797	0.160739
GO:0030282	bone mineralization	67	0.017867	0.161087
GO:0030279	negative regulation of ossification	25	0.0179692	0.161723
GO:0000779	condensed chromosome, centromeric region	66	0.0181246	0.162835
GO:0014065	phosphatidylinositol 3-kinase cascade	57	0.0182497	0.163671
GO:0006677	glycosylceramide metabolic process	10	0.0183006	0.16384
GO:0072332	signal transduction by p53 class mediator resulting in induction of apoptosis	25	0.0185116	0.165439
GO:0005525	GTP binding	267	0.0186556	0.166435
GO:0000777	condensed chromosome kinetochore	62	0.0187368	0.166858
GO:0005789	endoplasmic reticulum membrane	523	0.0187683	0.166858
GO:0000375	RNA splicing, via transesterification reactions	177	0.01899	0.168536
GO:2000117	negative regulation of cysteine-type endopeptidase activity	51	0.0190805	0.169046
GO:0009144	purine nucleoside triphosphate metabolic process	405	0.0191445	0.16932
GO:0051412	response to corticosterone stimulus	21	0.0193551	0.170662
GO:0006750	glutathione biosynthetic process	10	0.0193718	0.170662
GO:0032768	regulation of monooxygenase activity	41	0.0193964	0.170662
GO:0007167	enzyme linked receptor protein signaling pathway	698	0.0195166	0.170774
GO:0005773	vacuole	274	0.0195616	0.170774
GO:0031145	anaphase-promoting complex-dependent proteasomal ubiquitin-dependent protein catabolic process	71	0.0195872	0.170774
GO:0005911	cell-cell junction	198	0.0195992	0.170774
GO:0030518	intracellular steroid hormone receptor signaling pathway	90	0.0196244	0.170774
GO:0030071	regulation of mitotic metaphase/anaphase transition	32	0.0196743	0.170774
GO:0046546	development of primary male sexual characteristics	93	0.0196926	0.170774
GO:0000280	nuclear division	276	0.0197411	0.170774
GO:0007067	mitosis	276	0.0197411	0.170774
GO:0046519	sphingoid metabolic process	48	0.0197433	0.170774
GO:0005126	cytokine receptor binding	177	0.0198653	0.17154
GO:0030511	positive regulation of transforming growth factor beta receptor signaling pathway	16	0.0201037	0.173128
GO:0045017	glycerolipid biosynthetic process	115	0.020117	0.173128
GO:0016538	cyclin-dependent protein kinase regulator activity	13	0.020174	0.173327
GO:0022600	digestive system process	41	0.0203937	0.17481
GO:0070011	peptidase activity, acting on L-amino acid peptides	394	0.0204151	0.17481
GO:0060021	palate development	56	0.0205611	0.175767
GO:0005694	chromosome	468	0.0208363	0.177821
GO:0060444	branching involved in mammary gland duct morphogenesis	23	0.021178	0.180437
GO:0051385	response to mineralocorticoid stimulus	26	0.0212622	0.180853
GO:0051881	regulation of mitochondrial membrane potential	19	0.0213803	0.181156
GO:0000956	nuclear-transcribed mRNA catabolic process	114	0.0214035	0.181156
GO:0030553	cGMP binding	12	0.0214042	0.181156
GO:0009593	detection of chemical stimulus	55	0.0215254	0.181764
GO:0042359	vitamin D metabolic process	16	0.0215471	0.181764
GO:0031929	TOR signaling cascade	28	0.0216081	0.181978
GO:0001676	long-chain fatty acid metabolic process	32	0.0216744	0.182236
GO:0051402	neuron apoptosis	140	0.0219341	0.183529
GO:0016054	organic acid catabolic process	155	0.0219528	0.183529
GO:0046395	carboxylic acid catabolic process	155	0.0219528	0.183529
GO:0005765	lysosomal membrane	87	0.0220025	0.183529
GO:0070997	neuron death	142	0.0220077	0.183529
GO:0031519	PcG protein complex	31	0.0222077	0.183536
GO:0051354	negative regulation of oxidoreductase activity	18	0.0222248	0.183536
GO:0048878	chemical homeostasis	629	0.0222294	0.183536
GO:0015399	primary active transmembrane transporter activity	94	0.0222359	0.183536
GO:0015405	P-P-bond-hydrolysis-driven transmembrane transporter activity	94	0.0222359	0.183536
GO:0009203	ribonucleoside triphosphate catabolic process	358	0.0222598	0.183536
GO:0009207	purine ribonucleoside triphosphate catabolic process	358	0.0222598	0.183536
GO:0022804	active transmembrane transporter activity	252	0.0224108	0.184476
GO:0046545	development of primary female sexual characteristics	85	0.022446	0.184476
GO:0016853	isomerase activity	103	0.0225259	0.184836
GO:0015934	large ribosomal subunit	42	0.0226002	0.185148
GO:0006007	glucose catabolic process	70	0.0227522	0.186095
GO:0045786	negative regulation of cell cycle	371	0.0228315	0.186445
GO:0030262	apoptotic nuclear change	27	0.0229773	0.187336
GO:0050434	positive regulation of viral transcription	52	0.0230579	0.187423
GO:0005544	calcium-dependent phospholipid binding	17	0.0230893	0.187423
GO:0034204	lipid translocation	11	0.0231436	0.187423
GO:0045332	phospholipid translocation	11	0.0231436	0.187423
GO:0002250	adaptive immune response	148	0.0232353	0.187423
GO:0031399	regulation of protein modification process	793	0.0233102	0.187423
GO:0045944	positive regulation of transcription from RNA polymerase II promoter	495	0.0233117	0.187423
GO:0006766	vitamin metabolic process	95	0.0233166	0.187423
GO:0051259	protein oligomerization	209	0.0233276	0.187423
GO:0009062	fatty acid catabolic process	57	0.0233733	0.187423
GO:0006518	peptide metabolic process	54	0.0233913	0.187423
GO:0008360	regulation of cell shape	74	0.0234808	0.187822
GO:0060740	prostate gland epithelium morphogenesis	24	0.0235145	0.187822
GO:0060537	muscle tissue development	223	0.0236083	0.188277
GO:0010942	positive regulation of cell death	512	0.0236885	0.188623
GO:0030261	chromosome condensation	22	0.0237381	0.188723
GO:0019904	protein domain specific binding	441	0.0238462	0.189288
GO:0031109	microtubule polymerization or depolymerization	38	0.0239172	0.189558
GO:0070098	chemokine-mediated signaling pathway	12	0.0242021	0.191519
GO:0034329	cell junction assembly	142	0.0243735	0.192577
GO:0007423	sensory organ development	302	0.0244814	0.193054
GO:0008203	cholesterol metabolic process	103	0.0245094	0.193054
GO:0045185	maintenance of protein location	85	0.0246159	0.193175
GO:0009146	purine nucleoside triphosphate catabolic process	359	0.0246239	0.193175
GO:0007431	salivary gland development	28	0.0246381	0.193175
GO:0019104	DNA N-glycosylase activity	10	0.0247231	0.193281
GO:0048646	anatomical structure formation involved in morphogenesis	594	0.0247273	0.193281
GO:0034440	lipid oxidation	77	0.0247776	0.193379
GO:0008307	structural constituent of muscle	42	0.0249797	0.194659
GO:0003197	endocardial cushion development	17	0.0252393	0.196306
GO:0046660	female sex differentiation	90	0.0252679	0.196306
GO:0031344	regulation of cell projection organization	188	0.0253617	0.196736
GO:0045063	T-helper 1 cell differentiation	10	0.025576	0.198098
GO:0072358	cardiovascular system development	613	0.0257557	0.198487
GO:0072359	circulatory system development	613	0.0257557	0.198487
GO:0071375	cellular response to peptide hormone stimulus	239	0.0258089	0.198487
GO:0046460	neutral lipid biosynthetic process	38	0.0258248	0.198487
GO:0046463	acylglycerol biosynthetic process	38	0.0258248	0.198487
GO:0046888	negative regulation of hormone secretion	36	0.0258593	0.198487
GO:0048285	organelle fission	288	0.0262149	0.200692
GO:0043271	negative regulation of ion transport	33	0.0262251	0.200692
GO:0072132	mesenchyme morphogenesis	14	0.0262726	0.200755
GO:0045778	positive regulation of ossification	34	0.0264261	0.201431
GO:0060914	heart formation	11	0.0264399	0.201431
GO:0031032	actomyosin structure organization	35	0.0264792	0.201431
GO:0035338	long-chain fatty-acyl-CoA biosynthetic process	15	0.0266841	0.202688
GO:0006694	steroid biosynthetic process	128	0.0267401	0.202812
GO:0006402	mRNA catabolic process	122	0.0268488	0.203335
GO:0009913	epidermal cell differentiation	74	0.0268971	0.203399
GO:0006776	vitamin A metabolic process	20	0.0269822	0.203742
GO:0009154	purine ribonucleotide catabolic process	363	0.0271536	0.204733
GO:0032201	telomere maintenance via semi-conservative replication	24	0.0273187	0.205478
GO:0045931	positive regulation of mitotic cell cycle	31	0.0273641	0.205478
GO:0001649	osteoblast differentiation	104	0.0273729	0.205478
GO:0046039	GTP metabolic process	295	0.0274618	0.205842
GO:0005657	replication fork	30	0.0275613	0.20588
GO:0060397	JAK-STAT cascade involved in growth hormone signaling pathway	24	0.0275739	0.20588
GO:0007628	adult walking behavior	24	0.0275876	0.20588
GO:0003208	cardiac ventricle morphogenesis	47	0.0277914	0.206837
GO:0051099	positive regulation of binding	51	0.0277968	0.206837
GO:0010464	regulation of mesenchymal cell proliferation	32	0.0279348	0.207562
GO:0010460	positive regulation of heart rate	12	0.0279945	0.207704
GO:0060538	skeletal muscle organ development	127	0.0281352	0.207936
GO:0009150	purine ribonucleotide metabolic process	422	0.0281491	0.207936
GO:0003401	axis elongation	18	0.0281894	0.207936
GO:0044432	endoplasmic reticulum part	595	0.0281917	0.207936
GO:0042175	nuclear outer membrane-endoplasmic reticulum membrane network	535	0.0282291	0.207936
GO:0005774	vacuolar membrane	117	0.0283088	0.207936
GO:0055067	monovalent inorganic cation homeostasis	56	0.0283105	0.207936
GO:0002440	production of molecular mediator of immune response	84	0.0284667	0.208457
GO:0043462	regulation of ATPase activity	20	0.0285014	0.208457
GO:0034405	response to fluid shear stress	19	0.0285039	0.208457
GO:0042168	heme metabolic process	24	0.0286642	0.209331
GO:0060600	dichotomous subdivision of an epithelial terminal unit	10	0.0287669	0.209781
GO:0006672	ceramide metabolic process	43	0.0289079	0.210222
GO:0016055	Wnt receptor signaling pathway	222	0.0289097	0.210222
GO:0009259	ribonucleotide metabolic process	431	0.0293213	0.212201
GO:0042454	ribonucleoside catabolic process	12	0.029358	0.212201
GO:0002825	regulation of T-helper 1 type immune response	18	0.0293595	0.212201
GO:0033865	nucleoside bisphosphate metabolic process	20	0.0293757	0.212201
GO:0050662	coenzyme binding	163	0.0293893	0.212201
GO:0005996	monosaccharide metabolic process	245	0.0294963	0.212673
GO:0060706	cell differentiation involved in embryonic placenta development	12	0.0298764	0.214266
GO:0009141	nucleoside triphosphate metabolic process	411	0.0298884	0.214266
GO:0034330	cell junction organization	156	0.0299483	0.214266
GO:0000377	RNA splicing, via transesterification reactions with bulged adenosine as nucleophile	172	0.0299559	0.214266
GO:0000398	nuclear mRNA splicing, via spliceosome	172	0.0299559	0.214266
GO:0071495	cellular response to endogenous stimulus	468	0.0299941	0.214266
GO:0001655	urogenital system development	198	0.0300107	0.214266
GO:0000982	RNA polymerase II core promoter proximal region sequence-specific DNA binding transcription factor activity	59	0.030203	0.215338
GO:0001077	RNA polymerase II core promoter proximal region sequence-specific DNA binding transcription factor activity involved in positive regulation of transcription	40	0.0303734	0.216252
GO:0010463	mesenchymal cell proliferation	38	0.0304278	0.216338
GO:0034622	cellular macromolecular complex assembly	379	0.0304874	0.216461
GO:0006907	pinocytosis	10	0.0309826	0.219671
GO:0042641	actomyosin	48	0.0311151	0.220306
GO:0031100	organ regeneration	47	0.03136	0.221669
GO:0042362	fat-soluble vitamin biosynthetic process	15	0.0313944	0.221669
GO:0050767	regulation of neurogenesis	296	0.0314402	0.221686
GO:0045664	regulation of neuron differentiation	246	0.0315134	0.221896
GO:0048524	positive regulation of viral reproduction	71	0.0317464	0.222762
GO:0014072	response to isoquinoline alkaloid	22	0.0317941	0.222762
GO:0043278	response to morphine	22	0.0317941	0.222762
GO:0048812	neuron projection morphogenesis	459	0.0318106	0.222762
GO:0034655	nucleobase-containing compound catabolic process	432	0.0318609	0.222808
GO:0009261	ribonucleotide catabolic process	364	0.0320738	0.223991
GO:0007568	aging	183	0.0323077	0.225316
GO:0009143	nucleoside triphosphate catabolic process	362	0.0323795	0.22551
GO:0015108	chloride transmembrane transporter activity	12	0.0324359	0.225595
GO:0022408	negative regulation of cell-cell adhesion	19	0.032536	0.225984
GO:0006096	glycolysis	58	0.0326422	0.226414
GO:0008654	phospholipid biosynthetic process	103	0.0327036	0.226532
GO:0035258	steroid hormone receptor binding	58	0.0329089	0.227646
GO:0032075	positive regulation of nuclease activity	60	0.0330517	0.228325
GO:0006140	regulation of nucleotide metabolic process	313	0.0334095	0.230485
GO:0019203	carbohydrate phosphatase activity	10	0.0336077	0.231164
GO:0050308	sugar-phosphatase activity	10	0.0336077	0.231164
GO:0032469	endoplasmic reticulum calcium ion homeostasis	10	0.0336436	0.231164
GO:0014812	muscle cell migration	30	0.0337604	0.231258
GO:0008028	monocarboxylic acid transmembrane transporter activity	18	0.0337675	0.231258
GO:0072659	protein localization in plasma membrane	35	0.0337929	0.231258
GO:0015645	fatty acid ligase activity	12	0.0338557	0.231378
GO:0019319	hexose biosynthetic process	63	0.0340176	0.231866
GO:0005681	spliceosomal complex	106	0.0340179	0.231866
GO:0043069	negative regulation of programmed cell death	506	0.0342129	0.232373
GO:0052547	regulation of peptidase activity	212	0.0342484	0.232373
GO:0007266	Rho protein signal transduction	95	0.0343162	0.232373
GO:0032507	maintenance of protein location in cell	76	0.0343348	0.232373
GO:0008527	taste receptor activity	11	0.0343561	0.232373
GO:0043525	positive regulation of neuron apoptosis	36	0.034365	0.232373
GO:0051439	regulation of ubiquitin-protein ligase activity involved in mitotic cell cycle	67	0.0344645	0.232738
GO:0019239	deaminase activity	21	0.0346226	0.233497
GO:0014909	smooth muscle cell migration	28	0.0347885	0.233808
GO:0051209	release of sequestered calcium ion into cytosol	42	0.0348517	0.233808
GO:0051282	regulation of sequestering of calcium ion	42	0.0348517	0.233808
GO:0051283	negative regulation of sequestering of calcium ion	42	0.0348517	0.233808
GO:0035384	thioester biosynthetic process	18	0.0349532	0.233875
GO:0071616	acyl-CoA biosynthetic process	18	0.0349532	0.233875
GO:0048667	cell morphogenesis involved in neuron differentiation	452	0.0350927	0.234502
GO:0048641	regulation of skeletal muscle tissue development	39	0.0353979	0.236083
GO:2001234	negative regulation of apoptotic signaling pathway	11	0.0354216	0.236083
GO:0016859	cis-trans isomerase activity	27	0.0356352	0.237196
GO:0004860	protein kinase inhibitor activity	33	0.0358018	0.237947
GO:0071174	mitotic cell cycle spindle checkpoint	28	0.0358882	0.237947
GO:0046982	protein heterodimerization activity	223	0.0359645	0.237947
GO:0022617	extracellular matrix disassembly	11	0.0359724	0.237947
GO:0016645	oxidoreductase activity, acting on the CH-NH group of donors	19	0.0359806	0.237947
GO:0006575	cellular modified amino acid metabolic process	113	0.0361065	0.238471
GO:0032432	actin filament bundle	42	0.0363316	0.239252
GO:0010043	response to zinc ion	32	0.0363455	0.239252
GO:0051437	positive regulation of ubiquitin-protein ligase activity involved in mitotic cell cycle	63	0.0363652	0.239252
GO:0042398	cellular modified amino acid biosynthetic process	27	0.0367821	0.241684
GO:0005242	inward rectifier potassium channel activity	19	0.0369691	0.242601
GO:0045121	membrane raft	154	0.0370779	0.242755
GO:0030216	keratinocyte differentiation	59	0.0370875	0.242755
GO:0046847	filopodium assembly	31	0.037255	0.243539
GO:0002460	adaptive immune response based on somatic recombination of immune receptors built from immunoglobulin superfamily domains	135	0.0374784	0.244686
GO:0016782	transferase activity, transferring sulfur-containing groups	42	0.0375391	0.244771
GO:0045080	positive regulation of chemokine biosynthetic process	10	0.0376508	0.245186
GO:0046949	fatty-acyl-CoA biosynthetic process	17	0.037786	0.245753
GO:0000087	M phase of mitotic cell cycle	284	0.0380528	0.247174
GO:0000122	negative regulation of transcription from RNA polymerase II promoter	358	0.0381355	0.247397
GO:0031669	cellular response to nutrient levels	119	0.0384227	0.248321
GO:0032098	regulation of appetite	12	0.0384254	0.248321
GO:0031099	regeneration	108	0.0384663	0.248321
GO:0055102	lipase inhibitor activity	14	0.0384723	0.248321
GO:0070588	calcium ion transmembrane transport	42	0.0386198	0.248579
GO:0005874	microtubule	228	0.0387121	0.248579
GO:0043903	regulation of symbiosis, encompassing mutualism through parasitism	16	0.0387245	0.248579
GO:0034375	high-density lipoprotein particle remodeling	14	0.03875	0.248579
GO:0060008	Sertoli cell differentiation	11	0.0387553	0.248579
GO:0001825	blastocyst formation	20	0.0392878	0.251678
GO:0044437	vacuolar part	138	0.0394737	0.252553
GO:0019432	triglyceride biosynthetic process	35	0.039724	0.253836
GO:0051248	negative regulation of protein metabolic process	259	0.0398997	0.254342
GO:0010770	positive regulation of cell morphogenesis involved in differentiation	21	0.0399523	0.254342
GO:0016601	Rac protein signal transduction	17	0.0399866	0.254342
GO:0043027	cysteine-type endopeptidase inhibitor activity involved in apoptotic process	19	0.0400022	0.254342
GO:0060396	growth hormone receptor signaling pathway	29	0.0401516	0.254658
GO:0071378	cellular response to growth hormone stimulus	29	0.0401516	0.254658
GO:0060603	mammary gland duct morphogenesis	32	0.0402013	0.254658
GO:0000236	mitotic prometaphase	71	0.0405356	0.256458
GO:0030258	lipid modification	124	0.0406662	0.256766
GO:0052548	regulation of endopeptidase activity	205	0.0407096	0.256766
GO:0051094	positive regulation of developmental process	524	0.0407387	0.256766
GO:0045684	positive regulation of epidermis development	14	0.0408273	0.256766
GO:0048596	embryonic camera-type eye morphogenesis	20	0.0408354	0.256766
GO:0044319	wound healing, spreading of cells	11	0.0409996	0.257135
GO:0014706	striated muscle tissue development	215	0.0410288	0.257135
GO:0043065	positive regulation of apoptotic process	499	0.0410696	0.257135
GO:0042445	hormone metabolic process	134	0.0410954	0.257135
GO:0007212	dopamine receptor signaling pathway	21	0.041207	0.257518
GO:0045841	negative regulation of mitotic metaphase/anaphase transition	26	0.041263	0.257554
GO:0001974	blood vessel remodeling	28	0.0413687	0.257899
GO:0031252	cell leading edge	191	0.0415376	0.258559
GO:0051346	negative regulation of hydrolase activity	179	0.0415757	0.258559
GO:0043066	negative regulation of apoptotic process	502	0.041652	0.258718
GO:0072329	monocarboxylic acid catabolic process	61	0.041749	0.258751
GO:0051291	protein heterooligomerization	48	0.0417585	0.258751
GO:0001725	stress fiber	40	0.0419332	0.259519
GO:0050885	neuromuscular process controlling balance	32	0.0423394	0.261716
GO:0006370	mRNA capping	27	0.0424153	0.261868
GO:0019637	organophosphate metabolic process	206	0.04253	0.26226
GO:0009434	microtubule-based flagellum	19	0.0427597	0.26301
GO:0007530	sex determination	19	0.0428441	0.26301
GO:0060325	face morphogenesis	21	0.0428542	0.26301
GO:0019887	protein kinase regulator activity	80	0.0428911	0.26301
GO:0071173	spindle assembly checkpoint	25	0.0429089	0.26301
GO:0004859	phospholipase inhibitor activity	11	0.0430678	0.263668
GO:0032069	regulation of nuclease activity	66	0.0432284	0.264334
GO:0030004	cellular monovalent inorganic cation homeostasis	25	0.0433801	0.264855
GO:0035336	long-chain fatty-acyl-CoA metabolic process	16	0.0434576	0.264855
GO:0022603	regulation of anatomical structure morphogenesis	429	0.0434689	0.264855
GO:0010171	body morphogenesis	29	0.0437731	0.26639
GO:0046697	decidualization	16	0.043997	0.267435
GO:0043161	proteasomal ubiquitin-dependent protein catabolic process	170	0.0442836	0.268857
GO:0002076	osteoblast development	16	0.0444272	0.269409
GO:0034383	low-density lipoprotein particle clearance	12	0.0445604	0.269598
GO:0045597	positive regulation of cell differentiation	384	0.0445639	0.269598
GO:0044212	transcription regulatory region DNA binding	249	0.0447188	0.270216
GO:0034637	cellular carbohydrate biosynthetic process	121	0.0449313	0.271179
GO:0032006	regulation of TOR signaling cascade	22	0.0452629	0.272858
GO:0051092	positive regulation of NF-kappaB transcription factor activity	83	0.0453482	0.27305
GO:0006644	phospholipid metabolic process	189	0.0454476	0.273327
GO:0000082	G1/S transition of mitotic cell cycle	165	0.045564	0.273679
GO:0000975	regulatory region DNA binding	257	0.0457385	0.273679
GO:0001067	regulatory region nucleic acid binding	257	0.0457385	0.273679
GO:0048305	immunoglobulin secretion	10	0.0457726	0.273679
GO:0043068	positive regulation of programmed cell death	502	0.0457738	0.273679
GO:0016327	apicolateral plasma membrane	74	0.0460186	0.274156
GO:0072395	signal transduction involved in cell cycle checkpoint	64	0.046035	0.274156
GO:0006825	copper ion transport	12	0.0460437	0.274156
GO:0006413	translational initiation	97	0.046068	0.274156
GO:0097060	synaptic membrane	151	0.0462309	0.274805
GO:0046332	SMAD binding	51	0.0463626	0.274863
GO:0002819	regulation of adaptive immune response	74	0.0464015	0.274863
GO:0043094	cellular metabolic compound salvage	24	0.0464019	0.274863
GO:0002320	lymphoid progenitor cell differentiation	11	0.0466093	0.275772
GO:0001667	ameboidal cell migration	65	0.0468442	0.276841
GO:0001755	neural crest cell migration	30	0.0469759	0.277206
GO:0006775	fat-soluble vitamin metabolic process	43	0.0470143	0.277206
GO:0060324	face development	28	0.0472007	0.277761
GO:0060512	prostate gland morphogenesis	26	0.0472329	0.277761
GO:0044058	regulation of digestive system process	16	0.0473131	0.277761
GO:0016646	oxidoreductase activity, acting on the CH-NH group of donors, NAD or NADP as acceptor	12	0.047329	0.277761
GO:0030325	adrenal gland development	26	0.0474432	0.277761
GO:0048471	perinuclear region of cytoplasm	365	0.0475437	0.277761
GO:0017156	calcium ion-dependent exocytosis	36	0.0475515	0.277761
GO:0031076	embryonic camera-type eye development	25	0.0475785	0.277761
GO:0051345	positive regulation of hydrolase activity	419	0.0475975	0.277761
GO:0021782	glial cell development	44	0.0477897	0.278406
GO:0055015	ventricular cardiac muscle cell development	11	0.0478169	0.278406
GO:0045429	positive regulation of nitric oxide biosynthetic process	29	0.0479446	0.278831
GO:0016504	peptidase activator activity	29	0.0482017	0.279617
GO:2000178	negative regulation of neural precursor cell proliferation	10	0.0482577	0.279617
GO:0007094	mitotic cell cycle spindle assembly checkpoint	25	0.0483066	0.279617
GO:0002822	regulation of adaptive immune response based on somatic recombination of immune receptors built from immunoglobulin superfamily domains	70	0.0483349	0.279617
GO:0005313	L-glutamate transmembrane transporter activity	11	0.0483532	0.279617
GO:0015630	microtubule cytoskeleton	608	0.0485627	0.280265
GO:0050679	positive regulation of epithelial cell proliferation	95	0.0485749	0.280265
GO:0030291	protein serine/threonine kinase inhibitor activity	14	0.048781	0.281137
GO:0030574	collagen catabolic process	20	0.049488	0.284504
GO:0009967	positive regulation of signal transduction	540	0.0495114	0.284504
GO:0050792	regulation of viral reproduction	84	0.0495323	0.284504
GO:0033177	proton-transporting two-sector ATPase complex, proton-transporting domain	19	0.0497738	0.285561
GO:0030551	cyclic nucleotide binding	24	0.049828	0.285561
GO:0032993	protein-DNA complex	72	0.0499186	0.285656
GO:0060323	head morphogenesis	24	0.04997	0.285656
GO:0009755	hormone-mediated signaling pathway	32	0.0500121	0.285656
GO:0031461	cullin-RING ubiquitin ligase complex	51	0.0502001	0.28641
GO:0070461	SAGA-type complex	24	0.0503416	0.286897
GO:0045596	negative regulation of cell differentiation	291	0.0504796	0.287363
GO:0043235	receptor complex	133	0.0505814	0.287622
GO:0002700	regulation of production of molecular mediator of immune response	57	0.0507066	0.287666
GO:0046890	regulation of lipid biosynthetic process	81	0.0507181	0.287666
GO:0001964	startle response	14	0.0507579	0.287666
GO:0015172	acidic amino acid transmembrane transporter activity	12	0.0508823	0.288051
GO:0048384	retinoic acid receptor signaling pathway	22	0.0510748	0.28823
GO:0009791	post-embryonic development	64	0.0511154	0.28823
GO:0070741	response to interleukin-6	16	0.0511466	0.28823
GO:0043534	blood vessel endothelial cell migration	47	0.051186	0.28823
GO:0001656	metanephros development	66	0.0511958	0.28823
GO:0051023	regulation of immunoglobulin secretion	10	0.052022	0.292559
GO:0000785	chromatin	220	0.0521001	0.292677
GO:2001233	regulation of apoptotic signaling pathway	37	0.0521919	0.292871
GO:0042476	odontogenesis	79	0.0523288	0.293317
GO:0042133	neurotransmitter metabolic process	23	0.0525319	0.294132
GO:0015491	cation:cation antiporter activity	14	0.0525906	0.294136
GO:0061384	heart trabecula morphogenesis	14	0.0526476	0.294136
GO:0042982	amyloid precursor protein metabolic process	18	0.0529947	0.295611
GO:0006103	2-oxoglutarate metabolic process	14	0.0530272	0.295611
GO:0046504	glycerol ether biosynthetic process	42	0.053158	0.296017
GO:0009452	RNA capping	28	0.053268	0.296307
GO:0033293	monocarboxylic acid binding	52	0.0535036	0.297227
GO:0019001	guanyl nucleotide binding	279	0.0536382	0.297227
GO:0032561	guanyl ribonucleotide binding	279	0.0536382	0.297227
GO:0072527	pyrimidine-containing compound metabolic process	52	0.0536946	0.297227
GO:0060840	artery development	33	0.0537241	0.297227
GO:0007409	axonogenesis	419	0.053834	0.297513
GO:0001660	fever generation	12	0.0540828	0.298367
GO:0043691	reverse cholesterol transport	17	0.0541053	0.298367
GO:0060249	anatomical structure homeostasis	157	0.0544308	0.299544
GO:0090002	establishment of protein localization in plasma membrane	27	0.054436	0.299544
GO:0006599	phosphagen metabolic process	10	0.0546629	0.299663
GO:0046823	negative regulation of nucleocytoplasmic transport	43	0.0546879	0.299663
GO:0060548	negative regulation of cell death	526	0.0549551	0.299663
GO:0051056	regulation of small GTPase mediated signal transduction	268	0.0549927	0.299663
GO:0043488	regulation of mRNA stability	28	0.0550868	0.299663
GO:0032781	positive regulation of ATPase activity	13	0.0552353	0.299663
GO:0044110	growth involved in symbiotic interaction	14	0.055266	0.299663
GO:0044116	growth of symbiont involved in interaction with host	14	0.055266	0.299663
GO:0044117	growth of symbiont in host	14	0.055266	0.299663
GO:0044126	regulation of growth of symbiont in host	14	0.055266	0.299663
GO:0044130	negative regulation of growth of symbiont in host	14	0.055266	0.299663
GO:0044144	modulation of growth of symbiont involved in interaction with host	14	0.055266	0.299663
GO:0044146	negative regulation of growth of symbiont involved in interaction with host	14	0.055266	0.299663
GO:0072401	signal transduction involved in DNA integrity checkpoint	63	0.0553369	0.299663
GO:0072422	signal transduction involved in DNA damage checkpoint	63	0.0553369	0.299663
GO:0016358	dendrite development	82	0.0556709	0.300961
GO:0006309	DNA fragmentation involved in apoptotic nuclear change	21	0.0556942	0.300961
GO:0018022	peptidyl-lysine methylation	10	0.0557604	0.301
GO:0001822	kidney development	153	0.0559223	0.301254
GO:0005930	axoneme	32	0.0559252	0.301254
GO:0051353	positive regulation of oxidoreductase activity	29	0.0562941	0.302921
GO:0005253	anion channel activity	59	0.0568487	0.3054
GO:0007411	axon guidance	297	0.0569696	0.3054
GO:0006006	glucose metabolic process	180	0.05701	0.3054
GO:0072404	signal transduction involved in G1/S transition checkpoint	63	0.0570133	0.3054
GO:0019861	flagellum	33	0.0570534	0.3054
GO:0042623	ATPase activity, coupled	237	0.0571977	0.305776
GO:0072376	protein activation cascade	58	0.0573282	0.305776
GO:0008013	beta-catenin binding	49	0.0574229	0.305776
GO:0060056	mammary gland involution	10	0.0574808	0.305776
GO:0014910	regulation of smooth muscle cell migration	25	0.0574995	0.305776
GO:0035337	fatty-acyl-CoA metabolic process	18	0.0575441	0.305776
GO:0006818	hydrogen transport	64	0.0575787	0.305776
GO:0009116	nucleoside metabolic process	76	0.0576022	0.305776
GO:0060749	mammary gland alveolus development	16	0.0577628	0.305941
GO:0061377	mammary gland lobule development	16	0.0577628	0.305941
GO:0034762	regulation of transmembrane transport	170	0.0578411	0.305941
GO:0030863	cortical cytoskeleton	43	0.0578727	0.305941
GO:0045540	regulation of cholesterol biosynthetic process	11	0.0580462	0.306542
GO:0042605	peptide antigen binding	13	0.0583307	0.307726
GO:0031690	adrenergic receptor binding	10	0.0584579	0.307777
GO:0006959	humoral immune response	87	0.058465	0.307777
GO:0035254	glutamate receptor binding	15	0.0585209	0.307777
GO:0006635	fatty acid beta-oxidation	48	0.0587968	0.308696
GO:0034763	negative regulation of transmembrane transport	45	0.0588166	0.308696
GO:0046625	sphingolipid binding	11	0.059082	0.309771
GO:0005669	transcription factor TFIID complex	17	0.0594266	0.311259
GO:0010977	negative regulation of neuron projection development	26	0.0595644	0.311662
GO:0007184	SMAD protein import into nucleus	13	0.059703	0.311993
GO:0005932	microtubule basal body	33	0.0597499	0.311993
GO:0061039	ovum-producing ovary development	68	0.0599762	0.312575
GO:2000403	positive regulation of lymphocyte migration	12	0.0600944	0.312575
GO:0031102	neuron projection regeneration	30	0.060231	0.312575
GO:0017085	response to insecticide	14	0.0603507	0.312575
GO:2000401	regulation of lymphocyte migration	16	0.0603706	0.312575
GO:0051606	detection of stimulus	123	0.0604212	0.312575
GO:0019210	kinase inhibitor activity	35	0.0605033	0.312575
GO:0005975	carbohydrate metabolic process	552	0.0605104	0.312575
GO:0060589	nucleoside-triphosphatase regulator activity	314	0.0605292	0.312575
GO:0010720	positive regulation of cell development	126	0.0605293	0.312575
GO:0007369	gastrulation	96	0.0605339	0.312575
GO:0070848	response to growth factor stimulus	247	0.0610544	0.31485
GO:0030101	natural killer cell activation	30	0.0611411	0.31485
GO:0000981	sequence-specific DNA binding RNA polymerase II transcription factor activity	178	0.0611592	0.31485
GO:0008009	chemokine activity	40	0.0614192	0.31587
GO:0000083	regulation of transcription involved in G1/S phase of mitotic cell cycle	20	0.0615513	0.316231
GO:0051597	response to methylmercury	10	0.0618146	0.317265
GO:0044431	Golgi apparatus part	500	0.061932	0.317549
GO:0009620	response to fungus	25	0.0621786	0.318494
GO:0051567	histone H3-K9 methylation	12	0.0624784	0.319709
GO:0060322	head development	40	0.0625637	0.319826
GO:0009164	nucleoside catabolic process	21	0.0626877	0.320139
GO:0071305	cellular response to vitamin D	12	0.0628275	0.320533
GO:0007389	pattern specification process	294	0.0630231	0.32093
GO:0000737	DNA catabolic process, endonucleolytic	22	0.0631443	0.32093
GO:0051489	regulation of filopodium assembly	19	0.0631449	0.32093
GO:0080135	regulation of cellular response to stress	209	0.0631564	0.32093
GO:0060560	developmental growth involved in morphogenesis	99	0.0634594	0.322149
GO:0050699	WW domain binding	14	0.063523	0.322152
GO:0070304	positive regulation of stress-activated protein kinase signaling cascade	49	0.0636468	0.322243
GO:0043489	RNA stabilization	21	0.0637301	0.322243
GO:0048255	mRNA stabilization	21	0.0637301	0.322243
GO:0031398	positive regulation of protein ubiquitination	99	0.0639443	0.32255
GO:0051436	negative regulation of ubiquitin-protein ligase activity involved in mitotic cell cycle	58	0.0640377	0.32255
GO:0043567	regulation of insulin-like growth factor receptor signaling pathway	16	0.0640418	0.32255
GO:0007128	meiotic prophase I	12	0.0640431	0.32255
GO:0008080	N-acetyltransferase activity	56	0.0642765	0.323407
GO:0045165	cell fate commitment	152	0.0644672	0.324048
GO:0042379	chemokine receptor binding	48	0.0646482	0.324574
GO:0008227	G-protein coupled amine receptor activity	36	0.0647411	0.324574
GO:0046131	pyrimidine ribonucleoside metabolic process	22	0.0647853	0.324574
GO:0035270	endocrine system development	113	0.0649722	0.324574
GO:0072528	pyrimidine-containing compound biosynthetic process	29	0.0650114	0.324574
GO:0003203	endocardial cushion morphogenesis	10	0.0650817	0.324574
GO:0001523	retinoid metabolic process	25	0.0651024	0.324574
GO:0044243	multicellular organismal catabolic process	26	0.0651195	0.324574
GO:0035094	response to nicotine	29	0.0651434	0.324574
GO:0022602	ovulation cycle process	83	0.065284	0.324958
GO:0051208	sequestering of calcium ion	28	0.0658587	0.3275
GO:0000722	telomere maintenance via recombination	26	0.06595	0.327635
GO:0016863	intramolecular oxidoreductase activity, transposing C=C bonds	11	0.0660188	0.327659
GO:0045669	positive regulation of osteoblast differentiation	42	0.0661056	0.327771
GO:0008656	cysteine-type endopeptidase activator activity involved in apoptotic process	16	0.0668919	0.331348
GO:0035085	cilium axoneme	21	0.0670498	0.331809
GO:0019674	NAD metabolic process	16	0.0676516	0.334108
GO:0035257	nuclear hormone receptor binding	96	0.0677329	0.334108
GO:0007519	skeletal muscle tissue development	120	0.0678521	0.334108
GO:0003700	sequence-specific DNA binding transcription factor activity	720	0.0678678	0.334108
GO:0035587	purinergic receptor signaling pathway	10	0.0680701	0.334108
GO:0006308	DNA catabolic process	56	0.0680769	0.334108
GO:0006977	DNA damage response, signal transduction by p53 class mediator resulting in cell cycle arrest	62	0.0682653	0.334108
GO:0072413	signal transduction involved in mitotic cell cycle checkpoint	62	0.0682653	0.334108
GO:0072431	signal transduction involved in mitotic cell cycle G1/S transition DNA damage checkpoint	62	0.0682653	0.334108
GO:0072474	signal transduction involved in mitotic cell cycle G1/S checkpoint	62	0.0682653	0.334108
GO:0043296	apical junction complex	71	0.0682703	0.334108
GO:0048562	embryonic organ morphogenesis	149	0.0682995	0.334108
GO:0006508	proteolysis	698	0.0683641	0.334108
GO:0008017	microtubule binding	71	0.0685134	0.33431
GO:0048009	insulin-like growth factor receptor signaling pathway	26	0.0685361	0.33431
GO:0072678	T cell migration	14	0.0689888	0.335591
GO:0051960	regulation of nervous system development	328	0.06915	0.335591
GO:0010951	negative regulation of endopeptidase activity	110	0.0691726	0.335591
GO:0000123	histone acetyltransferase complex	59	0.069211	0.335591
GO:0006956	complement activation	40	0.0692288	0.335591
GO:0009119	ribonucleoside metabolic process	55	0.0692416	0.335591
GO:0032855	positive regulation of Rac GTPase activity	19	0.0692583	0.335591
GO:0060541	respiratory system development	137	0.0694396	0.336094
GO:0070936	protein K48-linked ubiquitination	27	0.0695113	0.336094
GO:0042119	neutrophil activation	13	0.0695594	0.336094
GO:0071843	cellular component biogenesis at cellular level	178	0.0697828	0.336855
GO:0045579	positive regulation of B cell differentiation	10	0.0702206	0.338379
GO:0006986	response to unfolded protein	107	0.0702339	0.338379
GO:0051926	negative regulation of calcium ion transport	21	0.070297	0.338379
GO:0010562	positive regulation of phosphorus metabolic process	222	0.0706865	0.339614
GO:0045937	positive regulation of phosphate metabolic process	222	0.0706865	0.339614
GO:0034707	chloride channel complex	40	0.0710033	0.340816
GO:0016101	diterpenoid metabolic process	27	0.0711443	0.341172
GO:0001071	nucleic acid binding transcription factor activity	720	0.0714857	0.342488
GO:0051059	NF-kappaB binding	19	0.0716401	0.342906
GO:0055093	response to hyperoxia	21	0.0718452	0.343509
GO:0002377	immunoglobulin production	53	0.0719003	0.343509
GO:0031329	regulation of cellular catabolic process	330	0.0719805	0.343571
GO:0055088	lipid homeostasis	62	0.0721051	0.343844
GO:0060428	lung epithelium development	22	0.0725782	0.345778
GO:0001836	release of cytochrome c from mitochondria	36	0.0726716	0.345901
GO:0048745	smooth muscle tissue development	14	0.0727646	0.346021
GO:0002252	immune effector process	303	0.0729068	0.346276
GO:0010975	regulation of neuron projection development	155	0.0729537	0.346276
GO:0005254	chloride channel activity	53	0.073029	0.346312
GO:0031128	developmental induction	27	0.073365	0.347075
GO:0071013	catalytic step 2 spliceosome	63	0.0735594	0.347075
GO:0032874	positive regulation of stress-activated MAPK cascade	48	0.0736503	0.347075
GO:0003170	heart valve development	14	0.0737185	0.347075
GO:0003179	heart valve morphogenesis	14	0.0737185	0.347075
GO:0051453	regulation of intracellular pH	20	0.0737308	0.347075
GO:0010001	glial cell differentiation	99	0.0737574	0.347075
GO:0000718	nucleotide-excision repair, DNA damage removal	19	0.073801	0.347075
GO:0044349	DNA excision	19	0.073801	0.347075
GO:0060998	regulation of dendritic spine development	14	0.0740441	0.347698
GO:0017148	negative regulation of translation	37	0.0740694	0.347698
GO:0007179	transforming growth factor beta receptor signaling pathway	107	0.074174	0.347731
GO:0090257	regulation of muscle system process	90	0.0742232	0.347731
GO:0044273	sulfur compound catabolic process	10	0.0742806	0.347731
GO:0046330	positive regulation of JNK cascade	43	0.0743934	0.34794
GO:0004716	receptor signaling protein tyrosine kinase activity	10	0.0744773	0.348014
GO:0042326	negative regulation of phosphorylation	77	0.0746869	0.348209
GO:0005543	phospholipid binding	163	0.0746882	0.348209
GO:0043487	regulation of RNA stability	30	0.0747232	0.348209
GO:0001573	ganglioside metabolic process	11	0.0748621	0.348538
GO:0015992	proton transport	63	0.075156	0.349082
GO:0034708	methyltransferase complex	47	0.0751838	0.349082
GO:0035097	histone methyltransferase complex	47	0.0751838	0.349082
GO:0090150	establishment of protein localization in membrane	28	0.0752679	0.349156
GO:0016053	organic acid biosynthetic process	219	0.075429	0.349269
GO:0046394	carboxylic acid biosynthetic process	219	0.075429	0.349269
GO:0008210	estrogen metabolic process	16	0.0755637	0.349576
GO:0022625	cytosolic large ribosomal subunit	31	0.0757243	0.349796
GO:0046822	regulation of nucleocytoplasmic transport	118	0.0757701	0.349796
GO:0031668	cellular response to extracellular stimulus	138	0.0758166	0.349796
GO:0009894	regulation of catabolic process	373	0.0759751	0.350212
GO:0010498	proteasomal protein catabolic process	176	0.0762568	0.351194
GO:0006013	mannose metabolic process	15	0.0763526	0.351318
GO:0060795	cell fate commitment involved in formation of primary germ layers	17	0.0765999	0.352139
GO:0043568	positive regulation of insulin-like growth factor receptor signaling pathway	10	0.0768381	0.352857
GO:0010638	positive regulation of organelle organization	155	0.0769575	0.352857
GO:0048858	cell projection morphogenesis	510	0.0769632	0.352857
GO:0016780	phosphotransferase activity, for other substituted phosphate groups	12	0.0771919	0.35339
GO:0005923	tight junction	61	0.0772868	0.35339
GO:0070160	occluding junction	61	0.0772868	0.35339
GO:0031293	membrane protein intracellular domain proteolysis	11	0.0773629	0.353422
GO:0030695	GTPase regulator activity	304	0.077436	0.35344
GO:0051338	regulation of transferase activity	540	0.0776024	0.353883
GO:0031396	regulation of protein ubiquitination	133	0.0781241	0.355945
GO:0008134	transcription factor binding	327	0.0782392	0.356044
GO:0030521	androgen receptor signaling pathway	56	0.0783237	0.356044
GO:0051495	positive regulation of cytoskeleton organization	75	0.0783548	0.356044
GO:0044262	cellular carbohydrate metabolic process	432	0.0785577	0.356649
GO:0043408	regulation of MAPK cascade	255	0.0787891	0.357382
GO:0071158	positive regulation of cell cycle arrest	75	0.0793949	0.359811
GO:0071103	DNA conformation change	126	0.0794985	0.35995
GO:0004890	GABA-A receptor activity	17	0.0795664	0.35995
GO:0045893	positive regulation of transcription, DNA-dependent	752	0.0797976	0.360196
GO:0004175	endopeptidase activity	278	0.0798321	0.360196
GO:0006359	regulation of transcription from RNA polymerase III promoter	13	0.0798322	0.360196
GO:0006368	transcription elongation from RNA polymerase II promoter	66	0.0800346	0.360791
GO:0006749	glutathione metabolic process	31	0.0802777	0.361568
GO:0045168	cell-cell signaling involved in cell fate commitment	28	0.080761	0.363425
GO:0000151	ubiquitin ligase complex	98	0.0810386	0.364353
GO:0019751	polyol metabolic process	23	0.0812261	0.364875
GO:0045111	intermediate filament cytoskeleton	99	0.0813317	0.365029
GO:0046578	regulation of Ras protein signal transduction	203	0.081424	0.365122
GO:0016796	exonuclease activity, active with either ribo- or deoxyribonucleic acids and producing 5'-phosphomonoesters	18	0.0815418	0.36533
GO:0009110	vitamin biosynthetic process	22	0.0817073	0.365548
GO:0050661	NADP binding	39	0.0818019	0.365548
GO:0022613	ribonucleoprotein complex biogenesis	167	0.081805	0.365548
GO:0006637	acyl-CoA metabolic process	27	0.082118	0.366306
GO:0035383	thioester metabolic process	27	0.082118	0.366306
GO:0022604	regulation of cell morphogenesis	212	0.0823091	0.366839
GO:0000216	M/G1 transition of mitotic cell cycle	74	0.0824427	0.367114
GO:0002244	hemopoietic progenitor cell differentiation	22	0.0825655	0.367341
GO:0042438	melanin biosynthetic process	10	0.0828993	0.367508
GO:0006297	nucleotide-excision repair, DNA gap filling	17	0.0829005	0.367508
GO:0010466	negative regulation of peptidase activity	112	0.0829186	0.367508
GO:0044441	cilium part	49	0.0829345	0.367508
GO:0071845	cellular component disassembly at cellular level	199	0.0829624	0.367508
GO:0005095	GTPase inhibitor activity	12	0.083359	0.368945
GO:0044242	cellular lipid catabolic process	115	0.0834897	0.369204
GO:0097035	regulation of membrane lipid distribution	15	0.0840412	0.371321
GO:0001750	photoreceptor outer segment	29	0.0843423	0.372124
GO:0051668	localization within membrane	14	0.0843685	0.372124
GO:2000177	regulation of neural precursor cell proliferation	31	0.0846757	0.373157
GO:0048589	developmental growth	219	0.08483	0.373515
GO:0055082	cellular chemical homeostasis	469	0.0849272	0.373621
GO:0010657	muscle cell apoptosis	18	0.0855944	0.376233
GO:0000307	cyclin-dependent protein kinase holoenzyme complex	16	0.0856888	0.376324
GO:0002449	lymphocyte mediated immunity	126	0.0857625	0.376324
GO:0034453	microtubule anchoring	24	0.0862802	0.378271
GO:0009310	amine catabolic process	101	0.086592	0.378889
GO:0006987	activation of signaling protein activity involved in unfolded protein response	58	0.0866192	0.378889
GO:0042401	cellular biogenic amine biosynthetic process	30	0.0866435	0.378889
GO:0055072	iron ion homeostasis	63	0.0870199	0.38011
GO:0070566	adenylyltransferase activity	14	0.0871837	0.38011
GO:0001893	maternal placenta development	19	0.0873679	0.38011
GO:0045445	myoblast differentiation	34	0.0874096	0.38011
GO:0015459	potassium channel regulator activity	25	0.0874741	0.38011
GO:0042737	drug catabolic process	10	0.0874913	0.38011
GO:0043524	negative regulation of neuron apoptosis	70	0.0875005	0.38011
GO:0007162	negative regulation of cell adhesion	69	0.0875838	0.38011
GO:0045926	negative regulation of growth	159	0.0875918	0.38011
GO:0016896	exoribonuclease activity, producing 5'-phosphomonoesters	10	0.0879527	0.381352
GO:0048610	cellular process involved in reproduction	383	0.0884051	0.382989
GO:0032755	positive regulation of interleukin-6 production	27	0.0887637	0.384217
GO:0051130	positive regulation of cellular component organization	354	0.0890539	0.38457
GO:2000696	regulation of epithelial cell differentiation involved in kidney development	10	0.0890585	0.38457
GO:0006401	RNA catabolic process	142	0.089071	0.38457
GO:0051443	positive regulation of ubiquitin-protein ligase activity	69	0.0891953	0.384782
GO:0051310	metaphase plate congression	14	0.0895981	0.386193
GO:0055012	ventricular cardiac muscle cell differentiation	16	0.0897156	0.386374
GO:0006873	cellular ion homeostasis	442	0.0898811	0.386658
GO:0007422	peripheral nervous system development	52	0.0899328	0.386658
GO:0015988	energy coupled proton transport, against electrochemical gradient	26	0.090201	0.38716
GO:0015991	ATP hydrolysis coupled proton transport	26	0.090201	0.38716
GO:0007214	gamma-aminobutyric acid signaling pathway	17	0.0909503	0.390049
GO:0006027	glycosaminoglycan catabolic process	11	0.091318	0.391297
GO:0048037	cofactor binding	224	0.0916446	0.391818
GO:0035821	modification of morphology or physiology of other organism	42	0.0917223	0.391818
GO:0051817	modification of morphology or physiology of other organism involved in symbiotic interaction	42	0.0917223	0.391818
GO:0001659	temperature homeostasis	29	0.0917461	0.391818
GO:0010744	positive regulation of macrophage derived foam cell differentiation	14	0.0918899	0.392105
GO:0042306	regulation of protein import into nucleus	98	0.0920363	0.392402
GO:0031214	biomineral tissue development	87	0.0922543	0.393003
GO:0070742	C2H2 zinc finger domain binding	12	0.0923617	0.393133
GO:0072001	renal system development	158	0.0926493	0.394029
GO:0031058	positive regulation of histone modification	28	0.0930433	0.395376
GO:0050801	ion homeostasis	484	0.0931775	0.395469
GO:0006206	pyrimidine base metabolic process	25	0.0932199	0.395469
GO:0007017	microtubule-based process	282	0.0939633	0.398292
GO:0019216	regulation of lipid metabolic process	165	0.0940696	0.398412
GO:0007040	lysosome organization	23	0.0945484	0.400109
GO:0032869	cellular response to insulin stimulus	174	0.0949047	0.400634
GO:0051324	prophase	15	0.0950004	0.400634
GO:0031577	spindle checkpoint	31	0.0950811	0.400634
GO:0006584	catecholamine metabolic process	35	0.0951426	0.400634
GO:0009712	catechol-containing compound metabolic process	35	0.0951426	0.400634
GO:0034311	diol metabolic process	35	0.0951426	0.400634
GO:0006839	mitochondrial transport	73	0.0954507	0.400691
GO:0007131	reciprocal meiotic recombination	31	0.0954713	0.400691
GO:0035825	reciprocal DNA recombination	31	0.0954713	0.400691
GO:0072160	nephron tubule epithelial cell differentiation	10	0.0955139	0.400691
GO:0072111	cell proliferation involved in kidney development	11	0.0956264	0.400691
GO:0022411	cellular component disassembly	203	0.0957514	0.400691
GO:0032095	regulation of response to food	13	0.0957791	0.400691
GO:0048020	CCR chemokine receptor binding	14	0.0957833	0.400691
GO:0019725	cellular homeostasis	529	0.0959707	0.400798
GO:0034968	histone lysine methylation	33	0.0959996	0.400798
GO:0005802	trans-Golgi network	58	0.0960927	0.400798
GO:0060669	embryonic placenta morphogenesis	10	0.0961224	0.400798
GO:0033627	cell adhesion mediated by integrin	35	0.0962559	0.401027
GO:0051861	glycolipid binding	12	0.0973364	0.404687
GO:0009636	response to toxin	90	0.0973855	0.404687
GO:0043101	purine-containing compound salvage	14	0.0975903	0.404687
GO:0006665	sphingolipid metabolic process	80	0.0976018	0.404687
GO:0030815	negative regulation of cAMP metabolic process	55	0.0976092	0.404687
GO:0030818	negative regulation of cAMP biosynthetic process	55	0.0976092	0.404687
GO:0031279	regulation of cyclase activity	97	0.0977324	0.404869
GO:0022900	electron transport chain	117	0.0978653	0.404896
GO:0000165	MAPK cascade	338	0.0980696	0.404896
GO:0016339	calcium-dependent cell-cell adhesion	15	0.0980721	0.404896
GO:0001990	regulation of systemic arterial blood pressure by hormone	26	0.0982999	0.404896
GO:0034370	triglyceride-rich lipoprotein particle remodeling	10	0.0983662	0.404896
GO:0034372	very-low-density lipoprotein particle remodeling	10	0.0983662	0.404896
GO:0007492	endoderm development	35	0.098373	0.404896
GO:0010817	regulation of hormone levels	297	0.098479	0.404896
GO:0010647	positive regulation of cell communication	568	0.0984868	0.404896
GO:0035966	response to topologically incorrect protein	112	0.098531	0.404896
GO:0007080	mitotic metaphase plate congression	10	0.0989576	0.406129
GO:0007243	intracellular protein kinase cascade	630	0.099067	0.406129
GO:0008373	sialyltransferase activity	14	0.0990695	0.406129
GO:0008045	motor axon guidance	14	0.0992509	0.406543
GO:0050776	regulation of immune response	427	0.0993295	0.406543
GO:0051427	hormone receptor binding	109	0.0996573	0.407558
GO:0051339	regulation of lyase activity	98	0.0998382	0.407648
GO:0002702	positive regulation of production of molecular mediator of immune response	21	0.0999639	0.407648
GO:0032990	cell part morphogenesis	518	0.0999896	0.407648
GO:0010818	T cell chemotaxis	10	0.100077	0.407648
GO:0042383	sarcolemma	74	0.100141	0.407648
GO:0050856	regulation of T cell receptor signaling pathway	16	0.100158	0.407648
GO:0002053	positive regulation of mesenchymal cell proliferation	27	0.100546	0.408905
GO:0044272	sulfur compound biosynthetic process	49	0.100792	0.409577
GO:0034113	heterotypic cell-cell adhesion	11	0.101474	0.412021
GO:0005527	macrolide binding	13	0.101698	0.412276
GO:0005528	FK506 binding	13	0.101698	0.412276
GO:0009218	pyrimidine ribonucleotide metabolic process	15	0.101801	0.412366
GO:0019205	nucleobase-containing compound kinase activity	32	0.102874	0.416383
GO:0051851	modification by host of symbiont morphology or physiology	24	0.1034	0.417021
GO:0061318	renal filtration cell differentiation	11	0.103439	0.417021
GO:0072010	glomerular epithelium development	11	0.103439	0.417021
GO:0072112	glomerular visceral epithelial cell differentiation	11	0.103439	0.417021
GO:0072311	glomerular epithelial cell differentiation	11	0.103439	0.417021
GO:0051090	regulation of sequence-specific DNA binding transcription factor activity	259	0.103808	0.418174
GO:0030323	respiratory tube development	121	0.103889	0.418174
GO:0033157	regulation of intracellular protein transport	116	0.1046	0.420706
GO:0048738	cardiac muscle tissue development	96	0.105346	0.423239
GO:0031346	positive regulation of cell projection organization	100	0.105396	0.423239
GO:0033687	osteoblast proliferation	17	0.105883	0.42486
GO:0016836	hydro-lyase activity	33	0.10617	0.425679
GO:0032620	interleukin-17 production	16	0.1064	0.42573
GO:0032660	regulation of interleukin-17 production	16	0.1064	0.42573
GO:0021915	neural tube development	91	0.106433	0.42573
GO:0050680	negative regulation of epithelial cell proliferation	68	0.106812	0.426754
GO:0016772	transferase activity, transferring phosphorus-containing groups	751	0.106898	0.426754
GO:0051322	anaphase	10	0.106939	0.426754
GO:0070988	demethylation	32	0.107183	0.427327
GO:0006259	DNA metabolic process	642	0.10725	0.427327
GO:0060487	lung epithelial cell differentiation	14	0.107386	0.427535
GO:0046474	glycerophospholipid biosynthetic process	76	0.107861	0.428876
GO:0032011	ARF protein signal transduction	12	0.107924	0.428876
GO:0043632	modification-dependent macromolecule catabolic process	289	0.107974	0.428876
GO:0016023	cytoplasmic membrane-bounded vesicle	638	0.108115	0.429103
GO:0033700	phospholipid efflux	10	0.108456	0.430121
GO:0050858	negative regulation of antigen receptor-mediated signaling pathway	10	0.108868	0.431422
GO:0002820	negative regulation of adaptive immune response	13	0.10919	0.432254
GO:0006739	NADP metabolic process	19	0.109247	0.432254
GO:0003755	peptidyl-prolyl cis-trans isomerase activity	26	0.109562	0.432839
GO:0005881	cytoplasmic microtubule	31	0.109653	0.432839
GO:0050707	regulation of cytokine secretion	53	0.109662	0.432839
GO:0032012	regulation of ARF protein signal transduction	32	0.109741	0.432839
GO:0010833	telomere maintenance via telomere lengthening	36	0.109833	0.432839
GO:0022838	substrate-specific channel activity	300	0.109903	0.432839
GO:0010737	protein kinase A signaling cascade	11	0.110171	0.433324
GO:0051000	positive regulation of nitric-oxide synthase activity	11	0.110196	0.433324
GO:0032868	response to insulin stimulus	217	0.110603	0.434453
GO:0050663	cytokine secretion	63	0.110672	0.434453
GO:0042308	negative regulation of protein import into nucleus	38	0.110755	0.434453
GO:0045686	negative regulation of glial cell differentiation	16	0.110823	0.434453
GO:2000379	positive regulation of reactive oxygen species metabolic process	24	0.110989	0.434736
GO:0045859	regulation of protein kinase activity	504	0.111065	0.434736
GO:0043254	regulation of protein complex assembly	135	0.111393	0.435686
GO:0030800	negative regulation of cyclic nucleotide metabolic process	56	0.111686	0.435857
GO:0030803	negative regulation of cyclic nucleotide biosynthetic process	56	0.111686	0.435857
GO:0061383	trabecula morphogenesis	24	0.111693	0.435857
GO:0017137	Rab GTPase binding	27	0.11186	0.436177
GO:0023056	positive regulation of signaling	573	0.112167	0.436598
GO:0006705	mineralocorticoid biosynthetic process	10	0.112243	0.436598
GO:0008212	mineralocorticoid metabolic process	10	0.112243	0.436598
GO:0001608	G-protein coupled nucleotide receptor activity	16	0.112463	0.436598
GO:0045028	G-protein coupled purinergic nucleotide receptor activity	16	0.112463	0.436598
GO:0071354	cellular response to interleukin-6	11	0.112502	0.436598
GO:0044454	nuclear chromosome part	186	0.112593	0.436598
GO:0060445	branching involved in salivary gland morphogenesis	15	0.112651	0.436598
GO:0043410	positive regulation of MAPK cascade	139	0.112775	0.436745
GO:0022409	positive regulation of cell-cell adhesion	26	0.113217	0.437914
GO:0060767	epithelial cell proliferation involved in prostate gland development	11	0.113332	0.437914
GO:0001046	core promoter sequence-specific DNA binding	20	0.113333	0.437914
GO:0018130	heterocycle biosynthetic process	292	0.1136	0.438612
GO:0015267	channel activity	315	0.113781	0.438649
GO:0022803	passive transmembrane transporter activity	315	0.113781	0.438649
GO:0071813	lipoprotein particle binding	20	0.114138	0.439111
GO:0071814	protein-lipid complex binding	20	0.114138	0.439111
GO:0019838	growth factor binding	93	0.114159	0.439111
GO:0003333	amino acid transmembrane transport	25	0.114486	0.440039
GO:0002823	negative regulation of adaptive immune response based on somatic recombination of immune receptors built from immunoglobulin superfamily domains	12	0.114684	0.440469
GO:0090317	negative regulation of intracellular protein transport	47	0.114772	0.440477
GO:0032259	methylation	97	0.114892	0.440605
GO:0048705	skeletal system morphogenesis	132	0.115208	0.441486
GO:0007218	neuropeptide signaling pathway	69	0.115427	0.441733
GO:2000826	regulation of heart morphogenesis	13	0.115623	0.441733
GO:0016051	carbohydrate biosynthetic process	171	0.115628	0.441733
GO:0005355	glucose transmembrane transporter activity	11	0.115651	0.441733
GO:0051603	proteolysis involved in cellular protein catabolic process	299	0.115704	0.441733
GO:0042101	T cell receptor complex	11	0.115796	0.441752
GO:0006284	base-excision repair	34	0.115896	0.441766
GO:0048844	artery morphogenesis	29	0.115972	0.441766
GO:0071322	cellular response to carbohydrate stimulus	31	0.11628	0.442607
GO:0050667	homocysteine metabolic process	11	0.116447	0.442915
GO:0010738	regulation of protein kinase A signaling cascade	10	0.116552	0.442985
GO:0055080	cation homeostasis	332	0.11679	0.443558
GO:0005024	transforming growth factor beta-activated receptor activity	16	0.117042	0.444185
GO:0002720	positive regulation of cytokine production involved in immune response	17	0.117182	0.444386
GO:0030308	negative regulation of cell growth	119	0.117414	0.444911
GO:0003707	steroid hormone receptor activity	51	0.117494	0.444911
GO:0051148	negative regulation of muscle cell differentiation	21	0.11764	0.445133
GO:0050253	retinyl-palmitate esterase activity	11	0.117746	0.445206
GO:0044265	cellular macromolecule catabolic process	500	0.117919	0.445531
GO:0051020	GTPase binding	108	0.118023	0.445595
GO:0000723	telomere maintenance	55	0.118653	0.446765
GO:0050854	regulation of antigen receptor-mediated signaling pathway	21	0.118693	0.446765
GO:0017091	AU-rich element binding	13	0.118767	0.446765
GO:0016866	intramolecular transferase activity	16	0.118792	0.446765
GO:0070373	negative regulation of ERK1 and ERK2 cascade	17	0.118972	0.446765
GO:0005100	Rho GTPase activator activity	27	0.119032	0.446765
GO:0001772	immunological synapse	17	0.119075	0.446765
GO:0030165	PDZ domain binding	69	0.119087	0.446765
GO:0045737	positive regulation of cyclin-dependent protein kinase activity	13	0.11912	0.446765
GO:0006520	cellular amino acid metabolic process	353	0.119354	0.447317
GO:0032740	positive regulation of interleukin-17 production	10	0.120137	0.449481
GO:0046688	response to copper ion	21	0.120217	0.449481
GO:0043549	regulation of kinase activity	528	0.120267	0.449481
GO:0030547	receptor inhibitor activity	10	0.120372	0.449481
GO:0048019	receptor antagonist activity	10	0.120372	0.449481
GO:0008528	G-protein coupled peptide receptor activity	95	0.120572	0.449616
GO:0051438	regulation of ubiquitin-protein ligase activity	81	0.120584	0.449616
GO:0009309	amine biosynthetic process	107	0.120953	0.450391
GO:0045408	regulation of interleukin-6 biosynthetic process	10	0.120968	0.450391
GO:0051348	negative regulation of transferase activity	132	0.121149	0.450739
GO:0032648	regulation of interferon-beta production	18	0.12138	0.451269
GO:0004896	cytokine receptor activity	71	0.121757	0.452342
GO:0031267	small GTPase binding	91	0.121895	0.452525
GO:0019941	modification-dependent protein catabolic process	287	0.122368	0.453815
GO:0042537	benzene-containing compound metabolic process	64	0.12242	0.453815
GO:0031233	intrinsic to external side of plasma membrane	13	0.122562	0.454012
GO:0051279	regulation of release of sequestered calcium ion into cytosol	22	0.122802	0.454571
GO:0002706	regulation of lymphocyte mediated immunity	64	0.12298	0.454903
GO:0042036	negative regulation of cytokine biosynthetic process	22	0.123273	0.455356
GO:0019438	aromatic compound biosynthetic process	23	0.123281	0.455356
GO:0010972	negative regulation of G2/M transition of mitotic cell cycle	10	0.12412	0.458124
GO:0010743	regulation of macrophage derived foam cell differentiation	27	0.124482	0.458201
GO:0042136	neurotransmitter biosynthetic process	14	0.124716	0.458201
GO:0070851	growth factor receptor binding	82	0.124868	0.458201
GO:0010389	regulation of G2/M transition of mitotic cell cycle	27	0.124882	0.458201
GO:0060711	labyrinthine layer development	24	0.124917	0.458201
GO:0006305	DNA alkylation	25	0.124923	0.458201
GO:0006306	DNA methylation	25	0.124923	0.458201
GO:0001637	G-protein coupled chemoattractant receptor activity	24	0.125005	0.458201
GO:0004950	chemokine receptor activity	24	0.125005	0.458201
GO:0071621	granulocyte chemotaxis	11	0.125037	0.458201
GO:0042734	presynaptic membrane	36	0.125153	0.458295
GO:0005839	proteasome core complex	18	0.125402	0.45851
GO:0051352	negative regulation of ligase activity	64	0.125555	0.45851
GO:0051444	negative regulation of ubiquitin-protein ligase activity	64	0.125555	0.45851
GO:0000139	Golgi membrane	387	0.12557	0.45851
GO:0002753	cytoplasmic pattern recognition receptor signaling pathway	26	0.125767	0.458576
GO:0070423	nucleotide-binding oligomerization domain containing signaling pathway	26	0.125767	0.458576
GO:0030809	negative regulation of nucleotide biosynthetic process	57	0.126203	0.458917
GO:0042440	pigment metabolic process	47	0.126241	0.458917
GO:0030318	melanocyte differentiation	23	0.126358	0.458917
GO:0015682	ferric iron transport	26	0.126428	0.458917
GO:0033572	transferrin transport	26	0.126428	0.458917
GO:0006275	regulation of DNA replication	77	0.12656	0.458917
GO:0031080	Nup107-160 complex	10	0.126626	0.458917
GO:0017145	stem cell division	18	0.126632	0.458917
GO:0071363	cellular response to growth factor stimulus	228	0.126669	0.458917
GO:0001541	ovarian follicle development	46	0.126824	0.459154
GO:0051181	cofactor transport	14	0.127397	0.460668
GO:0045995	regulation of embryonic development	55	0.127423	0.460668
GO:0005216	ion channel activity	293	0.127716	0.461402
GO:0060742	epithelial cell differentiation involved in prostate gland development	13	0.128052	0.461855
GO:0006643	membrane lipid metabolic process	84	0.128094	0.461855
GO:0009220	pyrimidine ribonucleotide biosynthetic process	14	0.128177	0.461855
GO:0005085	guanyl-nucleotide exchange factor activity	120	0.128203	0.461855
GO:0032387	negative regulation of intracellular transport	50	0.128445	0.462403
GO:0031103	axon regeneration	25	0.128768	0.463071
GO:2000602	regulation of interphase of mitotic cell cycle	131	0.12886	0.463071
GO:0032835	glomerulus development	41	0.128907	0.463071
GO:0030811	regulation of nucleotide catabolic process	190	0.129139	0.463071
GO:0033121	regulation of purine nucleotide catabolic process	190	0.129139	0.463071
GO:0006473	protein acetylation	105	0.129239	0.463071
GO:0003002	regionalization	216	0.129291	0.463071
GO:0016491	oxidoreductase activity	543	0.129431	0.463071
GO:0051347	positive regulation of transferase activity	371	0.129446	0.463071
GO:0031057	negative regulation of histone modification	16	0.129698	0.463533
GO:0009798	axis specification	55	0.129758	0.463533
GO:0006511	ubiquitin-dependent protein catabolic process	280	0.129973	0.463533
GO:0009411	response to UV	76	0.130029	0.463533
GO:0008081	phosphoric diester hydrolase activity	86	0.130303	0.463533
GO:0003705	sequence-specific distal enhancer binding RNA polymerase II transcription factor activity	77	0.130351	0.463533
GO:0016917	GABA receptor activity	19	0.130385	0.463533
GO:0016887	ATPase activity	288	0.13052	0.463533
GO:0060053	neurofilament cytoskeleton	10	0.130549	0.463533
GO:0090183	regulation of kidney development	38	0.130553	0.463533
GO:0071277	cellular response to calcium ion	21	0.130664	0.463533
GO:0009112	nucleobase metabolic process	52	0.130759	0.463533
GO:0045860	positive regulation of protein kinase activity	347	0.130826	0.463533
GO:0004869	cysteine-type endopeptidase inhibitor activity	38	0.130845	0.463533
GO:0032760	positive regulation of tumor necrosis factor production	26	0.131211	0.463911
GO:0016874	ligase activity	339	0.131266	0.463911
GO:0032897	negative regulation of viral transcription	13	0.131454	0.463911
GO:0042303	molting cycle	64	0.131455	0.463911
GO:0042633	hair cycle	64	0.131455	0.463911
GO:0048806	genitalia development	27	0.13158	0.463911
GO:0008353	RNA polymerase II carboxy-terminal domain kinase activity	12	0.131607	0.463911
GO:0004532	exoribonuclease activity	11	0.131677	0.463911
GO:0042063	gliogenesis	118	0.13194	0.46441
GO:0005777	peroxisome	87	0.132092	0.46441
GO:0042579	microbody	87	0.132092	0.46441
GO:0019005	SCF ubiquitin ligase complex	14	0.132204	0.464485
GO:0032200	telomere organization	56	0.132721	0.465982
GO:0031122	cytoplasmic microtubule organization	10	0.132905	0.46615
GO:0003682	chromatin binding	204	0.133046	0.46615
GO:0047485	protein N-terminus binding	76	0.133063	0.46615
GO:0046839	phospholipid dephosphorylation	12	0.133163	0.46615
GO:2001236	regulation of extrinsic apoptotic signaling pathway	21	0.133398	0.46615
GO:0001774	microglial cell activation	10	0.133431	0.46615
GO:0048247	lymphocyte chemotaxis	17	0.13347	0.46615
GO:0048018	receptor agonist activity	10	0.133498	0.46615
GO:0022904	respiratory electron transport chain	89	0.133632	0.466296
GO:0030426	growth cone	64	0.133825	0.466652
GO:0007588	excretion	56	0.133952	0.466779
GO:0035412	regulation of catenin import into nucleus	14	0.134102	0.466981
GO:0019724	B cell mediated immunity	81	0.134345	0.467511
GO:0050772	positive regulation of axonogenesis	40	0.134478	0.467554
GO:0030595	leukocyte chemotaxis	96	0.134541	0.467554
GO:0030424	axon	208	0.134752	0.467773
GO:0016064	immunoglobulin mediated immune response	79	0.134787	0.467773
GO:0008301	DNA binding, bending	36	0.134992	0.468167
GO:0002832	negative regulation of response to biotic stimulus	12	0.135149	0.468395
GO:0060479	lung cell differentiation	15	0.135404	0.468447
GO:0090287	regulation of cellular response to growth factor stimulus	24	0.135414	0.468447
GO:0043414	macromolecule methylation	86	0.135439	0.468447
GO:0032269	negative regulation of cellular protein metabolic process	225	0.135535	0.468462
GO:0016799	hydrolase activity, hydrolyzing N-glycosyl compounds	15	0.135681	0.468507
GO:0031410	cytoplasmic vesicle	680	0.135732	0.468507
GO:0030057	desmosome	20	0.136724	0.47116
GO:0007586	digestion	88	0.136742	0.47116
GO:0046486	glycerolipid metabolic process	201	0.137002	0.47116
GO:0030176	integral to endoplasmic reticulum membrane	60	0.13714	0.47116
GO:0030324	lung development	118	0.137158	0.47116
GO:0002065	columnar/cuboidal epithelial cell differentiation	15	0.137181	0.47116
GO:0030641	regulation of cellular pH	21	0.137217	0.47116
GO:0004402	histone acetyltransferase activity	40	0.137295	0.47116
GO:0033628	regulation of cell adhesion mediated by integrin	29	0.13733	0.47116
GO:0097066	response to thyroid hormone stimulus	10	0.137468	0.47132
GO:0003723	RNA binding	598	0.137591	0.471424
GO:0022618	ribonucleoprotein complex assembly	75	0.138463	0.473767
GO:0005343	organic acid:sodium symporter activity	21	0.1386	0.473767
GO:0071326	cellular response to monosaccharide stimulus	28	0.138753	0.473767
GO:0071331	cellular response to hexose stimulus	28	0.138753	0.473767
GO:0071333	cellular response to glucose stimulus	28	0.138753	0.473767
GO:0030857	negative regulation of epithelial cell differentiation	14	0.138831	0.473767
GO:0030512	negative regulation of transforming growth factor beta receptor signaling pathway	32	0.139322	0.475127
GO:0002479	antigen processing and presentation of exogenous peptide antigen via MHC class I, TAP-dependent	65	0.139666	0.475476
GO:0006323	DNA packaging	96	0.139783	0.475476
GO:0045351	type I interferon biosynthetic process	11	0.139794	0.475476
GO:0003044	regulation of systemic arterial blood pressure mediated by a chemical signal	33	0.139797	0.475476
GO:0050715	positive regulation of cytokine secretion	39	0.140079	0.476121
GO:0072341	modified amino acid binding	16	0.140261	0.47642
GO:0045211	postsynaptic membrane	128	0.140573	0.477165
GO:0002861	regulation of inflammatory response to antigenic stimulus	12	0.140954	0.477873
GO:0014821	phasic smooth muscle contraction	12	0.140969	0.477873
GO:0032608	interferon-beta production	18	0.141302	0.478625
GO:0009617	response to bacterium	241	0.141378	0.478625
GO:0032508	DNA duplex unwinding	27	0.14155	0.478673
GO:0045746	negative regulation of Notch signaling pathway	10	0.141596	0.478673
GO:0048286	lung alveolus development	29	0.141684	0.478673
GO:0050931	pigment cell differentiation	24	0.141766	0.478673
GO:0019207	kinase regulator activity	95	0.142132	0.479463
GO:0000387	spliceosomal snRNP assembly	24	0.142188	0.479463
GO:0007435	salivary gland morphogenesis	24	0.142448	0.479853
GO:0043174	nucleoside salvage	11	0.142519	0.479853
GO:0051350	negative regulation of lyase activity	51	0.142585	0.479853
GO:0010885	regulation of cholesterol storage	13	0.143152	0.481444
GO:0010628	positive regulation of gene expression	812	0.143283	0.481568
GO:0030427	site of polarized growth	65	0.143466	0.481865
GO:0007600	sensory perception	346	0.143731	0.482439
GO:0002090	regulation of receptor internalization	10	0.144386	0.484318
GO:0009615	response to virus	199	0.144781	0.485145
GO:0000226	microtubule cytoskeleton organization	201	0.144822	0.485145
GO:0033674	positive regulation of kinase activity	364	0.145014	0.485468
GO:0035510	DNA dealkylation	11	0.145121	0.485483
GO:0000313	organellar ribosome	33	0.145303	0.485483
GO:0005761	mitochondrial ribosome	33	0.145303	0.485483
GO:0060349	bone morphogenesis	52	0.145448	0.485649
GO:0071347	cellular response to interleukin-1	35	0.145742	0.486313
GO:0097190	apoptotic signaling pathway	44	0.146148	0.487352
GO:0031988	membrane-bounded vesicle	653	0.146483	0.48815
GO:0043433	negative regulation of sequence-specific DNA binding transcription factor activity	86	0.14658	0.488154
GO:0005086	ARF guanyl-nucleotide exchange factor activity	14	0.146771	0.488467
GO:0035264	multicellular organism growth	81	0.146908	0.488467
GO:0032393	MHC class I receptor activity	15	0.14696	0.488467
GO:0016705	oxidoreductase activity, acting on paired donors, with incorporation or reduction of molecular oxygen	125	0.147454	0.488871
GO:0031648	protein destabilization	18	0.147772	0.488871
GO:0052745	inositol phosphate phosphatase activity	14	0.147843	0.488871
GO:0016594	glycine binding	10	0.147932	0.488871
GO:0007127	meiosis I	56	0.147965	0.488871
GO:0042384	cilium assembly	34	0.147989	0.488871
GO:0045670	regulation of osteoclast differentiation	34	0.148022	0.488871
GO:0004129	cytochrome-c oxidase activity	17	0.148038	0.488871
GO:0015002	heme-copper terminal oxidase activity	17	0.148038	0.488871
GO:0016676	oxidoreductase activity, acting on a heme group of donors, oxygen as acceptor	17	0.148038	0.488871
GO:0008156	negative regulation of DNA replication	34	0.148431	0.489794
GO:0031593	polyubiquitin binding	16	0.148597	0.489794
GO:0071622	regulation of granulocyte chemotaxis	11	0.148605	0.489794
GO:0030316	osteoclast differentiation	46	0.148973	0.490691
GO:0071599	otic vesicle development	13	0.150402	0.495077
GO:0090181	regulation of cholesterol metabolic process	16	0.150558	0.495271
GO:0001948	glycoprotein binding	48	0.150733	0.49553
GO:0008589	regulation of smoothened signaling pathway	26	0.15099	0.496055
GO:0005680	anaphase-promoting complex	12	0.15117	0.496328
GO:0043085	positive regulation of catalytic activity	804	0.151751	0.497779
GO:0001653	peptide receptor activity	97	0.151807	0.497779
GO:0002637	regulation of immunoglobulin production	28	0.152035	0.497915
GO:0031649	heat generation	15	0.152043	0.497915
GO:0030148	sphingolipid biosynthetic process	43	0.152468	0.498985
GO:2000027	regulation of organ morphogenesis	102	0.153409	0.501745
GO:0042470	melanosome	88	0.154141	0.503291
GO:0048770	pigment granule	88	0.154141	0.503291
GO:0045667	regulation of osteoblast differentiation	72	0.154177	0.503291
GO:0042590	antigen processing and presentation of exogenous peptide antigen via MHC class I	69	0.15503	0.50575
GO:0008376	acetylgalactosaminyltransferase activity	19	0.155402	0.506642
GO:0048515	spermatid differentiation	52	0.155595	0.506805
GO:0010742	macrophage derived foam cell differentiation	30	0.155816	0.506805
GO:0090077	foam cell differentiation	30	0.155816	0.506805
GO:0055006	cardiac cell development	26	0.155947	0.506805
GO:0055013	cardiac muscle cell development	26	0.155947	0.506805
GO:0045980	negative regulation of nucleotide metabolic process	59	0.156128	0.507067
GO:0006312	mitotic recombination	36	0.156273	0.507219
GO:0019321	pentose metabolic process	11	0.156456	0.507488
GO:0060571	morphogenesis of an epithelial fold	18	0.157018	0.508988
GO:0046467	membrane lipid biosynthetic process	43	0.157354	0.509231
GO:0047555	3',5'-cyclic-GMP phosphodiesterase activity	10	0.157483	0.509231
GO:0045064	T-helper 2 cell differentiation	10	0.157562	0.509231
GO:0006779	porphyrin-containing compound biosynthetic process	21	0.157725	0.509231
GO:0033014	tetrapyrrole biosynthetic process	21	0.157725	0.509231
GO:0006692	prostanoid metabolic process	32	0.157877	0.509231
GO:0045648	positive regulation of erythrocyte differentiation	14	0.15794	0.509231
GO:0048710	regulation of astrocyte differentiation	18	0.157994	0.509231
GO:0050681	androgen receptor binding	37	0.158096	0.509231
GO:0005080	protein kinase C binding	37	0.158126	0.509231
GO:0051254	positive regulation of RNA metabolic process	798	0.158188	0.509231
GO:0006282	regulation of DNA repair	36	0.15838	0.509424
GO:0006890	retrograde vesicle-mediated transport, Golgi to ER	21	0.158447	0.509424
GO:0045471	response to ethanol	91	0.158827	0.510073
GO:0002548	monocyte chemotaxis	19	0.158849	0.510073
GO:0008047	enzyme activator activity	297	0.158995	0.510223
GO:0015711	organic anion transport	57	0.159147	0.510389
GO:0030286	dynein complex	22	0.159252	0.510405
GO:0004298	threonine-type endopeptidase activity	19	0.159459	0.510427
GO:0070003	threonine-type peptidase activity	19	0.159459	0.510427
GO:0006479	protein methylation	60	0.15974	0.510689
GO:0008213	protein alkylation	60	0.15974	0.510689
GO:0001518	voltage-gated sodium channel complex	13	0.159974	0.511118
GO:0000793	condensed chromosome	127	0.160288	0.511133
GO:0007605	sensory perception of sound	79	0.16029	0.511133
GO:0009063	cellular amino acid catabolic process	92	0.160332	0.511133
GO:0002478	antigen processing and presentation of exogenous peptide antigen	74	0.160414	0.511133
GO:0048538	thymus development	29	0.160568	0.511133
GO:0051017	actin filament bundle assembly	65	0.160579	0.511133
GO:0010470	regulation of gastrulation	18	0.160837	0.511637
GO:0006633	fatty acid biosynthetic process	111	0.16142	0.513131
GO:0006595	polyamine metabolic process	14	0.161528	0.513131
GO:0045178	basal part of cell	32	0.161608	0.513131
GO:0019866	organelle inner membrane	272	0.161727	0.513191
GO:0005200	structural constituent of cytoskeleton	69	0.161946	0.513565
GO:0000776	kinetochore	79	0.162389	0.514653
GO:0030947	regulation of vascular endothelial growth factor receptor signaling pathway	22	0.162597	0.514992
GO:0007268	synaptic transmission	510	0.163288	0.51686
GO:0043584	nose development	12	0.163903	0.518183
GO:0045671	negative regulation of osteoclast differentiation	15	0.163909	0.518183
GO:0042771	DNA damage response, signal transduction by p53 class mediator resulting in induction of apoptosis	19	0.16409	0.518435
GO:0030513	positive regulation of BMP signaling pathway	20	0.164234	0.518533
GO:0006826	iron ion transport	38	0.164618	0.518533
GO:0001942	hair follicle development	61	0.164628	0.518533
GO:0022404	molting cycle process	61	0.164628	0.518533
GO:0022405	hair cycle process	61	0.164628	0.518533
GO:0007168	receptor guanylyl cyclase signaling pathway	11	0.164942	0.519203
GO:0055081	anion homeostasis	13	0.165409	0.520339
GO:0042742	defense response to bacterium	79	0.165507	0.520339
GO:0008633	activation of pro-apoptotic gene products	29	0.165916	0.52097
GO:0005070	SH3/SH2 adaptor activity	45	0.165952	0.52097
GO:0061134	peptidase regulator activity	146	0.166013	0.52097
GO:0033500	carbohydrate homeostasis	81	0.166457	0.52172
GO:0042593	glucose homeostasis	81	0.166457	0.52172
GO:0051923	sulfation	12	0.166695	0.522147
GO:0071826	ribonucleoprotein complex subunit organization	77	0.16705	0.522656
GO:0016042	lipid catabolic process	184	0.167062	0.522656
GO:0043984	histone H4-K16 acetylation	11	0.167627	0.524059
GO:0005104	fibroblast growth factor receptor binding	15	0.167715	0.524059
GO:0051452	intracellular pH reduction	16	0.168316	0.525614
GO:0015718	monocarboxylic acid transport	71	0.168665	0.526384
GO:0001917	photoreceptor inner segment	15	0.169064	0.526504
GO:0009595	detection of biotic stimulus	19	0.169121	0.526504
GO:0043394	proteoglycan binding	12	0.169158	0.526504
GO:0031294	lymphocyte costimulation	62	0.169219	0.526504
GO:0031295	T cell costimulation	62	0.169219	0.526504
GO:0002437	inflammatory response to antigenic stimulus	17	0.169421	0.526532
GO:0046834	lipid phosphorylation	25	0.169479	0.526532
GO:0005283	sodium:amino acid symporter activity	10	0.169577	0.526532
GO:0072657	protein localization in membrane	55	0.16964	0.526532
GO:0032413	negative regulation of ion transmembrane transporter activity	15	0.169913	0.527062
GO:0046135	pyrimidine nucleoside catabolic process	15	0.170057	0.527186
GO:0034504	protein localization to nucleus	189	0.170403	0.527434
GO:0007194	negative regulation of adenylate cyclase activity	51	0.170446	0.527434
GO:0031280	negative regulation of cyclase activity	51	0.170446	0.527434
GO:0004003	ATP-dependent DNA helicase activity	27	0.17089	0.528319
GO:0006469	negative regulation of protein kinase activity	117	0.170939	0.528319
GO:0009055	electron carrier activity	143	0.171154	0.528666
GO:0005184	neuropeptide hormone activity	21	0.17172	0.530091
GO:0007193	inhibition of adenylate cyclase activity by G-protein signaling pathway	42	0.171857	0.530195
GO:0006367	transcription initiation from RNA polymerase II promoter	71	0.172658	0.532344
GO:0043543	protein acylation	113	0.172952	0.532765
GO:0051224	negative regulation of protein transport	79	0.173003	0.532765
GO:0009165	nucleotide biosynthetic process	239	0.173408	0.533505
GO:0048066	developmental pigmentation	33	0.173452	0.533505
GO:0032943	mononuclear cell proliferation	139	0.173567	0.533538
GO:0006606	protein import into nucleus	168	0.174032	0.534535
GO:0016835	carbon-oxygen lyase activity	47	0.17418	0.534535
GO:0010758	regulation of macrophage chemotaxis	10	0.174234	0.534535
GO:0031114	regulation of microtubule depolymerization	17	0.174379	0.534535
GO:0005546	phosphatidylinositol-4,5-bisphosphate binding	19	0.174422	0.534535
GO:0045761	regulation of adenylate cyclase activity	95	0.174518	0.534535
GO:0046651	lymphocyte proliferation	137	0.174991	0.535483
GO:0035411	catenin import into nucleus	15	0.175075	0.535483
GO:0006111	regulation of gluconeogenesis	17	0.175156	0.535483
GO:0006301	postreplication repair	10	0.17534	0.535483
GO:0007610	behavior	399	0.175352	0.535483
GO:0015804	neutral amino acid transport	16	0.175551	0.535716
GO:0030730	sequestering of triglyceride	10	0.175728	0.535716
GO:0000217	DNA secondary structure binding	12	0.175743	0.535716
GO:0051049	regulation of transport	734	0.176312	0.536976
GO:0060736	prostate gland growth	11	0.176366	0.536976
GO:0016407	acetyltransferase activity	69	0.17667	0.537261
GO:0071479	cellular response to ionizing radiation	28	0.17667	0.537261
GO:0052866	phosphatidylinositol phosphate phosphatase activity	14	0.176943	0.537771
GO:0032982	myosin filament	17	0.177184	0.538185
GO:0043010	camera-type eye development	169	0.177375	0.538446
GO:0051170	nuclear import	171	0.177664	0.538813
GO:0060347	heart trabecula formation	11	0.177707	0.538813
GO:0032392	DNA geometric change	28	0.177998	0.539346
GO:0030131	clathrin adaptor complex	24	0.178094	0.539346
GO:0016571	histone methylation	43	0.178313	0.539636
GO:0016773	phosphotransferase activity, alcohol group as acceptor	605	0.178435	0.539636
GO:0008593	regulation of Notch signaling pathway	19	0.178687	0.539636
GO:0042088	T-helper 1 type immune response	26	0.179059	0.539636
GO:0030968	endoplasmic reticulum unfolded protein response	73	0.179141	0.539636
GO:0034620	cellular response to unfolded protein	73	0.179141	0.539636
GO:0007270	neuron-neuron synaptic transmission	68	0.179144	0.539636
GO:0007155	cell adhesion	741	0.179245	0.539636
GO:0022610	biological adhesion	741	0.179245	0.539636
GO:0006984	ER-nucleus signaling pathway	82	0.179245	0.539636
GO:0016814	hydrolase activity, acting on carbon-nitrogen (but not peptide) bonds, in cyclic amidines	26	0.179553	0.540045
GO:0031098	stress-activated protein kinase signaling cascade	172	0.179592	0.540045
GO:0030802	regulation of cyclic nucleotide biosynthetic process	121	0.180134	0.541157
GO:0051482	elevation of cytosolic calcium ion concentration involved in G-protein signaling coupled to IP3 second messenger	12	0.180174	0.541157
GO:0007026	negative regulation of microtubule depolymerization	16	0.180557	0.541212
GO:0022829	wide pore channel activity	13	0.180585	0.541212
GO:0051093	negative regulation of developmental process	373	0.180603	0.541212
GO:0048484	enteric nervous system development	11	0.18065	0.541212
GO:0052312	modulation of transcription in other organism involved in symbiotic interaction	19	0.180722	0.541212
GO:0045214	sarcomere organization	16	0.18094	0.541549
GO:0055008	cardiac muscle tissue morphogenesis	38	0.181355	0.542474
GO:0008484	sulfuric ester hydrolase activity	12	0.181521	0.542642
GO:0030239	myofibril assembly	28	0.181628	0.542642
GO:0061351	neural precursor cell proliferation	63	0.18173	0.542642
GO:0006879	cellular iron ion homeostasis	54	0.182048	0.543274
GO:0001654	eye development	199	0.18221	0.543441
GO:0006221	pyrimidine nucleotide biosynthetic process	20	0.18249	0.543958
GO:0048644	muscle organ morphogenesis	48	0.182635	0.544075
GO:0097191	extrinsic apoptotic signaling pathway	24	0.182966	0.544524
GO:0030838	positive regulation of actin filament polymerization	22	0.183049	0.544524
GO:0005520	insulin-like growth factor binding	20	0.183155	0.544524
GO:0032386	regulation of intracellular transport	146	0.183212	0.544524
GO:0045739	positive regulation of DNA repair	21	0.183484	0.545014
GO:2000146	negative regulation of cell motility	93	0.183671	0.545253
GO:0006955	immune response	838	0.184611	0.547683
GO:0007076	mitotic chromosome condensation	11	0.184704	0.547683
GO:0001047	core promoter binding	32	0.18492	0.547913
GO:0001106	RNA polymerase II transcription corepressor activity	12	0.184996	0.547913
GO:0004435	phosphatidylinositol phospholipase C activity	33	0.185809	0.549338
GO:0030336	negative regulation of cell migration	91	0.185929	0.549338
GO:0044062	regulation of excretion	17	0.185932	0.549338
GO:0005637	nuclear inner membrane	24	0.185993	0.549338
GO:0035326	enhancer binding	20	0.186014	0.549338
GO:0004675	transmembrane receptor protein serine/threonine kinase activity	17	0.186218	0.549623
GO:0010761	fibroblast migration	10	0.186642	0.550236
GO:0033673	negative regulation of kinase activity	125	0.186722	0.550236
GO:0033993	response to lipid	63	0.186749	0.550236
GO:0033276	transcription factor TFTC complex	14	0.187029	0.550447
GO:0072012	glomerulus vasculature development	14	0.187036	0.550447
GO:0001078	RNA polymerase II core promoter proximal region sequence-specific DNA binding transcription factor activity involved in negative regulation of transcription	21	0.187503	0.551268
GO:0009950	dorsal/ventral axis specification	19	0.187599	0.551268
GO:0007050	cell cycle arrest	314	0.187638	0.551268
GO:0046676	negative regulation of insulin secretion	17	0.187838	0.551539
GO:0042987	amyloid precursor protein catabolic process	10	0.188313	0.552333
GO:0010878	cholesterol storage	14	0.188325	0.552333
GO:0003678	DNA helicase activity	36	0.188942	0.553825
GO:0032623	interleukin-2 production	37	0.189547	0.555055
GO:0032675	regulation of interleukin-6 production	49	0.189579	0.555055
GO:0001568	blood vessel development	400	0.189893	0.555155
GO:0002444	myeloid leukocyte mediated immunity	38	0.189912	0.555155
GO:0007286	spermatid development	49	0.189939	0.555155
GO:0014070	response to organic cyclic compound	196	0.190239	0.555715
GO:0003697	single-stranded DNA binding	54	0.190445	0.556
GO:0060070	canonical Wnt receptor signaling pathway	133	0.190662	0.556198
GO:0016591	DNA-directed RNA polymerase II, holoenzyme	73	0.190884	0.556198
GO:0042730	fibrinolysis	21	0.190974	0.556198
GO:0009163	nucleoside biosynthetic process	26	0.191093	0.556198
GO:0034694	response to prostaglandin stimulus	15	0.191273	0.556198
GO:0072074	kidney mesenchyme development	12	0.191368	0.556198
GO:0072075	metanephric mesenchyme development	12	0.191368	0.556198
GO:0034308	primary alcohol metabolic process	10	0.191383	0.556198
GO:0051287	NAD binding	44	0.192299	0.558541
GO:0008138	protein tyrosine/serine/threonine phosphatase activity	28	0.192584	0.559034
GO:0030808	regulation of nucleotide biosynthetic process	122	0.192687	0.559034
GO:0031330	negative regulation of cellular catabolic process	36	0.19302	0.559681
GO:0015301	anion:anion antiporter activity	12	0.193515	0.560648
GO:0014911	positive regulation of smooth muscle cell migration	14	0.193718	0.560648
GO:0004629	phospholipase C activity	41	0.193887	0.560648
GO:0006919	activation of cysteine-type endopeptidase activity involved in apoptotic process	71	0.193902	0.560648
GO:0097202	activation of cysteine-type endopeptidase activity	71	0.193902	0.560648
GO:0004181	metallocarboxypeptidase activity	17	0.19402	0.560673
GO:0044304	main axon	25	0.194236	0.56098
GO:0032733	positive regulation of interleukin-10 production	13	0.194842	0.562411
GO:0016894	endonuclease activity, active with either ribo- or deoxyribonucleic acids and producing 3'-phosphomonoesters	12	0.195222	0.563192
GO:0003014	renal system process	57	0.195442	0.563507
GO:0001191	RNA polymerase II transcription factor binding transcription factor activity involved in negative regulation of transcription	17	0.195696	0.563533
GO:0031594	neuromuscular junction	36	0.19591	0.563533
GO:0051087	chaperone binding	42	0.195975	0.563533
GO:0005849	mRNA cleavage factor complex	11	0.196063	0.563533
GO:0014068	positive regulation of phosphatidylinositol 3-kinase cascade	37	0.196076	0.563533
GO:0045844	positive regulation of striated muscle tissue development	10	0.196258	0.563533
GO:0048636	positive regulation of muscle organ development	10	0.196258	0.563533
GO:0015149	hexose transmembrane transporter activity	13	0.196333	0.563533
GO:2001022	positive regulation of response to DNA damage stimulus	37	0.197376	0.566175
GO:0042698	ovulation cycle	91	0.197474	0.566175
GO:0090130	tissue migration	21	0.197779	0.566516
GO:0031647	regulation of protein stability	82	0.197913	0.566516
GO:0014002	astrocyte development	11	0.197926	0.566516
GO:0051648	vesicle localization	57	0.198312	0.567303
GO:0030799	regulation of cyclic nucleotide metabolic process	127	0.198451	0.567382
GO:0008514	organic anion transmembrane transporter activity	12	0.198957	0.568512
GO:0046134	pyrimidine nucleoside biosynthetic process	13	0.199093	0.568583
GO:0034654	nucleobase-containing compound biosynthetic process	255	0.19925	0.568714
GO:0016597	amino acid binding	73	0.199461	0.568998
GO:0050755	chemokine metabolic process	15	0.199653	0.569227
GO:0016712	oxidoreductase activity, acting on paired donors, with incorporation or reduction of molecular oxygen, reduced flavin or flavoprotein as one donor, and incorporation of one atom of oxygen	21	0.199777	0.569264
GO:0034621	cellular macromolecular complex subunit organization	482	0.200083	0.569819
GO:0045136	development of secondary sexual characteristics	10	0.200339	0.569988
GO:0002200	somatic diversification of immune receptors	40	0.200365	0.569988
GO:0048306	calcium-dependent protein binding	34	0.200518	0.570014
GO:0009311	oligosaccharide metabolic process	53	0.200598	0.570014
GO:0008066	glutamate receptor activity	22	0.200994	0.570824
GO:0050773	regulation of dendrite development	41	0.201339	0.571486
GO:0048645	organ formation	40	0.201471	0.571543
GO:0010660	regulation of muscle cell apoptosis	16	0.201749	0.572013
GO:0010627	regulation of intracellular protein kinase cascade	444	0.202291	0.573232
GO:0042391	regulation of membrane potential	173	0.20257	0.573455
GO:0043405	regulation of MAP kinase activity	197	0.202601	0.573455
GO:0032856	activation of Ras GTPase activity	21	0.202706	0.573455
GO:0006352	transcription initiation, DNA-dependent	98	0.202878	0.573623
GO:0043277	apoptotic cell clearance	14	0.203148	0.574069
GO:0042992	negative regulation of transcription factor import into nucleus	28	0.203264	0.574082
GO:0010155	regulation of proton transport	10	0.203734	0.574899
GO:0006638	neutral lipid metabolic process	84	0.203779	0.574899
GO:0042254	ribosome biogenesis	104	0.203933	0.575016
GO:0030218	erythrocyte differentiation	71	0.204121	0.57523
GO:0005248	voltage-gated sodium channel activity	14	0.20496	0.577265
GO:0048246	macrophage chemotaxis	17	0.205069	0.577265
GO:0050482	arachidonic acid secretion	13	0.205799	0.578524
GO:0000413	protein peptidyl-prolyl isomerization	16	0.205809	0.578524
GO:0051098	regulation of binding	135	0.205943	0.578524
GO:0043407	negative regulation of MAP kinase activity	54	0.205996	0.578524
GO:0006891	intra-Golgi vesicle-mediated transport	22	0.206181	0.578524
GO:0033028	myeloid cell apoptosis	11	0.206195	0.578524
GO:0031982	vesicle	711	0.206512	0.578945
GO:0071339	MLL1 complex	23	0.206572	0.578945
GO:0007005	mitochondrion organization	152	0.206821	0.579325
GO:0021904	dorsal/ventral neural tube patterning	11	0.207036	0.579498
GO:0051271	negative regulation of cellular component movement	99	0.207304	0.579498
GO:0034381	plasma lipoprotein particle clearance	25	0.20732	0.579498
GO:0046320	regulation of fatty acid oxidation	31	0.207336	0.579498
GO:0016493	C-C chemokine receptor activity	10	0.20767	0.579964
GO:0050795	regulation of behavior	111	0.207813	0.579964
GO:0008328	ionotropic glutamate receptor complex	17	0.207905	0.579964
GO:0007338	single fertilization	48	0.207957	0.579964
GO:0044257	cellular protein catabolic process	307	0.208407	0.580738
GO:0042327	positive regulation of phosphorylation	215	0.208461	0.580738
GO:0050832	defense response to fungus	14	0.209115	0.582218
GO:0019218	regulation of steroid metabolic process	55	0.209334	0.582218
GO:0031397	negative regulation of protein ubiquitination	80	0.209383	0.582218
GO:0032880	regulation of protein localization	256	0.209525	0.582218
GO:0030111	regulation of Wnt receptor signaling pathway	130	0.209562	0.582218
GO:0000279	M phase	393	0.210668	0.584725
GO:0004303	estradiol 17-beta-dehydrogenase activity	11	0.210693	0.584725
GO:0005876	spindle microtubule	36	0.211471	0.586555
GO:0005179	hormone activity	88	0.211582	0.586555
GO:0060041	retina development in camera-type eye	75	0.211971	0.587316
GO:0070469	respiratory chain	58	0.212294	0.587378
GO:0006700	C21-steroid hormone biosynthetic process	24	0.212364	0.587378
GO:0006605	protein targeting	354	0.2124	0.587378
GO:0051403	stress-activated MAPK cascade	170	0.212454	0.587378
GO:0051971	positive regulation of transmission of nerve impulse	37	0.213117	0.588894
GO:0008344	adult locomotory behavior	50	0.213711	0.589394
GO:0019439	aromatic compound catabolic process	22	0.213755	0.589394
GO:0019226	transmission of nerve impulse	568	0.213867	0.589394
GO:0051539	4 iron, 4 sulfur cluster binding	25	0.214205	0.589394
GO:0019884	antigen processing and presentation of exogenous antigen	76	0.214748	0.589394
GO:0045851	pH reduction	18	0.214763	0.589394
GO:0045104	intermediate filament cytoskeleton organization	21	0.214784	0.589394
GO:0090102	cochlea development	21	0.214799	0.589394
GO:0034101	erythrocyte homeostasis	76	0.214897	0.589394
GO:0007210	serotonin receptor signaling pathway	13	0.214909	0.589394
GO:0004993	serotonin receptor activity	13	0.214909	0.589394
GO:0006475	internal protein amino acid acetylation	98	0.214925	0.589394
GO:0030889	negative regulation of B cell proliferation	10	0.214965	0.589394
GO:0001944	vasculature development	421	0.215018	0.589394
GO:0004497	monooxygenase activity	74	0.21511	0.589394
GO:0006639	acylglycerol metabolic process	83	0.215226	0.589394
GO:0015980	energy derivation by oxidation of organic compounds	270	0.215451	0.589394
GO:0006957	complement activation, alternative pathway	13	0.215463	0.589394
GO:0031060	regulation of histone methylation	12	0.215489	0.589394
GO:0050954	sensory perception of mechanical stimulus	83	0.215814	0.589751
GO:0016469	proton-transporting two-sector ATPase complex	38	0.215927	0.589751
GO:0009147	pyrimidine nucleoside triphosphate metabolic process	11	0.215965	0.589751
GO:0050909	sensory perception of taste	28	0.216435	0.589965
GO:0050000	chromosome localization	17	0.216476	0.589965
GO:0051303	establishment of chromosome localization	17	0.216476	0.589965
GO:0006767	water-soluble vitamin metabolic process	51	0.216505	0.589965
GO:0032273	positive regulation of protein polymerization	34	0.216879	0.590072
GO:0018904	organic ether metabolic process	104	0.217039	0.590072
GO:0030003	cellular cation homeostasis	292	0.217103	0.590072
GO:0000792	heterochromatin	41	0.217208	0.590072
GO:0030136	clathrin-coated vesicle	126	0.217224	0.590072
GO:0048520	positive regulation of behavior	71	0.217489	0.590072
GO:0001570	vasculogenesis	52	0.217538	0.590072
GO:0071478	cellular response to radiation	53	0.217548	0.590072
GO:0060350	endochondral bone morphogenesis	34	0.217583	0.590072
GO:0006835	dicarboxylic acid transport	12	0.218079	0.591104
GO:0016811	hydrolase activity, acting on carbon-nitrogen (but not peptide) bonds, in linear amides	39	0.21824	0.591225
GO:0060039	pericardium development	12	0.219112	0.593163
GO:0048813	dendrite morphogenesis	52	0.219187	0.593163
GO:0048487	beta-tubulin binding	21	0.219474	0.593486
GO:0005604	basement membrane	64	0.219539	0.593486
GO:0048016	inositol phosphate-mediated signaling	62	0.219744	0.593533
GO:0030224	monocyte differentiation	19	0.219807	0.593533
GO:0071496	cellular response to external stimulus	185	0.219904	0.593533
GO:0015929	hexosaminidase activity	13	0.220046	0.593602
GO:0023021	termination of signal transduction	31	0.220446	0.594366
GO:0007215	glutamate receptor signaling pathway	26	0.220679	0.594545
GO:0051281	positive regulation of release of sequestered calcium ion into cytosol	12	0.220826	0.594545
GO:0051048	negative regulation of secretion	92	0.220963	0.594545
GO:0001882	nucleoside binding	14	0.220977	0.594545
GO:0010884	positive regulation of lipid storage	13	0.22173	0.596257
GO:0019783	small conjugating protein-specific protease activity	36	0.222069	0.596665
GO:0060525	prostate glandular acinus development	12	0.222115	0.596665
GO:0042033	chemokine biosynthetic process	14	0.222405	0.597129
GO:0043576	regulation of respiratory gaseous exchange	12	0.222811	0.597906
GO:0002695	negative regulation of leukocyte activation	78	0.223052	0.598237
GO:0005212	structural constituent of eye lens	17	0.223584	0.599094
GO:0007281	germ cell development	89	0.223606	0.599094
GO:0042255	ribosome assembly	10	0.223801	0.599304
GO:0070330	aromatase activity	18	0.224184	0.599536
GO:0035914	skeletal muscle cell differentiation	29	0.224192	0.599536
GO:0033688	regulation of osteoblast proliferation	14	0.224492	0.599536
GO:0046658	anchored to plasma membrane	16	0.224646	0.599536
GO:0043921	modulation by host of viral transcription	18	0.224982	0.599536
GO:0052472	modulation by host of symbiont transcription	18	0.224982	0.599536
GO:0001934	positive regulation of protein phosphorylation	199	0.225002	0.599536
GO:0018208	peptidyl-proline modification	20	0.225022	0.599536
GO:0016830	carbon-carbon lyase activity	34	0.22505	0.599536
GO:0015298	solute:cation antiporter activity	15	0.225097	0.599536
GO:0009895	negative regulation of catabolic process	57	0.225244	0.599536
GO:0005262	calcium channel activity	70	0.225295	0.599536
GO:0051704	multi-organism process	834	0.225856	0.600397
GO:0070372	regulation of ERK1 and ERK2 cascade	90	0.225972	0.600397
GO:0060251	regulation of glial cell proliferation	13	0.226019	0.600397
GO:0015026	coreceptor activity	22	0.226089	0.600397
GO:0035967	cellular response to topologically incorrect protein	76	0.226275	0.60058
GO:0032770	positive regulation of monooxygenase activity	16	0.226793	0.601325
GO:0005416	cation:amino acid symporter activity	10	0.22685	0.601325
GO:0008135	translation factor activity, nucleic acid binding	59	0.226995	0.601325
GO:0005230	extracellular ligand-gated ion channel activity	59	0.227026	0.601325
GO:0033280	response to vitamin D	26	0.227461	0.60214
GO:0042508	tyrosine phosphorylation of Stat1 protein	12	0.227661	0.60214
GO:0043922	negative regulation by host of viral transcription	11	0.227687	0.60214
GO:0045103	intermediate filament-based process	22	0.228043	0.602769
GO:0030166	proteoglycan biosynthetic process	23	0.229176	0.605302
GO:0001569	patterning of blood vessels	24	0.229368	0.605302
GO:0031056	regulation of histone modification	43	0.229462	0.605302
GO:0009148	pyrimidine nucleoside triphosphate biosynthetic process	10	0.229475	0.605302
GO:0050778	positive regulation of immune response	288	0.229659	0.605353
GO:0006650	glycerophospholipid metabolic process	128	0.229731	0.605353
GO:0072372	primary cilium	63	0.229883	0.605442
GO:0033017	sarcoplasmic reticulum membrane	21	0.230451	0.606622
GO:0045066	regulatory T cell differentiation	11	0.230597	0.606622
GO:0001829	trophectodermal cell differentiation	13	0.230687	0.606622
GO:0051216	cartilage development	125	0.230843	0.606684
GO:0002889	regulation of immunoglobulin mediated immune response	28	0.230948	0.606684
GO:0008146	sulfotransferase activity	34	0.231217	0.606922
GO:0006094	gluconeogenesis	55	0.231338	0.606922
GO:0046718	entry of virus into host cell	13	0.231395	0.606922
GO:0050879	multicellular organismal movement	21	0.231727	0.606974
GO:0050881	musculoskeletal movement	21	0.231727	0.606974
GO:0016410	N-acyltransferase activity	65	0.231771	0.606974
GO:0045494	photoreceptor cell maintenance	15	0.231938	0.6071
GO:0004386	helicase activity	114	0.232109	0.607237
GO:0000407	pre-autophagosomal structure	10	0.232514	0.607351
GO:0001702	gastrulation with mouth forming second	26	0.232592	0.607351
GO:0017147	Wnt-protein binding	22	0.232612	0.607351
GO:0010042	response to manganese ion	12	0.232707	0.607351
GO:0006084	acetyl-CoA metabolic process	43	0.232747	0.607351
GO:0004553	hydrolase activity, hydrolyzing O-glycosyl compounds	60	0.233572	0.6081
GO:0050432	catecholamine secretion	30	0.233798	0.6081
GO:0016577	histone demethylation	16	0.233848	0.6081
GO:0090004	positive regulation of establishment of protein localization in plasma membrane	11	0.233896	0.6081
GO:2001252	positive regulation of chromosome organization	35	0.233918	0.6081
GO:0007186	G-protein coupled receptor signaling pathway	499	0.234017	0.6081
GO:0070201	regulation of establishment of protein localization	221	0.234088	0.6081
GO:0042130	negative regulation of T cell proliferation	27	0.234159	0.6081
GO:0031281	positive regulation of cyclase activity	55	0.234188	0.6081
GO:0051351	positive regulation of ligase activity	73	0.234223	0.6081
GO:0006704	glucocorticoid biosynthetic process	15	0.23484	0.609391
GO:0006958	complement activation, classical pathway	29	0.235028	0.609571
GO:0030865	cortical cytoskeleton organization	16	0.235604	0.610315
GO:0048041	focal adhesion assembly	35	0.235618	0.610315
GO:0044325	ion channel binding	15	0.235673	0.610315
GO:0030027	lamellipodium	87	0.235805	0.610346
GO:0032587	ruffle membrane	39	0.236055	0.610686
GO:0043299	leukocyte degranulation	31	0.236252	0.610886
GO:0042100	B cell proliferation	47	0.236465	0.611128
GO:0000086	G2/M transition of mitotic cell cycle	131	0.236682	0.611313
GO:0045823	positive regulation of heart contraction	19	0.236776	0.611313
GO:0005720	nuclear heterochromatin	20	0.237078	0.611784
GO:0046641	positive regulation of alpha-beta T cell proliferation	12	0.237325	0.612001
GO:0031093	platelet alpha granule lumen	46	0.237402	0.612001
GO:0042659	regulation of cell fate specification	11	0.237573	0.612134
GO:0017016	Ras GTPase binding	84	0.239383	0.61616
GO:0016010	dystrophin-associated glycoprotein complex	16	0.239406	0.61616
GO:0008188	neuropeptide receptor activity	30	0.239497	0.61616
GO:0060048	cardiac muscle contraction	34	0.240285	0.617358
GO:0009225	nucleotide-sugar metabolic process	22	0.240457	0.617358
GO:0007569	cell aging	64	0.240535	0.617358
GO:0008645	hexose transport	94	0.240567	0.617358
GO:0015758	glucose transport	94	0.240567	0.617358
GO:0002920	regulation of humoral immune response	15	0.240905	0.617917
GO:0015932	nucleobase-containing compound transmembrane transporter activity	11	0.241407	0.618892
GO:0010564	regulation of cell cycle process	354	0.241987	0.620036
GO:0003785	actin monomer binding	12	0.242096	0.620036
GO:0045923	positive regulation of fatty acid metabolic process	25	0.242575	0.620952
GO:0051898	negative regulation of protein kinase B signaling cascade	16	0.242822	0.621275
GO:0043043	peptide biosynthetic process	16	0.243433	0.622526
[truncated: 3,152 more rows]

## Sheet: E2F1 Sigantures
category.ID	category.description	n.genes	p-value	fdr
GO:0022402	cell cycle process	808	8.7175e-135	4.45638e-131
GO:0022403	cell cycle phase	654	1.07751e-130	2.75412e-127
GO:0006259	DNA metabolic process	642	2.62565e-125	4.47411e-122
GO:0000278	mitotic cell cycle	611	2.59425e-122	3.31546e-119
GO:0044427	chromosomal part	395	5.11885e-104	5.23352e-101
GO:0005694	chromosome	468	6.26058e-103	5.33402e-100
GO:0000279	M phase	393	2.03277e-87	1.4845e-84
GO:0051276	chromosome organization	533	4.43492e-83	2.83392e-80
GO:0006974	response to DNA damage stimulus	473	6.17026e-82	3.50471e-79
GO:0000087	M phase of mitotic cell cycle	284	1.14871e-79	5.87219e-77
GO:0000280	nuclear division	276	3.11251e-78	1.32593e-75
GO:0007067	mitosis	276	3.11251e-78	1.32593e-75
GO:0048285	organelle fission	288	3.7175e-78	1.46183e-75
GO:0006281	DNA repair	300	1.00426e-73	3.66698e-71
GO:0051325	interphase	337	1.42171e-68	4.77622e-66
GO:0051301	cell division	349	1.49491e-68	4.77622e-66
GO:0051329	interphase of mitotic cell cycle	331	2.20267e-67	6.62355e-65
GO:0051726	regulation of cell cycle	587	7.75542e-67	2.20254e-64
GO:0006260	DNA replication	217	1.79258e-65	4.82298e-63
GO:0007050	cell cycle arrest	314	1.76745e-62	4.51761e-60
GO:0010564	regulation of cell cycle process	354	2.71674e-62	6.61331e-60
GO:0000075	cell cycle checkpoint	210	5.56034e-62	1.29202e-59
GO:0071156	regulation of cell cycle arrest	230	1.02383e-59	2.27558e-57
GO:0045786	negative regulation of cell cycle	371	1.10307e-59	2.34953e-57
GO:0071103	DNA conformation change	126	2.10984e-56	4.3142e-54
GO:0000793	condensed chromosome	127	1.04522e-52	2.05505e-50
GO:0004888	transmembrane signaling receptor activity	667	2.25694e-51	4.27315e-49
GO:0006323	DNA packaging	96	1.29958e-50	2.37267e-48
GO:0038023	signaling receptor activity	744	3.5585e-50	6.27279e-48
GO:0051320	S phase	129	2.89397e-47	4.93132e-45
GO:0007059	chromosome segregation	106	8.35904e-47	1.37843e-44
GO:0006310	DNA recombination	164	9.06174e-47	1.44761e-44
GO:0000775	chromosome, centromeric region	121	1.4304e-46	2.21581e-44
GO:0034622	cellular macromolecular complex assembly	379	2.53971e-46	3.81854e-44
GO:0065004	protein-DNA complex assembly	85	2.73909e-46	4.00063e-44
GO:0071824	protein-DNA complex subunit organization	99	3.21177e-46	4.56072e-44
GO:0006261	DNA-dependent DNA replication	75	3.47466e-46	4.80067e-44
GO:0034621	cellular macromolecular complex subunit organization	482	1.59651e-45	2.14772e-43
GO:0006396	RNA processing	497	4.14639e-44	5.43496e-42
GO:0000785	chromatin	220	8.50045e-42	1.08636e-39
GO:0006325	chromatin organization	396	1.34398e-41	1.67572e-39
GO:0000084	S phase of mitotic cell cycle	121	2.70155e-41	3.28817e-39
GO:0006333	chromatin assembly or disassembly	88	4.04341e-41	4.80695e-39
GO:0031497	chromatin assembly	69	4.53773e-41	5.27202e-39
GO:0034728	nucleosome organization	81	7.41921e-41	8.42822e-39
GO:0006334	nucleosome assembly	64	2.982e-40	3.31391e-38
GO:0043933	macromolecular complex subunit organization	812	9.04037e-40	9.83284e-38
GO:0000236	mitotic prometaphase	71	1.39251e-39	1.48302e-37
GO:0065003	macromolecular complex assembly	699	3.72123e-39	3.88223e-37
GO:0016071	mRNA metabolic process	470	1.28264e-38	1.31137e-36
GO:0030529	ribonucleoprotein complex	383	1.90498e-38	1.90946e-36
GO:0000779	condensed chromosome, centromeric region	66	1.18016e-37	1.16019e-35
GO:0003723	RNA binding	598	5.51215e-37	5.31663e-35
GO:0044451	nucleoplasm part	628	5.85284e-37	5.54069e-35
GO:0004930	G-protein coupled receptor activity	350	6.26486e-37	5.82291e-35
GO:0000777	condensed chromosome kinetochore	62	7.5876e-37	6.9264e-35
GO:0000776	kinetochore	79	2.08206e-36	1.86728e-34
GO:0015630	microtubule cytoskeleton	608	5.59949e-36	4.93528e-34
GO:0000228	nuclear chromosome	224	2.10319e-34	1.82229e-32
GO:0000226	microtubule cytoskeleton organization	201	3.00959e-34	2.56417e-32
GO:0000082	G1/S transition of mitotic cell cycle	165	3.23461e-34	2.71071e-32
GO:0032993	protein-DNA complex	72	4.95705e-34	4.08717e-32
GO:0006397	mRNA processing	306	9.97289e-34	8.09229e-32
GO:0005730	nucleolus	461	1.90363e-33	1.52052e-31
GO:0044265	cellular macromolecule catabolic process	500	5.85889e-33	4.60779e-31
GO:0007017	microtubule-based process	282	1.62369e-32	1.25762e-30
GO:0005819	spindle	179	1.24718e-31	9.51582e-30
GO:0005615	extracellular space	670	2.26594e-31	1.70345e-29
GO:0044454	nuclear chromosome part	186	6.07716e-31	4.50238e-29
GO:0000377	RNA splicing, via transesterification reactions with bulged adenosine as nucleophile	172	1.08632e-30	7.82147e-29
GO:0000398	nuclear mRNA splicing, via spliceosome	172	1.08632e-30	7.82147e-29
GO:0007051	spindle organization	66	2.48246e-30	1.76255e-28
GO:0022616	DNA strand elongation	32	3.17958e-30	2.22658e-28
GO:0000375	RNA splicing, via transesterification reactions	177	4.37674e-30	3.0235e-28
GO:0006271	DNA strand elongation involved in DNA replication	29	6.59253e-30	4.49347e-28
GO:0000216	M/G1 transition of mitotic cell cycle	74	1.12886e-29	7.59305e-28
GO:0005813	centrosome	278	1.38843e-29	9.21771e-28
GO:0000086	G2/M transition of mitotic cell cycle	131	1.45327e-29	9.52449e-28
GO:0006302	double-strand break repair	83	1.88383e-29	1.219e-27
GO:0005815	microtubule organizing center	344	6.87206e-29	4.39125e-27
GO:0009057	macromolecule catabolic process	617	8.31004e-29	5.24456e-27
GO:0007186	G-protein coupled receptor signaling pathway	499	1.86677e-28	1.16377e-26
GO:0008380	RNA splicing	255	2.41319e-28	1.4863e-26
GO:0032200	telomere organization	56	2.95352e-27	1.79743e-25
GO:0007346	regulation of mitotic cell cycle	259	4.50186e-27	2.70747e-25
GO:0000723	telomere maintenance	55	1.35397e-26	8.04824e-25
GO:0006312	mitotic recombination	36	1.62693e-26	9.55964e-25
GO:0000786	nucleosome	39	3.84407e-26	2.23306e-24
GO:0008094	DNA-dependent ATPase activity	63	1.06717e-25	6.12962e-24
GO:0031570	DNA integrity checkpoint	118	5.41102e-25	3.07346e-23
GO:0071844	cellular component assembly at cellular level	780	1.60855e-24	9.03615e-23
GO:0044429	mitochondrial part	531	1.3838e-23	7.6145e-22
GO:0070647	protein modification by small protein conjugation or removal	390	1.38527e-23	7.6145e-22
GO:0022838	substrate-specific channel activity	300	1.54331e-22	8.39297e-21
GO:0016604	nuclear body	215	2.16326e-22	1.16406e-20
GO:0000819	sister chromatid segregation	43	2.84062e-22	1.51263e-20
GO:0005216	ion channel activity	293	2.90835e-22	1.53273e-20
GO:0016568	chromatin modification	343	4.25389e-22	2.21897e-20
GO:0032446	protein modification by small protein conjugation	337	5.23179e-22	2.7015e-20
GO:0015267	channel activity	315	5.46002e-22	2.76353e-20
GO:0022803	passive transmembrane transporter activity	315	5.46002e-22	2.76353e-20
GO:0007093	mitotic cell cycle checkpoint	123	1.15202e-21	5.77366e-20
GO:0016567	protein ubiquitination	315	1.38902e-21	6.89386e-20
GO:0006412	translation	315	1.90779e-21	9.37754e-20
GO:0000070	mitotic sister chromatid segregation	40	4.30752e-21	2.09715e-19
GO:0071843	cellular component biogenesis at cellular level	178	6.56916e-21	3.16807e-19
GO:0010833	telomere maintenance via telomere lengthening	36	8.12781e-21	3.88312e-19
GO:0031967	organelle envelope	578	9.7899e-21	4.63388e-19
GO:0031012	extracellular matrix	311	1.08136e-20	5.07148e-19
GO:0034660	ncRNA metabolic process	207	1.12569e-20	5.2314e-19
GO:0007600	sensory perception	346	1.23064e-20	5.66757e-19
GO:0022613	ribonucleoprotein complex biogenesis	167	1.54016e-20	7.02971e-19
GO:0016818	hydrolase activity, acting on acid anhydrides, in phosphorus-containing anhydrides	602	5.02107e-20	2.27148e-18
GO:0016462	pyrophosphatase activity	600	7.14767e-20	3.20517e-18
GO:0000077	DNA damage checkpoint	113	8.26926e-20	3.67587e-18
GO:0016817	hydrolase activity, acting on acid anhydrides	604	8.51133e-20	3.75086e-18
GO:0000722	telomere maintenance via recombination	26	1.1244e-19	4.91278e-18
GO:0031975	envelope	586	1.91387e-19	8.29125e-18
GO:0051297	centrosome organization	49	2.01879e-19	8.67233e-18
GO:0050657	nucleic acid transport	105	2.09509e-19	8.77879e-18
GO:0050658	RNA transport	105	2.09509e-19	8.77879e-18
GO:0051236	establishment of RNA localization	105	2.09509e-19	8.77879e-18
GO:0005578	proteinaceous extracellular matrix	259	2.15465e-19	8.95495e-18
GO:0010948	negative regulation of cell cycle process	76	2.4572e-19	1.013e-17
GO:0006270	DNA-dependent DNA replication initiation	24	2.6678e-19	1.09102e-17
GO:0022836	gated channel activity	235	2.85177e-19	1.15701e-17
GO:0032201	telomere maintenance via semi-conservative replication	24	2.89445e-19	1.16507e-17
GO:0017111	nucleoside-triphosphatase activity	579	3.07032e-19	1.22621e-17
GO:0006403	RNA localization	110	3.12128e-19	1.2369e-17
GO:0005657	replication fork	30	3.43631e-19	1.35126e-17
GO:0000724	double-strand break repair via homologous recombination	41	3.8906e-19	1.51761e-17
GO:0007268	synaptic transmission	510	3.9187e-19	1.51761e-17
GO:0000725	recombinational repair	41	6.71274e-19	2.58012e-17
GO:0051052	regulation of DNA metabolic process	154	7.54356e-19	2.87781e-17
GO:0043632	modification-dependent macromolecule catabolic process	289	8.08191e-19	3.06035e-17
GO:0019226	transmission of nerve impulse	568	1.78663e-18	6.71564e-17
GO:0035637	multicellular organismal signaling	571	1.81587e-18	6.7757e-17
GO:0031023	microtubule organizing center organization	54	2.67625e-18	9.91377e-17
GO:0006511	ubiquitin-dependent protein catabolic process	280	2.70625e-18	9.95278e-17
GO:0019899	enzyme binding	805	2.80183e-18	1.02307e-16
GO:0004386	helicase activity	114	3.17792e-18	1.15217e-16
GO:0019941	modification-dependent protein catabolic process	287	3.27318e-18	1.17834e-16
GO:0010498	proteasomal protein catabolic process	176	3.45273e-18	1.23429e-16
GO:0000288	nuclear-transcribed mRNA catabolic process, deadenylation-dependent decay	39	7.30763e-18	2.59421e-16
GO:0003697	single-stranded DNA binding	54	8.3553e-18	2.94568e-16
GO:0000922	spindle pole	67	8.98448e-18	3.1458e-16
GO:0043161	proteasomal ubiquitin-dependent protein catabolic process	170	1.09565e-17	3.81018e-16
GO:0051603	proteolysis involved in cellular protein catabolic process	299	2.95114e-17	1.01934e-15
GO:0031124	mRNA 3'-end processing	61	3.02936e-17	1.03933e-15
GO:0006289	nucleotide-excision repair	66	3.19393e-17	1.08849e-15
GO:0005261	cation channel activity	213	3.75354e-17	1.27074e-15
GO:0044257	cellular protein catabolic process	307	4.15507e-17	1.39742e-15
GO:0005509	calcium ion binding	487	5.29739e-17	1.76995e-15
GO:0031123	RNA 3'-end processing	70	5.4136e-17	1.79703e-15
GO:0015931	nucleobase-containing compound transport	120	5.61859e-17	1.85305e-15
GO:0016874	ligase activity	339	6.03983e-17	1.97921e-15
GO:0030163	protein catabolic process	372	1.36081e-16	4.43086e-15
GO:0000083	regulation of transcription involved in G1/S phase of mitotic cell cycle	20	1.73979e-16	5.62898e-15
GO:0031145	anaphase-promoting complex-dependent proteasomal ubiquitin-dependent protein catabolic process	71	2.50713e-16	8.06065e-15
GO:0000794	condensed nuclear chromosome	51	4.44353e-16	1.41971e-14
GO:0031055	chromatin remodeling at centromere	17	5.4297e-16	1.72401e-14
GO:0051028	mRNA transport	93	8.40213e-16	2.65134e-14
GO:0005759	mitochondrial matrix	223	8.98708e-16	2.81853e-14
GO:0006283	transcription-coupled nucleotide-excision repair	41	1.12661e-15	3.51171e-14
GO:0006353	transcription termination, DNA-dependent	67	1.38434e-15	4.28895e-14
GO:2000602	regulation of interphase of mitotic cell cycle	131	2.18406e-15	6.72585e-14
GO:0042623	ATPase activity, coupled	237	2.28302e-15	6.98849e-14
GO:0051169	nuclear transport	271	2.44762e-15	7.42588e-14
GO:0010608	posttranscriptional regulation of gene expression	254	2.45496e-15	7.42588e-14
GO:0006913	nucleocytoplasmic transport	269	2.82168e-15	8.48495e-14
GO:0006811	ion transport	728	2.93101e-15	8.76217e-14
GO:0051321	meiotic cell cycle	105	4.98004e-15	1.48011e-13
GO:0070727	cellular macromolecule localization	636	5.14565e-15	1.51727e-13
GO:0007126	meiosis	103	5.19409e-15	1.51727e-13
GO:0051327	M phase of meiotic cell cycle	103	5.19409e-15	1.51727e-13
GO:0034613	cellular protein localization	632	5.2791e-15	1.53334e-13
GO:0000910	cytokinesis	73	5.95286e-15	1.71927e-13
GO:0006401	RNA catabolic process	142	6.43289e-15	1.84747e-13
GO:0043566	structure-specific DNA binding	175	7.43551e-15	2.12348e-13
GO:0043486	histone exchange	20	8.79702e-15	2.49835e-13
GO:0006955	immune response	838	9.74308e-15	2.75175e-13
GO:0003678	DNA helicase activity	36	1.16472e-14	3.27147e-13
GO:0007091	mitotic metaphase/anaphase transition	36	1.19381e-14	3.32654e-13
GO:0010212	response to ionizing radiation	91	1.19735e-14	3.32654e-13
GO:0051340	regulation of ligase activity	85	1.28337e-14	3.54627e-13
GO:0016887	ATPase activity	288	1.35992e-14	3.73759e-13
GO:0034702	ion channel complex	163	1.61509e-14	4.41514e-13
GO:0006336	DNA replication-independent nucleosome assembly	17	1.64443e-14	4.42437e-13
GO:0034080	CenH3-containing nucleosome assembly at centromere	17	1.64443e-14	4.42437e-13
GO:0034724	DNA replication-independent nucleosome organization	17	1.64443e-14	4.42437e-13
GO:0006457	protein folding	167	2.04938e-14	5.48505e-13
GO:0005681	spliceosomal complex	106	2.81093e-14	7.48409e-13
GO:0006369	termination of RNA polymerase II transcription	37	3.64375e-14	9.65121e-13
GO:0016032	viral reproduction	357	4.26222e-14	1.12312e-12
GO:0043044	ATP-dependent chromatin remodeling	23	4.64335e-14	1.21727e-12
GO:0019932	second-messenger-mediated signaling	248	5.33386e-14	1.39116e-12
GO:0007052	mitotic spindle organization	29	5.93501e-14	1.54009e-12
GO:0051438	regulation of ubiquitin-protein ligase activity	81	6.00039e-14	1.54919e-12
GO:0004003	ATP-dependent DNA helicase activity	27	7.37127e-14	1.89357e-12
GO:0016879	ligase activity, forming carbon-nitrogen bonds	235	8.11494e-14	2.07418e-12
GO:0034470	ncRNA processing	151	1.25724e-13	3.19752e-12
GO:0016569	covalent chromatin modification	214	1.29131e-13	3.2679e-12
GO:0019866	organelle inner membrane	272	1.376e-13	3.46509e-12
GO:0006297	nucleotide-excision repair, DNA gap filling	17	1.38426e-13	3.4688e-12
GO:0006952	defense response	844	1.70921e-13	4.26219e-12
GO:0031396	regulation of protein ubiquitination	133	1.73959e-13	4.31688e-12
GO:0015075	ion transmembrane transporter activity	538	1.94904e-13	4.81329e-12
GO:0007127	meiosis I	56	2.93774e-13	7.22005e-12
GO:0034502	protein localization to chromosome	19	3.22572e-13	7.88989e-12
GO:0010389	regulation of G2/M transition of mitotic cell cycle	27	3.514e-13	8.55408e-12
GO:0005740	mitochondrial envelope	367	3.57584e-13	8.66337e-12
GO:0050000	chromosome localization	17	4.37916e-13	1.051e-11
GO:0051303	establishment of chromosome localization	17	4.37916e-13	1.051e-11
GO:0007098	centrosome cycle	33	4.61116e-13	1.09996e-11
GO:0003684	damaged DNA binding	40	4.62618e-13	1.09996e-11
GO:0007010	cytoskeleton organization	579	4.70237e-13	1.11289e-11
GO:0000209	protein polyubiquitination	128	5.53042e-13	1.30284e-11
GO:0042770	signal transduction in response to DNA damage	128	6.12361e-13	1.43596e-11
GO:0031966	mitochondrial membrane	350	6.43527e-13	1.50215e-11
GO:0005876	spindle microtubule	36	6.86477e-13	1.58964e-11
GO:0007088	regulation of mitosis	75	6.90337e-13	1.58964e-11
GO:0051783	regulation of nuclear division	75	6.90337e-13	1.58964e-11
GO:0006405	RNA export from nucleus	57	7.25708e-13	1.6636e-11
GO:0071826	ribonucleoprotein complex subunit organization	77	7.40216e-13	1.68928e-11
GO:0008026	ATP-dependent helicase activity	87	7.84663e-13	1.77487e-11
GO:0070035	purine NTP-dependent helicase activity	87	7.84663e-13	1.77487e-11
GO:0016570	histone modification	211	1.13098e-12	2.54695e-11
GO:0051439	regulation of ubiquitin-protein ligase activity involved in mitotic cell cycle	67	1.25451e-12	2.81274e-11
GO:0033365	protein localization to organelle	353	1.33751e-12	2.98574e-11
GO:0006338	chromatin remodeling	75	1.46358e-12	3.25297e-11
GO:0022618	ribonucleoprotein complex assembly	75	1.53591e-12	3.39896e-11
GO:0031576	G2/M transition checkpoint	29	1.54799e-12	3.41092e-11
GO:0035966	response to topologically incorrect protein	112	1.74957e-12	3.83855e-11
GO:0015030	Cajal body	37	1.82334e-12	3.9833e-11
GO:0007155	cell adhesion	741	2.34283e-12	5.07482e-11
GO:0022610	biological adhesion	741	2.34283e-12	5.07482e-11
GO:0031398	positive regulation of protein ubiquitination	99	2.37775e-12	5.12871e-11
GO:0051351	positive regulation of ligase activity	73	2.44691e-12	5.25572e-11
GO:0005643	nuclear pore	53	3.15347e-12	6.72412e-11
GO:0006986	response to unfolded protein	107	3.15686e-12	6.72412e-11
GO:0045839	negative regulation of mitosis	31	3.24415e-12	6.85292e-11
GO:0051784	negative regulation of nuclear division	31	3.24415e-12	6.85292e-11
GO:0022857	transmembrane transporter activity	678	4.07473e-12	8.57202e-11
GO:0005125	cytokine activity	162	4.20537e-12	8.8106e-11
GO:0005874	microtubule	228	4.2699e-12	8.90928e-11
GO:0030071	regulation of mitotic metaphase/anaphase transition	32	4.4969e-12	9.34478e-11
GO:0006275	regulation of DNA replication	77	5.70248e-12	1.18021e-10
GO:0042393	histone binding	74	6.20049e-12	1.2781e-10
GO:0071822	protein complex subunit organization	621	7.14043e-12	1.46594e-10
GO:0006954	inflammatory response	378	7.71219e-12	1.57699e-10
GO:0070925	organelle assembly	64	7.91379e-12	1.61177e-10
GO:0019900	kinase binding	307	8.84101e-12	1.79346e-10
GO:0000956	nuclear-transcribed mRNA catabolic process	114	9.26619e-12	1.87228e-10
GO:0051443	positive regulation of ubiquitin-protein ligase activity	69	1.17098e-11	2.34831e-10
GO:0006402	mRNA catabolic process	122	1.1714e-11	2.34831e-10
GO:0030261	chromosome condensation	22	1.25592e-11	2.50791e-10
GO:0051225	spindle assembly	32	1.33714e-11	2.6597e-10
GO:0051310	metaphase plate congression	14	1.40631e-11	2.78646e-10
GO:0016072	rRNA metabolic process	80	1.48479e-11	2.93059e-10
GO:0019901	protein kinase binding	268	1.53456e-11	3.01717e-10
GO:0051168	nuclear export	88	1.58749e-11	3.10929e-10
GO:0022843	voltage-gated cation channel activity	112	1.60447e-11	3.13056e-10
GO:0032886	regulation of microtubule-based process	74	1.76446e-11	3.42963e-10
GO:0004984	olfactory receptor activity	38	1.97635e-11	3.82692e-10
GO:0030496	midbody	66	2.16125e-11	4.16917e-10
GO:0005244	voltage-gated ion channel activity	137	2.24452e-11	4.29737e-10
GO:0022832	voltage-gated channel activity	137	2.24452e-11	4.29737e-10
GO:0051313	attachment of spindle microtubules to chromosome	15	2.29223e-11	4.37234e-10
GO:0051656	establishment of organelle localization	89	2.30825e-11	4.38653e-10
GO:0030001	metal ion transport	459	2.86659e-11	5.4274e-10
GO:0005743	mitochondrial inner membrane	249	2.90375e-11	5.47749e-10
GO:0051082	unfolded protein binding	93	2.93059e-11	5.50779e-10
GO:0000152	nuclear ubiquitin ligase complex	16	3.02119e-11	5.65726e-10
GO:0045202	synapse	341	3.10483e-11	5.79266e-10
GO:0090329	regulation of DNA-dependent DNA replication	15	4.51321e-11	8.3726e-10
GO:0032508	DNA duplex unwinding	27	4.52042e-11	8.3726e-10
GO:0006812	cation transport	537	4.54717e-11	8.39175e-10
GO:0031577	spindle checkpoint	31	4.90456e-11	9.01874e-10
GO:0006364	rRNA processing	78	4.96089e-11	9.08962e-10
GO:0042254	ribosome biogenesis	104	5.04967e-11	9.21926e-10
GO:0006399	tRNA metabolic process	94	6.17259e-11	1.12293e-09
GO:0016881	acid-amino acid ligase activity	208	6.96599e-11	1.26277e-09
GO:0060249	anatomical structure homeostasis	157	7.51316e-11	1.35715e-09
GO:0000079	regulation of cyclin-dependent protein kinase activity	70	9.86704e-11	1.77607e-09
GO:0010972	negative regulation of G2/M transition of mitotic cell cycle	10	1.16457e-10	2.08887e-09
GO:0004842	ubiquitin-protein ligase activity	182	1.18198e-10	2.11269e-09
GO:0000291	nuclear-transcribed mRNA catabolic process, exonucleolytic	19	1.21133e-10	2.15011e-09
GO:0043928	exonucleolytic nuclear-transcribed mRNA catabolic process involved in deadenylation-dependent decay	19	1.21133e-10	2.15011e-09
GO:0019787	small conjugating protein ligase activity	193	1.37752e-10	2.43663e-09
GO:0006458	'de novo' protein folding	48	1.4282e-10	2.51757e-09
GO:0016796	exonuclease activity, active with either ribo- or deoxyribonucleic acids and producing 5'-phosphomonoesters	18	1.4616e-10	2.5676e-09
GO:0006284	base-excision repair	34	1.48273e-10	2.59579e-09
GO:0043596	nuclear replication fork	17	1.50678e-10	2.62889e-09
GO:0032392	DNA geometric change	28	1.54476e-10	2.68599e-09
GO:0070271	protein complex biogenesis	547	1.64925e-10	2.85796e-09
GO:0000781	chromosome, telomeric region	35	1.73573e-10	2.99766e-09
GO:0006406	mRNA export from nucleus	51	1.81126e-10	3.11757e-09
GO:0022891	substrate-specific transmembrane transporter activity	624	2.00635e-10	3.44177e-09
GO:0015276	ligand-gated ion channel activity	111	2.11212e-10	3.59905e-09
GO:0022834	ligand-gated channel activity	111	2.11212e-10	3.59905e-09
GO:0006886	intracellular protein transport	501	2.13945e-10	3.63351e-09
GO:0006461	protein complex assembly	545	2.14724e-10	3.63467e-09
GO:0000080	G1 phase of mitotic cell cycle	42	2.16478e-10	3.65226e-09
GO:0016779	nucleotidyltransferase activity	95	2.23051e-10	3.75078e-09
GO:0051053	negative regulation of DNA metabolic process	51	2.26272e-10	3.79247e-09
GO:0051983	regulation of chromosome segregation	19	2.31012e-10	3.85926e-09
GO:2000113	negative regulation of cellular macromolecule biosynthetic process	666	2.45292e-10	4.08447e-09
GO:0000792	heterochromatin	41	2.58737e-10	4.29437e-09
GO:0046930	pore complex	66	2.62156e-10	4.32853e-09
GO:0034399	nuclear periphery	75	2.62489e-10	4.32853e-09
GO:0033043	regulation of organelle organization	349	2.77371e-10	4.55923e-09
GO:0003682	chromatin binding	204	2.88038e-10	4.71939e-09
GO:0044450	microtubule organizing center part	62	2.98623e-10	4.87719e-09
GO:0051640	organelle localization	123	3.04987e-10	4.96527e-09
GO:0045841	negative regulation of mitotic metaphase/anaphase transition	26	3.66404e-10	5.94622e-09
GO:0000940	condensed chromosome outer kinetochore	10	4.14064e-10	6.6984e-09
GO:0044456	synapse part	251	4.23048e-10	6.82215e-09
GO:0009314	response to radiation	254	5.64507e-10	9.07471e-09
GO:0051437	positive regulation of ubiquitin-protein ligase activity involved in mitotic cell cycle	63	6.02638e-10	9.65731e-09
GO:0051436	negative regulation of ubiquitin-protein ligase activity involved in mitotic cell cycle	58	6.19732e-10	9.90021e-09
GO:0009411	response to UV	76	6.43762e-10	1.02521e-08
GO:0050953	sensory perception of light stimulus	165	6.60909e-10	1.04924e-08
GO:0071173	spindle assembly checkpoint	25	7.37528e-10	1.16726e-08
GO:0007601	visual perception	164	8.22145e-10	1.29716e-08
GO:0007569	cell aging	64	8.75099e-10	1.37646e-08
GO:0006984	ER-nucleus signaling pathway	82	8.9916e-10	1.40997e-08
GO:0009897	external side of plasma membrane	151	9.13522e-10	1.42811e-08
GO:0034703	cation channel complex	108	9.20068e-10	1.43396e-08
GO:0043130	ubiquitin binding	43	9.43938e-10	1.46669e-08
GO:0051352	negative regulation of ligase activity	64	1.04824e-09	1.61892e-08
GO:0051444	negative regulation of ubiquitin-protein ligase activity	64	1.04824e-09	1.61892e-08
GO:0030330	DNA damage response, signal transduction by p53 class mediator	108	1.07429e-09	1.65415e-08
GO:0070507	regulation of microtubule cytoskeleton organization	64	1.08264e-09	1.66199e-08
GO:0004527	exonuclease activity	41	1.12708e-09	1.72504e-08
GO:0051318	G1 phase	43	1.13944e-09	1.73876e-08
GO:0051240	positive regulation of multicellular organismal process	358	1.14545e-09	1.74272e-08
GO:0051084	'de novo' posttranslational protein folding	44	1.19892e-09	1.81865e-08
GO:0071013	catalytic step 2 spliceosome	63	1.20989e-09	1.82988e-08
GO:0032075	positive regulation of nuclease activity	60	1.23402e-09	1.86086e-08
GO:0030894	replisome	13	1.25056e-09	1.87475e-08
GO:0043601	nuclear replisome	13	1.25056e-09	1.87475e-08
GO:0033261	regulation of S phase	26	1.3043e-09	1.94959e-08
GO:0044419	interspecies interaction between organisms	342	1.34368e-09	2.00259e-08
GO:0016853	isomerase activity	103	1.37824e-09	2.04813e-08
GO:0007076	mitotic chromosome condensation	11	1.38387e-09	2.05053e-08
GO:0008324	cation transmembrane transporter activity	416	1.70398e-09	2.51756e-08
GO:0030246	carbohydrate binding	303	1.80014e-09	2.65197e-08
GO:0048610	cellular process involved in reproduction	383	1.90997e-09	2.80568e-08
GO:0032182	small conjugating protein binding	46	2.11574e-09	3.09905e-08
GO:0031399	regulation of protein modification process	793	2.13919e-09	3.12444e-08
GO:0008608	attachment of spindle microtubules to kinetochore	13	2.22508e-09	3.24062e-08
GO:0007094	mitotic cell cycle spindle assembly checkpoint	25	2.26045e-09	3.28279e-08
GO:0034976	response to endoplasmic reticulum stress	85	2.36812e-09	3.42941e-08
GO:0032269	negative regulation of cellular protein metabolic process	225	2.39204e-09	3.45426e-08
GO:0007062	sister chromatid cohesion	24	2.46523e-09	3.54992e-08
GO:0006936	muscle contraction	212	2.49277e-09	3.57951e-08
GO:0031572	G2/M transition DNA damage checkpoint	23	2.6923e-09	3.8552e-08
GO:0031397	negative regulation of protein ubiquitination	80	2.72752e-09	3.89471e-08
GO:0007187	G-protein signaling, coupled to cyclic nucleotide second messenger	129	2.7823e-09	3.96187e-08
GO:0001664	G-protein coupled receptor binding	157	2.83764e-09	4.02946e-08
GO:0009187	cyclic nucleotide metabolic process	155	2.94552e-09	4.17105e-08
GO:0019935	cyclic-nucleotide-mediated signaling	152	3.19478e-09	4.51153e-08
GO:0051046	regulation of secretion	339	3.27191e-09	4.60772e-08
GO:0033205	cell cycle cytokinesis	25	3.34699e-09	4.69008e-08
GO:0007131	reciprocal meiotic recombination	31	3.35792e-09	4.69008e-08
GO:0035825	reciprocal DNA recombination	31	3.35792e-09	4.69008e-08
GO:0005840	ribosome	124	3.44685e-09	4.80118e-08
GO:0072331	signal transduction by p53 class mediator	112	3.60296e-09	5.00498e-08
GO:0044420	extracellular matrix part	131	3.90563e-09	5.41072e-08
GO:0005635	nuclear envelope	219	4.71825e-09	6.51884e-08
GO:0007610	behavior	399	4.88221e-09	6.72719e-08
GO:0000313	organellar ribosome	33	5.0004e-09	6.8531e-08
GO:0005761	mitochondrial ribosome	33	5.0004e-09	6.8531e-08
GO:0006368	transcription elongation from RNA polymerase II promoter	66	5.30771e-09	7.25481e-08
GO:0009190	cyclic nucleotide biosynthetic process	134	5.90337e-09	8.04747e-08
GO:0090068	positive regulation of cell cycle process	138	6.35818e-09	8.64442e-08
GO:0010558	negative regulation of macromolecule biosynthetic process	689	6.61882e-09	8.97491e-08
GO:0031225	anchored to membrane	98	7.91749e-09	1.07075e-07
GO:0051172	negative regulation of nitrogen compound metabolic process	719	8.9957e-09	1.21335e-07
GO:0000151	ubiquitin ligase complex	98	9.06041e-09	1.21886e-07
GO:0005680	anaphase-promoting complex	12	9.76847e-09	1.31067e-07
GO:0032069	regulation of nuclease activity	66	9.97286e-09	1.33459e-07
GO:0045910	negative regulation of DNA recombination	10	1.00637e-08	1.34323e-07
GO:0045934	negative regulation of nucleobase-containing compound metabolic process	711	1.04187e-08	1.38699e-07
GO:0035967	cellular response to topologically incorrect protein	76	1.08625e-08	1.44232e-07
GO:0071174	mitotic cell cycle spindle checkpoint	28	1.15995e-08	1.53618e-07
GO:0006605	protein targeting	354	1.20146e-08	1.58704e-07
GO:0015079	potassium ion transmembrane transporter activity	103	1.2757e-08	1.68077e-07
GO:0051186	cofactor metabolic process	208	1.29766e-08	1.70531e-07
GO:0031400	negative regulation of protein modification process	157	1.33275e-08	1.74692e-07
GO:0003013	circulatory system process	269	1.40568e-08	1.83781e-07
GO:0030968	endoplasmic reticulum unfolded protein response	73	1.46103e-08	1.89683e-07
GO:0034620	cellular response to unfolded protein	73	1.46103e-08	1.89683e-07
GO:0016607	nuclear speck	112	1.46196e-08	1.89683e-07
GO:2000104	negative regulation of DNA-dependent DNA replication	12	1.57317e-08	2.03596e-07
GO:0045132	meiotic chromosome segregation	10	1.58626e-08	2.04771e-07
GO:0001653	peptide receptor activity	97	1.6596e-08	2.13699e-07
GO:0005814	centriole	39	1.68767e-08	2.16768e-07
GO:0008015	blood circulation	267	1.74385e-08	2.23423e-07
GO:0046058	cAMP metabolic process	124	1.78817e-08	2.28098e-07
GO:0022892	substrate-specific transporter activity	734	1.78927e-08	2.28098e-07
GO:0006354	transcription elongation, DNA-dependent	90	1.84369e-08	2.34452e-07
GO:0034453	microtubule anchoring	24	1.89109e-08	2.39745e-07
GO:0010863	positive regulation of phospholipase C activity	106	1.89469e-08	2.39745e-07
GO:0030532	small nuclear ribonucleoprotein complex	24	2.05466e-08	2.59343e-07
GO:0005581	collagen	59	2.44986e-08	3.08465e-07
GO:0000387	spliceosomal snRNP assembly	24	2.48954e-08	3.12691e-07
GO:0008528	G-protein coupled peptide receptor activity	95	2.68661e-08	3.36617e-07
GO:0005267	potassium channel activity	89	2.75931e-08	3.4488e-07
GO:0016363	nuclear matrix	66	3.00773e-08	3.75012e-07
GO:0007202	activation of phospholipase C activity	101	3.13633e-08	3.90095e-07
GO:0004252	serine-type endopeptidase activity	105	3.17424e-08	3.93853e-07
GO:0050776	regulation of immune response	427	3.19026e-08	3.94881e-07
GO:0010518	positive regulation of phospholipase activity	114	3.37184e-08	4.16349e-07
GO:0016605	PML body	61	3.39334e-08	4.17994e-07
GO:0002682	regulation of immune system process	680	3.4992e-08	4.29997e-07
GO:0018205	peptidyl-lysine modification	117	3.52243e-08	4.31814e-07
GO:0006473	protein acetylation	105	3.54742e-08	4.33837e-07
GO:0006874	cellular calcium ion homeostasis	203	3.59397e-08	4.38329e-07
GO:0007080	mitotic metaphase plate congression	10	3.60759e-08	4.38329e-07
GO:0006520	cellular amino acid metabolic process	353	3.60987e-08	4.38329e-07
GO:0044057	regulation of system process	351	3.645e-08	4.41547e-07
GO:0009986	cell surface	378	3.83667e-08	4.63666e-07
GO:0010817	regulation of hormone levels	297	4.25456e-08	5.12956e-07
GO:2001020	regulation of response to DNA damage stimulus	64	4.41614e-08	5.31184e-07
GO:0008156	negative regulation of DNA replication	34	4.48864e-08	5.38637e-07
GO:0018394	peptidyl-lysine acetylation	95	4.63233e-08	5.54578e-07
GO:0034708	methyltransferase complex	47	5.34644e-08	6.37086e-07
GO:0035097	histone methyltransferase complex	47	5.34644e-08	6.37086e-07
GO:0007606	sensory perception of chemical stimulus	60	5.7449e-08	6.82976e-07
GO:0003012	muscle system process	238	5.77847e-08	6.85372e-07
GO:0006417	regulation of translation	139	6.08405e-08	7.19895e-07
GO:0010517	regulation of phospholipase activity	120	6.09771e-08	7.19895e-07
GO:0003735	structural constituent of ribosome	92	6.18965e-08	7.29067e-07
GO:0060193	positive regulation of lipase activity	120	6.66823e-08	7.83632e-07
GO:0046903	secretion	615	6.92708e-08	8.12185e-07
GO:0006171	cAMP biosynthetic process	114	7.19742e-08	8.4195e-07
GO:0006813	potassium ion transport	124	7.30561e-08	8.52655e-07
GO:0097060	synaptic membrane	151	7.78369e-08	9.06383e-07
GO:0051480	cytosolic calcium ion homeostasis	151	8.55207e-08	9.93595e-07
GO:0046605	regulation of centrosome cycle	16	8.70253e-08	1.00878e-06
GO:0017069	snRNA binding	11	8.76817e-08	1.01409e-06
GO:0017171	serine hydrolase activity	122	8.89655e-08	1.02662e-06
GO:0051606	detection of stimulus	123	8.92575e-08	1.02767e-06
GO:0045930	negative regulation of mitotic cell cycle	32	9.0604e-08	1.04083e-06
GO:0009593	detection of chemical stimulus	55	9.45758e-08	1.08402e-06
GO:0032103	positive regulation of response to external stimulus	121	9.54607e-08	1.09171e-06
GO:0008236	serine-type peptidase activity	120	9.68579e-08	1.10522e-06
GO:0010629	negative regulation of gene expression	656	1.00026e-07	1.13883e-06
GO:0034061	DNA polymerase activity	26	1.10535e-07	1.25256e-06
GO:0001871	pattern binding	150	1.1075e-07	1.25256e-06
GO:0030247	polysaccharide binding	150	1.1075e-07	1.25256e-06
GO:0051248	negative regulation of protein metabolic process	259	1.16592e-07	1.31571e-06
GO:0051253	negative regulation of RNA metabolic process	614	1.17179e-07	1.31943e-06
GO:0030594	neurotransmitter receptor activity	58	1.18986e-07	1.33683e-06
GO:0004540	ribonuclease activity	46	1.19574e-07	1.34049e-06
GO:0030808	regulation of nucleotide biosynthetic process	122	1.22968e-07	1.37552e-06
GO:0000289	nuclear-transcribed mRNA poly(A) tail shortening	18	1.25023e-07	1.39545e-06
GO:0032101	regulation of response to external stimulus	291	1.27499e-07	1.41999e-06
GO:0030817	regulation of cAMP biosynthetic process	113	1.30561e-07	1.45093e-06
GO:0019933	cAMP-mediated signaling	117	1.37208e-07	1.5215e-06
GO:0001824	blastocyst development	43	1.44228e-07	1.59588e-06
GO:0007204	elevation of cytosolic calcium ion concentration	140	1.46705e-07	1.61977e-06
GO:0000790	nuclear chromatin	112	1.4925e-07	1.64433e-06
GO:0030802	regulation of cyclic nucleotide biosynthetic process	121	1.50952e-07	1.6595e-06
GO:0018393	internal peptidyl-lysine acetylation	93	1.74166e-07	1.91059e-06
GO:0004518	nuclease activity	111	1.77283e-07	1.93795e-06
GO:0004175	endopeptidase activity	278	1.77418e-07	1.93795e-06
GO:0055074	calcium ion homeostasis	212	1.87501e-07	2.04372e-06
GO:0000018	regulation of DNA recombination	34	1.91676e-07	2.08478e-06
GO:0043623	cellular protein complex assembly	227	2.08148e-07	2.25914e-06
GO:0045333	cellular respiration	127	2.10876e-07	2.28389e-06
GO:0009262	deoxyribonucleotide metabolic process	23	2.14666e-07	2.32002e-06
GO:0010458	exit from mitosis	13	2.16004e-07	2.32957e-06
GO:0006987	activation of signaling protein activity involved in unfolded protein response	58	2.17003e-07	2.3354e-06
GO:0000217	DNA secondary structure binding	12	2.18875e-07	2.35061e-06
GO:0004402	histone acetyltransferase activity	40	2.28799e-07	2.45204e-06
GO:0044455	mitochondrial membrane part	102	2.38374e-07	2.54931e-06
GO:0006475	internal protein amino acid acetylation	98	2.43763e-07	2.60149e-06
GO:0007188	G-protein signaling, coupled to cAMP nucleotide second messenger	98	2.61775e-07	2.78791e-06
GO:0043543	protein acylation	113	2.66597e-07	2.83336e-06
GO:0015672	monovalent inorganic cation transport	266	2.69471e-07	2.85796e-06
GO:0016337	cell-cell adhesion	270	2.70956e-07	2.86776e-06
GO:0030814	regulation of cAMP metabolic process	115	2.73861e-07	2.89252e-06
GO:0032940	secretion by cell	539	2.75686e-07	2.90579e-06
GO:0017038	protein import	209	2.78765e-07	2.93166e-06
GO:0046873	metal ion transmembrane transporter activity	200	2.79288e-07	2.93166e-06
GO:0003712	transcription cofactor activity	379	2.8097e-07	2.94327e-06
GO:0006282	regulation of DNA repair	36	2.92673e-07	3.0596e-06
GO:0006418	tRNA aminoacylation for protein translation	38	3.02252e-07	3.15329e-06
GO:0008408	3'-5' exonuclease activity	21	3.0552e-07	3.18089e-06
GO:0044463	cell projection part	421	3.08357e-07	3.20391e-06
GO:0005249	voltage-gated potassium channel activity	69	3.21916e-07	3.338e-06
GO:0031461	cullin-RING ubiquitin ligase complex	51	3.35736e-07	3.47425e-06
GO:0000085	G2 phase of mitotic cell cycle	11	3.37584e-07	3.47929e-06
GO:0051319	G2 phase	11	3.37584e-07	3.47929e-06
GO:0006732	coenzyme metabolic process	163	3.4431e-07	3.54147e-06
GO:0043038	amino acid activation	40	3.52757e-07	3.61382e-06
GO:0043039	tRNA aminoacylation	40	3.52757e-07	3.61382e-06
GO:0022415	viral reproductive process	202	3.57493e-07	3.655e-06
GO:0016126	sterol biosynthetic process	47	3.58958e-07	3.66266e-06
GO:0016896	exoribonuclease activity, producing 5'-phosphomonoesters	10	3.95443e-07	4.0269e-06
GO:0006959	humoral immune response	87	4.24082e-07	4.30706e-06
GO:0031327	negative regulation of cellular biosynthetic process	761	4.24639e-07	4.30706e-06
GO:0008168	methyltransferase activity	126	4.44324e-07	4.49779e-06
GO:0016573	histone acetylation	91	4.45816e-07	4.50397e-06
GO:0032507	maintenance of protein location in cell	76	4.69916e-07	4.73809e-06
GO:0031575	mitotic cell cycle G1/S transition checkpoint	77	4.92085e-07	4.95185e-06
GO:0051651	maintenance of location in cell	84	5.04209e-07	5.06389e-06
GO:0031571	mitotic cell cycle G1/S transition DNA damage checkpoint	68	5.14867e-07	5.16078e-06
GO:0000989	transcription factor binding transcription factor activity	390	5.40816e-07	5.39939e-06
GO:0007005	mitochondrion organization	152	5.41233e-07	5.39939e-06
GO:0072401	signal transduction involved in DNA integrity checkpoint	63	5.42897e-07	5.39939e-06
GO:0072422	signal transduction involved in DNA damage checkpoint	63	5.42897e-07	5.39939e-06
GO:0031647	regulation of protein stability	82	5.55036e-07	5.5094e-06
GO:0006816	calcium ion transport	194	5.56499e-07	5.51323e-06
GO:0000988	protein binding transcription factor activity	402	5.81945e-07	5.75417e-06
GO:0016772	transferase activity, transferring phosphorus-containing groups	751	6.11973e-07	6.03939e-06
GO:0050729	positive regulation of inflammatory response	59	6.43242e-07	6.33574e-06
GO:0051262	protein tetramerization	67	6.75618e-07	6.64185e-06
GO:0004532	exoribonuclease activity	11	6.88979e-07	6.76019e-06
GO:0008135	translation factor activity, nucleic acid binding	59	6.96601e-07	6.82189e-06
GO:0072503	cellular divalent inorganic cation homeostasis	212	7.07101e-07	6.91147e-06
GO:0005539	glycosaminoglycan binding	136	7.16538e-07	6.99035e-06
GO:0000178	exosome (RNase complex)	15	7.31438e-07	7.12212e-06
GO:0030799	regulation of cyclic nucleotide metabolic process	127	7.55211e-07	7.33962e-06
GO:0003729	mRNA binding	66	7.58022e-07	7.35296e-06
GO:0016741	transferase activity, transferring one-carbon groups	132	7.69946e-07	7.45448e-06
GO:0030518	intracellular steroid hormone receptor signaling pathway	90	8.01337e-07	7.74373e-06
GO:0045892	negative regulation of transcription, DNA-dependent	594	8.30957e-07	8.01481e-06
GO:0006370	mRNA capping	27	8.95759e-07	8.62358e-06
GO:0005179	hormone activity	88	9.10031e-07	8.74202e-06
GO:0009890	negative regulation of biosynthetic process	774	9.11482e-07	8.74202e-06
GO:0006479	protein methylation	60	9.37763e-07	8.96045e-06
GO:0008213	protein alkylation	60	9.37763e-07	8.96045e-06
GO:0006839	mitochondrial transport	73	9.60084e-07	9.15662e-06
GO:0072395	signal transduction involved in cell cycle checkpoint	64	1.04347e-06	9.93339e-06
GO:0000780	condensed nuclear chromosome, centromeric region	10	1.05114e-06	9.98776e-06
GO:0060191	regulation of lipase activity	141	1.09112e-06	1.03484e-05
GO:0002684	positive regulation of immune system process	440	1.15329e-06	1.09178e-05
GO:0051087	chaperone binding	42	1.16802e-06	1.10368e-05
GO:0006730	one-carbon metabolic process	147	1.17394e-06	1.10723e-05
GO:0006541	glutamine metabolic process	17	1.18235e-06	1.11311e-05
GO:0007218	neuropeptide signaling pathway	69	1.20357e-06	1.131e-05
GO:0050778	positive regulation of immune response	288	1.28386e-06	1.20423e-05
GO:0045761	regulation of adenylate cyclase activity	95	1.30979e-06	1.22437e-05
GO:0048015	phosphatidylinositol-mediated signaling	112	1.31251e-06	1.22437e-05
GO:0048017	inositol lipid-mediated signaling	112	1.31251e-06	1.22437e-05
GO:0005230	extracellular ligand-gated ion channel activity	59	1.34607e-06	1.25339e-05
GO:0035257	nuclear hormone receptor binding	96	1.36962e-06	1.27162e-05
GO:0031279	regulation of cyclase activity	97	1.37062e-06	1.27162e-05
GO:0006977	DNA damage response, signal transduction by p53 class mediator resulting in cell cycle arrest	62	1.48256e-06	1.36555e-05
GO:0072413	signal transduction involved in mitotic cell cycle checkpoint	62	1.48256e-06	1.36555e-05
GO:0072431	signal transduction involved in mitotic cell cycle G1/S transition DNA damage checkpoint	62	1.48256e-06	1.36555e-05
GO:0072474	signal transduction involved in mitotic cell cycle G1/S checkpoint	62	1.48256e-06	1.36555e-05
GO:0007568	aging	183	1.53532e-06	1.41161e-05
GO:0045211	postsynaptic membrane	128	1.56676e-06	1.43793e-05
GO:0050906	detection of stimulus involved in sensory perception	46	1.65501e-06	1.5162e-05
GO:0005689	U12-type spliceosomal complex	16	1.68913e-06	1.54469e-05
GO:0050907	detection of chemical stimulus involved in sensory perception	28	1.69613e-06	1.54832e-05
GO:0048562	embryonic organ morphogenesis	149	1.71465e-06	1.56244e-05
GO:0050434	positive regulation of viral transcription	52	1.72988e-06	1.57351e-05
GO:0009452	RNA capping	28	1.75529e-06	1.59379e-05
GO:0034504	protein localization to nucleus	189	1.81934e-06	1.64902e-05
GO:0048878	chemical homeostasis	629	1.83248e-06	1.6571e-05
GO:0007018	microtubule-based movement	92	1.83496e-06	1.6571e-05
GO:0043488	regulation of mRNA stability	28	1.83798e-06	1.6571e-05
GO:0003887	DNA-directed DNA polymerase activity	22	1.84396e-06	1.65956e-05
GO:0006935	chemotaxis	491	1.91374e-06	1.71632e-05
GO:0042330	taxis	491	1.91374e-06	1.71632e-05
GO:0003899	DNA-directed RNA polymerase activity	34	1.94439e-06	1.73708e-05
GO:0034062	RNA polymerase activity	34	1.94439e-06	1.73708e-05
GO:0046112	nucleobase biosynthetic process	12	1.94708e-06	1.73708e-05
GO:0009887	organ morphogenesis	592	1.96296e-06	1.74532e-05
GO:0051241	negative regulation of multicellular organismal process	269	1.96314e-06	1.74532e-05
GO:0005201	extracellular matrix structural constituent	66	1.97445e-06	1.75233e-05
GO:0006695	cholesterol biosynthetic process	41	2.00822e-06	1.77921e-05
GO:0006303	double-strand break repair via nonhomologous end joining	10	2.10508e-06	1.8618e-05
GO:0001673	male germ cell nucleus	13	2.18111e-06	1.92571e-05
GO:0043487	regulation of RNA stability	30	2.24763e-06	1.98102e-05
GO:0007586	digestion	88	2.29513e-06	2.01939e-05
GO:0000795	synaptonemal complex	19	2.34382e-06	2.05869e-05
GO:0001701	in utero embryonic development	221	2.37144e-06	2.07849e-05
GO:2000045	regulation of G1/S transition of mitotic cell cycle	88	2.37448e-06	2.07849e-05
GO:0008630	DNA damage response, signal transduction resulting in induction of apoptosis	36	2.39288e-06	2.09101e-05
GO:0032259	methylation	97	2.44539e-06	2.13325e-05
GO:0071779	G1/S transition checkpoint	81	2.5399e-06	2.21192e-05
GO:0019058	viral infectious cycle	177	2.57301e-06	2.23694e-05
GO:0007156	homophilic cell adhesion	84	2.62643e-06	2.27951e-05
GO:0003001	generation of a signal involved in cell-cell signaling	264	2.69997e-06	2.33541e-05
GO:0023061	signal release	264	2.69997e-06	2.33541e-05
GO:0042180	cellular ketone metabolic process	697	2.74338e-06	2.36894e-05
GO:0072404	signal transduction involved in G1/S transition checkpoint	63	2.79317e-06	2.40788e-05
GO:0071780	mitotic cell cycle G2/M transition checkpoint	10	2.81534e-06	2.42244e-05
GO:0006352	transcription initiation, DNA-dependent	98	2.81955e-06	2.42244e-05
GO:0072507	divalent inorganic cation homeostasis	221	2.89486e-06	2.48204e-05
GO:0006301	postreplication repair	10	2.89862e-06	2.48204e-05
GO:0072376	protein activation cascade	58	2.94821e-06	2.52027e-05
GO:0008134	transcription factor binding	327	3.0878e-06	2.6352e-05
GO:0048524	positive regulation of viral reproduction	71	3.21362e-06	2.73801e-05
GO:0010639	negative regulation of organelle organization	129	3.44733e-06	2.93224e-05
GO:0005882	intermediate filament	74	3.51244e-06	2.98266e-05
GO:0051339	regulation of lyase activity	98	3.52472e-06	2.98812e-05
GO:0016891	endoribonuclease activity, producing 5'-phosphomonoesters	22	3.54116e-06	2.99709e-05
GO:0006200	ATP catabolic process	72	3.57435e-06	3.02018e-05
GO:0006367	transcription initiation from RNA polymerase II promoter	71	3.63804e-06	3.06892e-05
GO:0043005	neuron projection	447	3.85282e-06	3.24475e-05
GO:0042470	melanosome	88	3.8946e-06	3.26916e-05
GO:0048770	pigment granule	88	3.8946e-06	3.26916e-05
GO:0007423	sensory organ development	302	3.90412e-06	3.27178e-05
GO:0003713	transcription coactivator activity	227	3.97146e-06	3.32276e-05
GO:0003690	double-stranded DNA binding	123	4.15565e-06	3.47119e-05
GO:0051170	nuclear import	171	4.20203e-06	3.5042e-05
GO:0000123	histone acetyltransferase complex	59	4.2637e-06	3.54984e-05
GO:0071158	positive regulation of cell cycle arrest	75	4.34795e-06	3.6141e-05
GO:0070011	peptidase activity, acting on L-amino acid peptides	394	4.46841e-06	3.7082e-05
GO:0004812	aminoacyl-tRNA ligase activity	34	4.51799e-06	3.73117e-05
GO:0016875	ligase activity, forming carbon-oxygen bonds	34	4.51799e-06	3.73117e-05
GO:0016876	ligase activity, forming aminoacyl-tRNA and related compounds	34	4.51799e-06	3.73117e-05
GO:0019752	carboxylic acid metabolic process	672	4.74678e-06	3.90749e-05
GO:0043436	oxoacid metabolic process	672	4.74678e-06	3.90749e-05
GO:0006308	DNA catabolic process	56	4.96583e-06	4.08124e-05
GO:0005262	calcium channel activity	70	5.14063e-06	4.21812e-05
GO:0031072	heat shock protein binding	65	5.4514e-06	4.46595e-05
GO:0003743	translation initiation factor activity	41	5.51437e-06	4.51031e-05
GO:0008076	voltage-gated potassium channel complex	64	5.70976e-06	4.65523e-05
GO:0034705	potassium channel complex	64	5.70976e-06	4.65523e-05
GO:0030816	positive regulation of cAMP metabolic process	70	5.73775e-06	4.66318e-05
GO:0030819	positive regulation of cAMP biosynthetic process	70	5.73775e-06	4.66318e-05
GO:0043414	macromolecule methylation	86	5.93559e-06	4.81199e-05
GO:0008081	phosphoric diester hydrolase activity	86	5.93968e-06	4.81199e-05
GO:0061136	regulation of proteasomal protein catabolic process	47	6.00758e-06	4.85929e-05
GO:0006606	protein import into nucleus	168	6.96796e-06	5.6272e-05
GO:0004867	serine-type endopeptidase inhibitor activity	63	7.05601e-06	5.68932e-05
GO:0031080	Nup107-160 complex	10	7.62608e-06	6.13929e-05
GO:0032465	regulation of cytokinesis	20	7.6747e-06	6.16872e-05
GO:0008629	induction of apoptosis by intracellular signals	82	8.15579e-06	6.54512e-05
GO:0055082	cellular chemical homeostasis	469	8.16919e-06	6.54559e-05
GO:0000726	non-recombinational repair	11	8.55541e-06	6.84433e-05
GO:0005126	cytokine receptor binding	177	8.58907e-06	6.86052e-05
GO:0043073	germ cell nucleus	15	8.68763e-06	6.92842e-05
GO:0034220	ion transmembrane transport	264	9.28674e-06	7.39468e-05
GO:0030810	positive regulation of nucleotide biosynthetic process	75	9.38676e-06	7.45641e-05
GO:0072511	divalent inorganic cation transport	219	9.39344e-06	7.45641e-05
GO:0046034	ATP metabolic process	108	1.05985e-05	8.39995e-05
GO:0008233	peptidase activity	406	1.08089e-05	8.55344e-05
GO:0008080	N-acetyltransferase activity	56	1.10614e-05	8.7397e-05
GO:0000718	nucleotide-excision repair, DNA damage removal	19	1.11457e-05	8.77917e-05
GO:0044349	DNA excision	19	1.11457e-05	8.77917e-05
GO:0050727	regulation of inflammatory response	135	1.12162e-05	8.8211e-05
GO:0030804	positive regulation of cyclic nucleotide biosynthetic process	74	1.15847e-05	9.09329e-05
GO:0051298	centrosome duplication	21	1.15979e-05	9.09329e-05
GO:0008237	metallopeptidase activity	138	1.17676e-05	9.21221e-05
GO:0045095	keratin filament	23	1.20757e-05	9.43899e-05
GO:0040001	establishment of mitotic spindle localization	14	1.23603e-05	9.6467e-05
GO:0008033	tRNA processing	58	1.26624e-05	9.86743e-05
GO:0045981	positive regulation of nucleotide metabolic process	79	1.28746e-05	0.000100175
GO:0007099	centriole replication	11	1.29202e-05	0.000100377
GO:0044106	cellular amine metabolic process	425	1.29475e-05	0.000100436
GO:0006956	complement activation	40	1.33492e-05	0.000103396
GO:0051338	regulation of transferase activity	540	1.42621e-05	0.000110299
GO:0033267	axon part	94	1.48379e-05	0.000114579
GO:0051254	positive regulation of RNA metabolic process	798	1.50629e-05	0.000116141
GO:0050801	ion homeostasis	484	1.54707e-05	0.000119106
GO:0043966	histone H3 acetylation	35	1.57693e-05	0.000121222
GO:0047485	protein N-terminus binding	76	1.58906e-05	0.000121971
GO:0006082	organic acid metabolic process	687	1.63051e-05	0.000124965
GO:0070838	divalent metal ion transport	215	1.69491e-05	0.000129707
GO:0043021	ribonucleoprotein complex binding	38	1.70904e-05	0.000130592
GO:0030521	androgen receptor signaling pathway	56	1.82154e-05	0.000138981
GO:0007200	activation of phospholipase C activity by G-protein coupled receptor protein signaling pathway coupled to IP3 second messenger	53	1.88283e-05	0.000143296
GO:0051293	establishment of spindle localization	15	1.8865e-05	0.000143296
GO:0051653	spindle localization	15	1.8865e-05	0.000143296
GO:0008334	histone mRNA metabolic process	16	1.89988e-05	0.000144098
GO:0015949	nucleobase-containing small molecule interconversion	16	1.90477e-05	0.000144254
GO:0051188	cofactor biosynthetic process	113	1.9391e-05	0.000146499
GO:0090305	nucleic acid phosphodiester bond hydrolysis	45	1.94014e-05	0.000146499
GO:0016407	acetyltransferase activity	69	1.94569e-05	0.000146702
GO:0017091	AU-rich element binding	13	1.99523e-05	0.000150215
GO:0006968	cellular defense response	53	2.06022e-05	0.00015488
GO:0003002	regionalization	216	2.14695e-05	0.000161163
GO:0030801	positive regulation of cyclic nucleotide metabolic process	76	2.16764e-05	0.000162477
GO:0007190	activation of adenylate cyclase activity	53	2.35126e-05	0.000175983
GO:0045762	positive regulation of adenylate cyclase activity	54	2.3718e-05	0.000177258
GO:0030425	dendrite	248	2.37523e-05	0.000177258
GO:0050684	regulation of mRNA processing	30	2.45851e-05	0.000183206
GO:0055065	metal ion homeostasis	285	2.60005e-05	0.000193471
GO:0006873	cellular ion homeostasis	442	2.61342e-05	0.000194183
GO:0008188	neuropeptide receptor activity	30	2.63233e-05	0.000195305
GO:0051094	positive regulation of developmental process	524	2.7623e-05	0.00020465
GO:0000245	spliceosome assembly	31	2.77387e-05	0.00020521
GO:0006875	cellular metal ion homeostasis	265	2.81653e-05	0.000208065
GO:0000502	proteasome complex	58	2.85732e-05	0.000210557
GO:0071478	cellular response to radiation	53	2.8585e-05	0.000210557
GO:0048016	inositol phosphate-mediated signaling	62	2.87576e-05	0.000211524
GO:2000026	regulation of multicellular organismal development	818	2.95644e-05	0.000217146
GO:0040017	positive regulation of locomotion	192	3.06063e-05	0.000224475
GO:0009112	nucleobase metabolic process	52	3.08559e-05	0.000225982
GO:0016571	histone methylation	43	3.09674e-05	0.000226474
GO:0016591	DNA-directed RNA polymerase II, holoenzyme	73	3.20419e-05	0.000233998
GO:0031281	positive regulation of cyclase activity	55	3.21904e-05	0.000234747
GO:0016866	intramolecular transferase activity	16	3.25366e-05	0.000236933
GO:0009914	hormone transport	174	3.38745e-05	0.000246325
GO:0034707	chloride channel complex	40	3.41135e-05	0.00024771
GO:0051054	positive regulation of DNA metabolic process	77	3.44126e-05	0.000249528
GO:0046782	regulation of viral transcription	63	3.486e-05	0.000252414
GO:0051536	iron-sulfur cluster binding	45	3.51863e-05	0.000254057
GO:0051540	metal cluster binding	45	3.51863e-05	0.000254057
GO:0007004	telomere maintenance via telomerase	14	3.58699e-05	0.000258628
GO:0031644	regulation of neurological system process	166	3.59251e-05	0.000258661
GO:0030530	heterogeneous nuclear ribonucleoprotein complex	16	3.60979e-05	0.000259539
GO:0043620	regulation of DNA-dependent transcription in response to stress	14	3.6254e-05	0.000260295
GO:0048706	embryonic skeletal system development	77	3.65888e-05	0.000262331
GO:0042026	protein refolding	10	3.70396e-05	0.000265191
GO:0008217	regulation of blood pressure	115	3.72833e-05	0.000266429
GO:0030335	positive regulation of cell migration	184	3.73167e-05	0.000266429
GO:0045185	maintenance of protein location	85	3.7561e-05	0.000267799
GO:0008022	protein C-terminus binding	137	3.80978e-05	0.000271248
GO:0050795	regulation of behavior	111	3.82965e-05	0.000272283
GO:0042310	vasoconstriction	49	3.92864e-05	0.000278934
GO:2000243	positive regulation of reproductive process	83	4.17016e-05	0.000295671
GO:0016538	cyclin-dependent protein kinase regulator activity	13	4.33146e-05	0.000306682
GO:0031965	nuclear membrane	136	4.37189e-05	0.000309116
GO:0090307	spindle assembly involved in mitosis	11	4.48208e-05	0.00031647
GO:0005254	chloride channel activity	53	4.59704e-05	0.000324139
GO:2000147	positive regulation of cell motility	186	4.6666e-05	0.000328591
GO:0035258	steroid hormone receptor binding	58	4.71227e-05	0.00033135
GO:0009617	response to bacterium	241	4.73041e-05	0.000332168
GO:0010827	regulation of glucose transport	65	4.76387e-05	0.000334059
GO:0000307	cyclin-dependent protein kinase holoenzyme complex	16	4.81754e-05	0.00033736
GO:0046365	monosaccharide catabolic process	86	4.88768e-05	0.000341804
GO:0008536	Ran GTPase binding	10	5.00432e-05	0.000349482
GO:0001819	positive regulation of cytokine production	141	5.02059e-05	0.000349944
GO:0004896	cytokine receptor activity	71	5.02462e-05	0.000349944
GO:0004693	cyclin-dependent protein kinase activity	29	5.05499e-05	0.00035158
GO:0046879	hormone secretion	168	5.06282e-05	0.000351646
GO:0030054	cell junction	515	5.23026e-05	0.000362782
GO:0044452	nucleolar part	24	5.30737e-05	0.000367632
GO:0007141	male meiosis I	10	5.43656e-05	0.000376072
GO:0002694	regulation of leukocyte activation	271	5.65327e-05	0.000390534
GO:0030522	intracellular receptor mediated signaling pathway	184	5.88475e-05	0.000405976
GO:0051047	positive regulation of secretion	174	6.01044e-05	0.000414089
GO:0042176	regulation of protein catabolic process	110	6.49191e-05	0.000446657
GO:0003018	vascular process in circulatory system	103	6.75168e-05	0.000463906
GO:0043269	regulation of ion transport	159	6.76793e-05	0.000464398
GO:0015077	monovalent inorganic cation transmembrane transporter activity	228	7.00141e-05	0.000479775
GO:0016893	endonuclease activity, active with either ribo- or deoxyribonucleic acids and producing 5'-phosphomonoesters	29	7.0276e-05	0.000480925
GO:0002252	immune effector process	303	7.09212e-05	0.000484691
GO:0008201	heparin binding	103	7.14303e-05	0.000487519
GO:0022904	respiratory electron transport chain	89	7.15532e-05	0.000487706
GO:0042471	ear morphogenesis	77	7.22486e-05	0.000491791
GO:0046906	tetrapyrrole binding	110	7.24599e-05	0.000492573
GO:0051349	positive regulation of lyase activity	56	7.34212e-05	0.000498445
GO:0008009	chemokine activity	40	7.51919e-05	0.000509339
GO:0006278	RNA-dependent DNA replication	14	7.52252e-05	0.000509339
GO:0004629	phospholipase C activity	41	7.57272e-05	0.00051206
GO:0043549	regulation of kinase activity	528	7.63262e-05	0.000515429
GO:0050865	regulation of cell activation	294	7.84644e-05	0.000529169
GO:0006814	sodium ion transport	113	7.91204e-05	0.00053289
GO:0009116	nucleoside metabolic process	76	8.4632e-05	0.000569261
GO:0035064	methylated histone residue binding	28	8.74249e-05	0.000587275
GO:0004435	phosphatidylinositol phospholipase C activity	33	8.75552e-05	0.000587379
GO:0071897	DNA biosynthetic process	21	8.77328e-05	0.000587799
GO:0070979	protein K11-linked ubiquitination	18	8.8045e-05	0.000589118
GO:0090398	cellular senescence	29	8.93578e-05	0.00059712
GO:0005929	cilium	128	9.01477e-05	0.000601613
GO:0009306	protein secretion	118	9.14401e-05	0.000609442
GO:0005529	sugar binding	151	9.2909e-05	0.000618426
GO:0006140	regulation of nucleotide metabolic process	313	9.39991e-05	0.000624868
GO:0008353	RNA polymerase II carboxy-terminal domain kinase activity	12	9.89077e-05	0.000656596
GO:0016410	N-acyltransferase activity	65	9.90289e-05	0.000656596
GO:0009060	aerobic respiration	37	0.000100922	0.000668282
GO:0046883	regulation of hormone secretion	145	0.000102717	0.00067926
GO:0009628	response to abiotic stimulus	494	0.000102846	0.00067926
GO:0005720	nuclear heterochromatin	20	0.000103061	0.000679803
GO:0004497	monooxygenase activity	74	0.000104315	0.000687191
GO:0043583	ear development	119	0.000106524	0.000700837
GO:0030983	mismatched DNA binding	11	0.000107697	0.000707641
GO:0042445	hormone metabolic process	134	0.000111418	0.000731151
GO:0032270	positive regulation of cellular protein metabolic process	390	0.000112113	0.000734209
GO:0045120	pronucleus	12	0.000112171	0.000734209
GO:0051272	positive regulation of cellular component movement	193	0.00011286	0.000737777
GO:0002562	somatic diversification of immune receptors via germline recombination within a single locus	36	0.000118096	0.000770032
GO:0016444	somatic cell DNA recombination	36	0.000118096	0.000770032
GO:0042383	sarcolemma	74	0.000119106	0.000775628
GO:2001022	positive regulation of response to DNA damage stimulus	37	0.000119467	0.00077699
GO:0005753	mitochondrial proton-transporting ATP synthase complex	16	0.000119654	0.000777218
GO:0007389	pattern specification process	294	0.000124402	0.000807034
GO:0055085	transmembrane transport	714	0.000125256	0.000811542
GO:0006007	glucose catabolic process	70	0.000126147	0.000816281
GO:0005253	anion channel activity	59	0.000128342	0.000829435
GO:0001816	cytokine production	308	0.000130534	0.000842534
GO:0032434	regulation of proteasomal ubiquitin-dependent protein catabolic process	39	0.00013212	0.000850727
GO:0004519	endonuclease activity	70	0.000132136	0.000850727
GO:0016763	transferase activity, transferring pentosyl groups	31	0.000132853	0.000854268
GO:0051233	spindle midzone	10	0.000134136	0.000861438
GO:0030262	apoptotic nuclear change	27	0.000134605	0.000863361
GO:0009583	detection of light stimulus	29	0.00013998	0.000896716
GO:0008509	anion transmembrane transporter activity	116	0.000140199	0.000896994
GO:0003724	RNA helicase activity	26	0.000140794	0.000899675
GO:0020037	heme binding	102	0.000141168	0.000900937
GO:0010485	H4 histone acetyltransferase activity	10	0.000141955	0.00090483
GO:0045259	proton-transporting ATP synthase complex	17	0.000142294	0.000905863
GO:0010959	regulation of metal ion transport	138	0.00014522	0.000923339
GO:0033044	regulation of chromosome organization	69	0.000145658	0.000924976
GO:0009410	response to xenobiotic stimulus	114	0.00014711	0.000931876
GO:0071466	cellular response to xenobiotic stimulus	114	0.00014711	0.000931876
GO:0001501	skeletal system development	299	0.000147353	0.000932262
GO:0009156	ribonucleoside monophosphate biosynthetic process	23	0.000151491	0.000957261
GO:0001817	regulation of cytokine production	280	0.000154577	0.000975554
GO:0044282	small molecule catabolic process	257	0.000156875	0.000988837
GO:0016447	somatic recombination of immunoglobulin gene segments	31	0.000157352	0.000990618
GO:0022411	cellular component disassembly	203	0.00016205	0.00101894
GO:0006805	xenobiotic metabolic process	113	0.000164236	0.00103142
GO:0008757	S-adenosylmethionine-dependent methyltransferase activity	79	0.000164452	0.00103151
GO:0070252	actin-mediated cell contraction	39	0.000167674	0.00105043
GO:0009123	nucleoside monophosphate metabolic process	185	0.000168599	0.00105493
GO:0051427	hormone receptor binding	109	0.000170457	0.00106525
GO:0048568	embryonic organ development	232	0.000171251	0.00106891
GO:0040029	regulation of gene expression, epigenetic	91	0.000171846	0.00107131
GO:0051969	regulation of transmission of nerve impulse	155	0.000173394	0.00107965
GO:0016585	chromatin remodeling complex	98	0.000174566	0.00108562
GO:0005231	excitatory extracellular ligand-gated ion channel activity	42	0.00017601	0.00109327
GO:0006821	chloride transport	49	0.000178316	0.00110625
GO:0050663	cytokine secretion	63	0.000180324	0.00111735
GO:0031625	ubiquitin protein ligase binding	96	0.000186737	0.00115376
GO:0044389	small conjugating protein ligase binding	96	0.000186737	0.00115376
GO:0005667	transcription factor complex	222	0.000186876	0.00115376
GO:0005637	nuclear inner membrane	24	0.000191534	0.00117976
GO:0015833	peptide transport	151	0.000191778	0.00117976
GO:0048584	positive regulation of response to stimulus	829	0.00019178	0.00117976
GO:0046134	pyrimidine nucleoside biosynthetic process	13	0.000198309	0.00121846
GO:0045739	positive regulation of DNA repair	21	0.000201316	0.00123544
GO:0019722	calcium-mediated signaling	63	0.000202253	0.00123971
GO:0007517	muscle organ development	253	0.000202941	0.00124244
GO:0005044	scavenger receptor activity	29	0.000204218	0.00124876
GO:0043022	ribosome binding	19	0.00020624	0.00125962
GO:0050909	sensory perception of taste	28	0.000209442	0.00127765
GO:0019320	hexose catabolic process	84	0.000212876	0.00129705
GO:0051322	anaphase	10	0.000217363	0.00132281
GO:0006096	glycolysis	58	0.000218016	0.00132443
GO:0032153	cell division site	31	0.000218407	0.00132443
GO:0032155	cell division site part	31	0.000218407	0.00132443
GO:0009124	nucleoside monophosphate biosynthetic process	158	0.000218975	0.0013263
GO:0051247	positive regulation of protein metabolic process	442	0.000222107	0.00134368
GO:0030049	muscle filament sliding	38	0.000223161	0.00134687
GO:0033275	actin-myosin filament sliding	38	0.000223161	0.00134687
GO:0045859	regulation of protein kinase activity	504	0.000224035	0.00135055
GO:0042440	pigment metabolic process	47	0.000224377	0.00135102
GO:0050708	regulation of protein secretion	91	0.000226352	0.00136131
GO:0007189	activation of adenylate cyclase activity by G-protein signaling pathway	40	0.000227365	0.00136208
GO:0010578	regulation of adenylate cyclase activity involved in G-protein signaling pathway	40	0.000227365	0.00136208
GO:0010579	positive regulation of adenylate cyclase activity by G-protein signaling pathway	40	0.000227365	0.00136208
GO:0002790	peptide secretion	141	0.000227546	0.00136208
GO:0002253	activation of immune response	233	0.000230121	0.00137588
GO:0016477	cell migration	641	0.000233448	0.00139414
GO:0051348	negative regulation of transferase activity	132	0.000237124	0.00141444
GO:0008307	structural constituent of muscle	42	0.000238148	0.00141889
GO:0035150	regulation of tube size	88	0.00024024	0.00142969
GO:0043235	receptor complex	133	0.000243316	0.00144632
GO:0006914	autophagy	61	0.000243996	0.00144868
GO:0016298	lipase activity	95	0.000248686	0.00147481
GO:0031593	polyubiquitin binding	16	0.000253858	0.00150374
GO:0006939	smooth muscle contraction	62	0.000254209	0.00150407
GO:0050911	detection of chemical stimulus involved in sensory perception of smell	10	0.000258163	0.0015257
GO:0071479	cellular response to ionizing radiation	28	0.000260406	0.00153718
GO:0035173	histone kinase activity	12	0.000271806	0.00160262
GO:0046164	alcohol catabolic process	97	0.000272548	0.00160514
GO:0030374	ligand-dependent nuclear receptor transcription coactivator activity	33	0.000274172	0.00161285
GO:0050707	regulation of cytokine secretion	53	0.000280506	0.00164822
GO:0009581	detection of external stimulus	62	0.000281954	0.00165482
GO:0042379	chemokine receptor binding	48	0.000283551	0.00166228
GO:0019220	regulation of phosphate metabolic process	742	0.000284716	0.0016653
GO:0051174	regulation of phosphorus metabolic process	742	0.000284716	0.0016653
GO:0050792	regulation of viral reproduction	84	0.000286942	0.0016764
GO:0019233	sensory perception of pain	57	0.000289262	0.00168802
GO:0016469	proton-transporting two-sector ATPase complex	38	0.000304997	0.00177782
GO:0046148	pigment biosynthetic process	38	0.000307123	0.00178817
GO:0050681	androgen receptor binding	37	0.000307558	0.00178867
GO:0030424	axon	208	0.000308589	0.00179262
GO:0008277	regulation of G-protein coupled receptor protein signaling pathway	84	0.000310576	0.00180211
GO:0015631	tubulin binding	106	0.000314757	0.00182431
GO:0042325	regulation of phosphorylation	688	0.000316329	0.00183134
GO:0050880	regulation of blood vessel size	88	0.000318336	0.00184088
GO:0051050	positive regulation of transport	359	0.000320678	0.00185232
GO:0048704	embryonic skeletal system morphogenesis	56	0.000323759	0.00186801
GO:0051048	negative regulation of secretion	92	0.000325362	0.00187514
GO:0006342	chromatin silencing	25	0.000325894	0.0018761
GO:0043679	axon terminus	52	0.00032782	0.00188295
GO:0007602	phototransduction	25	0.000327822	0.00188295
GO:0016458	gene silencing	60	0.00032918	0.00188863
GO:0042802	identical protein binding	638	0.000333383	0.00190895
GO:0033673	negative regulation of kinase activity	125	0.00033347	0.00190895
GO:0007270	neuron-neuron synaptic transmission	68	0.000335592	0.00191896
GO:0016747	transferase activity, transferring acyl groups other than amino-acyl groups	121	0.000336935	0.00192424
GO:0008565	protein transporter activity	72	0.000337269	0.00192424
GO:0051924	regulation of calcium ion transport	116	0.000349224	0.00198962
GO:0002526	acute inflammatory response	83	0.000349506	0.00198962
GO:0007608	sensory perception of smell	27	0.000367891	0.00209195
GO:0030072	peptide hormone secretion	136	0.000371149	0.00210813
GO:0019825	oxygen binding	30	0.000375903	0.00213276
GO:0008276	protein methyltransferase activity	49	0.000377936	0.00214191
GO:0008227	G-protein coupled amine receptor activity	36	0.000383233	0.00216953
GO:0043967	histone H4 acetylation	36	0.000385232	0.00217844
GO:0007140	male meiosis	16	0.000388009	0.00219172
GO:2000779	regulation of double-strand break repair	12	0.000388439	0.00219172
GO:0030414	peptidase inhibitor activity	118	0.0003893	0.00219416
GO:0009108	coenzyme biosynthetic process	84	0.000396942	0.0022345
GO:0030101	natural killer cell activation	30	0.000397333	0.0022345
GO:0048520	positive regulation of behavior	71	0.000413994	0.00232565
GO:0030334	regulation of cell migration	301	0.000415843	0.00233347
GO:0003950	NAD+ ADP-ribosyltransferase activity	16	0.000423768	0.00237533
GO:0030880	RNA polymerase complex	23	0.000426108	0.00238583
GO:0080135	regulation of cellular response to stress	209	0.000428841	0.00239851
GO:0019229	regulation of vasoconstriction	40	0.000434804	0.0024292
GO:0035586	purinergic receptor activity	27	0.000435515	0.00243052
GO:0002237	response to molecule of bacterial origin	183	0.000443226	0.00247085
GO:0003714	transcription corepressor activity	146	0.000444808	0.00247631
GO:0006298	mismatch repair	17	0.000445174	0.00247631
GO:0005732	small nucleolar ribonucleoprotein complex	10	0.000445856	0.00247741
GO:0051249	regulation of lymphocyte activation	237	0.000448541	0.00248962
GO:0007631	feeding behavior	68	0.00045163	0.00250405
GO:0048870	cell motility	680	0.00045704	0.00252856
GO:0051674	localization of cell	680	0.00045704	0.00252856
GO:0004222	metalloendopeptidase activity	80	0.000459119	0.00253732
GO:0044092	negative regulation of molecular function	558	0.000467235	0.00257938
GO:0022890	inorganic cation transmembrane transporter activity	267	0.000472092	0.00260338
GO:0051289	protein homotetramerization	44	0.000478864	0.00263788
GO:0051925	regulation of calcium ion transport via voltage-gated calcium channel activity	37	0.000482445	0.00265474
GO:0004521	endoribonuclease activity	33	0.00048754	0.0026799
GO:0050821	protein stabilization	50	0.000488071	0.00267993
GO:0022900	electron transport chain	117	0.00049946	0.00273953
GO:0030595	leukocyte chemotaxis	96	0.000515276	0.00282325
GO:0031214	biomineral tissue development	87	0.00051692	0.00282922
GO:0071845	cellular component disassembly at cellular level	199	0.000525828	0.0028749
GO:0009394	2'-deoxyribonucleotide metabolic process	19	0.000529188	0.00289018
GO:0050804	regulation of synaptic transmission	142	0.000538314	0.00293688
GO:0032204	regulation of telomere maintenance	12	0.000553913	0.00301876
GO:0048839	inner ear development	100	0.000554558	0.00301906
GO:0031109	microtubule polymerization or depolymerization	38	0.000555637	0.00302172
GO:0015698	inorganic anion transport	77	0.000570787	0.00309937
GO:0043631	RNA polyadenylation	16	0.000571129	0.00309937
GO:0002320	lymphoid progenitor cell differentiation	11	0.000573849	0.00311083
GO:0004536	deoxyribonuclease activity	31	0.000574525	0.0031112
GO:0044306	neuron projection terminus	58	0.000577278	0.0031228
GO:0030016	myofibril	110	0.000582369	0.00314701
GO:0006521	regulation of cellular amino acid metabolic process	54	0.00059151	0.00319303
GO:0010332	response to gamma radiation	33	0.000599216	0.00323122
GO:0005881	cytoplasmic microtubule	31	0.000609852	0.0032851
GO:0001654	eye development	199	0.00061082	0.00328686
GO:0032451	demethylase activity	17	0.000623616	0.00335218
GO:0033555	multicellular organismal response to stress	41	0.000626426	0.00336375
GO:0030182	neuron differentiation	749	0.00063124	0.00338604
GO:0044449	contractile fiber part	105	0.000635347	0.0034045
GO:0030809	negative regulation of nucleotide biosynthetic process	57	0.000648463	0.00347115
GO:0072528	pyrimidine-containing compound biosynthetic process	29	0.000653209	0.00349289
GO:0043292	contractile fiber	119	0.000655875	0.00350348
GO:0030017	sarcomere	92	0.000661949	0.00353183
GO:0043086	negative regulation of catalytic activity	444	0.000662563	0.00353183
GO:0006220	pyrimidine nucleotide metabolic process	32	0.000666904	0.00355126
GO:0002673	regulation of acute inflammatory response	35	0.000686477	0.00365169
GO:0051302	regulation of cell division	67	0.000688298	0.00365757
GO:0042472	inner ear morphogenesis	65	0.000696448	0.00369703
GO:0006921	cellular component disassembly involved in apoptosis	64	0.000717842	0.00380347
GO:0006378	mRNA polyadenylation	14	0.000717986	0.00380347
GO:0032635	interleukin-6 production	51	0.000730642	0.0038665
GO:0045111	intermediate filament cytoskeleton	99	0.000732918	0.00387453
GO:0030332	cyclin binding	12	0.000734657	0.00387972
GO:0006958	complement activation, classical pathway	29	0.00073619	0.0038838
GO:0006487	protein N-linked glycosylation	83	0.000745933	0.00393114
GO:0000428	DNA-directed RNA polymerase complex	23	0.00075853	0.00398931
GO:0055029	nuclear DNA-directed RNA polymerase complex	23	0.00075853	0.00398931
GO:0006413	translational initiation	97	0.000778485	0.00409005
GO:0045787	positive regulation of cell cycle	93	0.000783173	0.00411045
GO:0004866	endopeptidase inhibitor activity	116	0.000784799	0.00411476
GO:0001750	photoreceptor outer segment	29	0.000797639	0.00417688
GO:0030800	negative regulation of cyclic nucleotide metabolic process	56	0.000799097	0.00417688
GO:0030803	negative regulation of cyclic nucleotide biosynthetic process	56	0.000799097	0.00417688
GO:0006362	transcription elongation from RNA polymerase I promoter	16	0.000800045	0.00417756
GO:0048471	perinuclear region of cytoplasm	365	0.000809136	0.00422072
GO:0002696	positive regulation of leukocyte activation	198	0.000817138	0.00425811
GO:0018193	peptidyl-amino acid modification	497	0.000821024	0.00427401
GO:0045263	proton-transporting ATP synthase complex, coupling factor F(o)	10	0.000825508	0.00429298
GO:0008016	regulation of heart contraction	84	0.000838365	0.00434801
GO:0051209	release of sequestered calcium ion into cytosol	42	0.000839492	0.00434801
GO:0051282	regulation of sequestering of calcium ion	42	0.000839492	0.00434801
GO:0051283	negative regulation of sequestering of calcium ion	42	0.000839492	0.00434801
GO:0001614	purinergic nucleotide receptor activity	23	0.000844159	0.00436334
GO:0016502	nucleotide receptor activity	23	0.000844159	0.00436334
GO:0019902	phosphatase binding	79	0.000846015	0.00436851
GO:0035270	endocrine system development	113	0.000848398	0.0043764
GO:0050867	positive regulation of cell activation	206	0.000852249	0.00439183
GO:0005789	endoplasmic reticulum membrane	523	0.000854964	0.00440138
GO:0019843	rRNA binding	22	0.00085605	0.00440254
GO:0045814	negative regulation of gene expression, epigenetic	28	0.000881476	0.00452444
GO:0030073	insulin secretion	123	0.000881523	0.00452444
GO:0006740	NADPH regeneration	11	0.000885144	0.00453847
GO:0071804	cellular potassium ion transport	33	0.000894064	0.00457503
GO:0071805	potassium ion transmembrane transport	33	0.000894064	0.00457503
GO:0032675	regulation of interleukin-6 production	49	0.000895078	0.00457564
GO:0002699	positive regulation of immune effector process	84	0.000909868	0.00464373
GO:0006091	generation of precursor metabolites and energy	369	0.000910215	0.00464373
GO:0044273	sulfur compound catabolic process	10	0.00091472	0.00466206
GO:0006937	regulation of muscle contraction	73	0.000929094	0.00473061
GO:0004112	cyclic-nucleotide phosphodiesterase activity	24	0.000968756	0.00492764
GO:0008083	growth factor activity	142	0.000970826	0.00493327
GO:0045893	positive regulation of transcription, DNA-dependent	752	0.0009766	0.00495767
GO:0000976	transcription regulatory region sequence-specific DNA binding	92	0.000986106	0.00500096
GO:0042776	mitochondrial ATP synthesis coupled proton transport	13	0.00100451	0.00508925
GO:0005272	sodium channel activity	27	0.00101002	0.00511211
GO:0030815	negative regulation of cAMP metabolic process	55	0.00102044	0.00515462
GO:0030818	negative regulation of cAMP biosynthetic process	55	0.00102044	0.00515462
GO:0006446	regulation of translational initiation	36	0.00103453	0.00522063
GO:0006084	acetyl-CoA metabolic process	43	0.00104227	0.0052545
GO:0031648	protein destabilization	18	0.00104698	0.00526608
GO:0043010	camera-type eye development	169	0.00104762	0.00526608
GO:0042742	defense response to bacterium	79	0.00104765	0.00526608
GO:0031401	positive regulation of protein modification process	326	0.00105371	0.00529097
GO:0007090	regulation of S phase of mitotic cell cycle	19	0.00105467	0.00529097
GO:0019080	viral genome expression	110	0.00107056	0.00536014
GO:0019083	viral transcription	110	0.00107056	0.00536014
GO:0003015	heart process	103	0.00107586	0.00538141
GO:0005487	nucleocytoplasmic transporter activity	10	0.00108119	0.00540279
GO:0048599	oocyte development	22	0.00108485	0.00541579
GO:0000932	cytoplasmic mRNA processing body	25	0.00109244	0.00544834
GO:0060047	heart contraction	102	0.00110348	0.00549805
GO:0044275	cellular carbohydrate catabolic process	115	0.00110465	0.0054985
GO:0071900	regulation of protein serine/threonine kinase activity	286	0.00112014	0.0055702
GO:0005245	voltage-gated calcium channel activity	26	0.00113196	0.00562352
GO:0004114	3',5'-cyclic-nucleotide phosphodiesterase activity	23	0.0011354	0.00563272
GO:0050808	synapse organization	80	0.00113602	0.00563272
GO:0048699	generation of neurons	811	0.00114671	0.00567716
GO:0030544	Hsp70 protein binding	13	0.0011472	0.00567716
GO:0045621	positive regulation of lymphocyte differentiation	58	0.00116279	0.00574873
GO:0051049	regulation of transport	734	0.00117225	0.00578989
GO:0032496	response to lipopolysaccharide	173	0.0011791	0.00581811
GO:0045744	negative regulation of G-protein coupled receptor protein signaling pathway	53	0.00118075	0.00582063
GO:0051129	negative regulation of cellular component organization	246	0.00120176	0.00591848
GO:0043489	RNA stabilization	21	0.00121575	0.00597322
GO:0048255	mRNA stabilization	21	0.00121575	0.00597322
GO:0044262	cellular carbohydrate metabolic process	432	0.00121638	0.00597322
GO:0048644	muscle organ morphogenesis	48	0.00121921	0.0059814
GO:0009127	purine nucleoside monophosphate biosynthetic process	16	0.00122406	0.00599366
GO:0009168	purine ribonucleoside monophosphate biosynthetic process	16	0.00122406	0.00599366
GO:0007626	locomotory behavior	106	0.00122758	0.00600516
GO:0045165	cell fate commitment	152	0.0012324	0.00602299
GO:0051881	regulation of mitochondrial membrane potential	19	0.00125289	0.00611726
GO:0002695	negative regulation of leukocyte activation	78	0.00125763	0.00613453
GO:0045597	positive regulation of cell differentiation	384	0.00128289	0.00625181
GO:0006164	purine nucleotide biosynthetic process	205	0.00129305	0.00629531
GO:0008066	glutamate receptor activity	22	0.00129884	0.00631749
GO:0045777	positive regulation of blood pressure	29	0.00130038	0.00631894
GO:0000060	protein import into nucleus, translocation	33	0.00130169	0.00631932
GO:0045087	innate immune response	419	0.00130675	0.00633302
GO:0040012	regulation of locomotion	337	0.00130699	0.00633302
GO:0045980	negative regulation of nucleotide metabolic process	59	0.00130842	0.00633392
GO:2000021	regulation of ion homeostasis	97	0.00131137	0.00634223
GO:0001556	oocyte maturation	13	0.0013348	0.00644943
GO:0006144	purine base metabolic process	31	0.001356	0.0065457
GO:0005975	carbohydrate metabolic process	552	0.0013641	0.00656699
GO:0006469	negative regulation of protein kinase activity	117	0.00136412	0.00656699
GO:0051324	prophase	15	0.00136427	0.00656699
GO:0015985	energy coupled proton transport, down electrochemical gradient	16	0.00137528	0.00660754
GO:0015986	ATP synthesis coupled proton transport	16	0.00137528	0.00660754
GO:0001608	G-protein coupled nucleotide receptor activity	16	0.0013873	0.00665279
GO:0045028	G-protein coupled purinergic nucleotide receptor activity	16	0.0013873	0.00665279
GO:0070534	protein K63-linked ubiquitination	16	0.00140094	0.00671192
GO:0042772	DNA damage response, signal transduction resulting in transcription	14	0.00140311	0.00671599
GO:0002474	antigen processing and presentation of peptide antigen via MHC class I	88	0.00141576	0.00677023
GO:0004549	tRNA-specific ribonuclease activity	11	0.001474	0.00704214
GO:0010824	regulation of centrosome duplication	11	0.00147717	0.00705067
GO:0060402	calcium ion transport into cytosol	64	0.00148737	0.00709036
GO:0044432	endoplasmic reticulum part	595	0.00148843	0.00709036
GO:0030291	protein serine/threonine kinase inhibitor activity	14	0.00148964	0.00709036
GO:0042826	histone deacetylase binding	51	0.00149371	0.00709881
GO:0009161	ribonucleoside monophosphate metabolic process	26	0.00149534	0.00709881
GO:0060415	muscle tissue morphogenesis	43	0.00149558	0.00709881
GO:0019725	cellular homeostasis	529	0.00150882	0.007155
GO:0050830	defense response to Gram-positive bacterium	26	0.00152896	0.00724376
GO:0002200	somatic diversification of immune receptors	40	0.00154225	0.00729998
GO:0048666	neuron development	612	0.00154607	0.0073113
GO:0030551	cyclic nucleotide binding	24	0.00157657	0.00744864
GO:0042645	mitochondrial nucleoid	31	0.00158985	0.00749855
GO:0016706	oxidoreductase activity, acting on paired donors, with incorporation or reduction of molecular oxygen, 2-oxoglutarate as one donor, and incorporation of one atom each of oxygen into both donors	35	0.00159007	0.00749855
GO:0048598	embryonic morphogenesis	351	0.00161016	0.00757839
GO:0000132	establishment of mitotic spindle orientation	12	0.00161145	0.00757839
GO:0051294	establishment of spindle orientation	12	0.00161145	0.00757839
GO:0008643	carbohydrate transport	113	0.00163643	0.00768881
GO:0005777	peroxisome	87	0.00164228	0.00770212
GO:0042579	microbody	87	0.00164228	0.00770212
GO:0001932	regulation of protein phosphorylation	646	0.00165215	0.00774131
GO:0043025	neuronal cell body	212	0.00165486	0.00774691
GO:0051098	regulation of binding	135	0.0016613	0.00776994
GO:0005996	monosaccharide metabolic process	245	0.00167512	0.00782743
GO:0000782	telomere cap complex	10	0.00167976	0.00783478
GO:0000783	nuclear telomere cap complex	10	0.00167976	0.00783478
GO:0030048	actin filament-based movement	53	0.0016816	0.00783625
GO:0030176	integral to endoplasmic reticulum membrane	60	0.00169955	0.00791268
GO:0044391	ribosomal subunit	77	0.00171708	0.00798702
GO:0008328	ionotropic glutamate receptor complex	17	0.00172106	0.00799822
GO:0042446	hormone biosynthetic process	52	0.00172567	0.00801239
GO:0045619	regulation of lymphocyte differentiation	85	0.00173188	0.00803391
GO:0006098	pentose-phosphate shunt	10	0.00173939	0.00805623
GO:0031347	regulation of defense response	318	0.00173984	0.00805623
GO:0015749	monosaccharide transport	95	0.00174431	0.00806961
GO:0034599	cellular response to oxidative stress	82	0.00176176	0.00814296
GO:0042175	nuclear outer membrane-endoplasmic reticulum membrane network	535	0.00177807	0.0082109
GO:0031519	PcG protein complex	31	0.00178054	0.0082149
GO:0006006	glucose metabolic process	180	0.00181788	0.00837961
GO:0001775	cell activation	611	0.00182646	0.00841159
GO:0002479	antigen processing and presentation of exogenous peptide antigen via MHC class I, TAP-dependent	65	0.00183226	0.0084307
GO:0060674	placenta blood vessel development	15	0.00183667	0.0084434
GO:0042168	heme metabolic process	24	0.00184164	0.00845865
GO:0009303	rRNA transcription	13	0.00185092	0.00849363
GO:0050900	leukocyte migration	214	0.00187352	0.00858961
GO:0051707	response to other organism	421	0.00190305	0.00871719
GO:0022898	regulation of transmembrane transporter activity	57	0.00191033	0.00874269
GO:0051216	cartilage development	125	0.00194644	0.0089
GO:0004620	phospholipase activity	80	0.00195287	0.00892144
GO:0038024	cargo receptor activity	46	0.00198759	0.00907193
GO:0042562	hormone binding	52	0.00200697	0.00915224
GO:0009260	ribonucleotide biosynthetic process	73	0.002019	0.00919887
GO:0030003	cellular cation homeostasis	292	0.00204608	0.00931396
GO:0055080	cation homeostasis	332	0.00205372	0.0093404
GO:0051250	negative regulation of lymphocyte activation	67	0.0020579	0.00935112
GO:0006767	water-soluble vitamin metabolic process	51	0.00207385	0.00941521
GO:0016577	histone demethylation	16	0.0021096	0.00956899
GO:0008542	visual learning	26	0.00213873	0.00969253
GO:0050886	endocrine process	44	0.00214561	0.00971512
GO:0009994	oocyte differentiation	22	0.00216779	0.00980684
GO:0050866	negative regulation of cell activation	86	0.0021844	0.00987326
GO:0010165	response to X-ray	21	0.00218694	0.00987602
GO:0044441	cilium part	49	0.00220861	0.00996506
GO:0032412	regulation of ion transmembrane transporter activity	52	0.00221087	0.00996647
GO:0031968	organelle outer membrane	101	0.00224985	0.0101333
GO:0071775	regulation of cell cycle cytokinesis	13	0.00226368	0.0101776
GO:0071777	positive regulation of cell cycle cytokinesis	13	0.00226368	0.0101776
GO:0014706	striated muscle tissue development	215	0.00228034	0.0102435
GO:0042590	antigen processing and presentation of exogenous peptide antigen via MHC class I	69	0.00229312	0.0102799
GO:0005930	axoneme	32	0.00229513	0.0102799
GO:0043197	dendritic spine	107	0.0022965	0.0102799
GO:0044309	neuron spine	107	0.0022965	0.0102799
GO:0032982	myosin filament	17	0.00232572	0.0104016
GO:0004520	endodeoxyribonuclease activity	21	0.00234808	0.0104925
GO:0000380	alternative nuclear mRNA splicing, via spliceosome	16	0.00235203	0.010501
GO:0016860	intramolecular oxidoreductase activity	36	0.00235527	0.0105062
GO:0008173	RNA methyltransferase activity	22	0.00235736	0.0105064
GO:0009582	detection of abiotic stimulus	51	0.00238925	0.0106392
GO:0030593	neutrophil chemotaxis	36	0.00241146	0.0107288
GO:0070374	positive regulation of ERK1 and ERK2 cascade	67	0.00242103	0.010762
GO:0006820	anion transport	133	0.00243562	0.0108175
GO:0070646	protein modification by small protein removal	60	0.00246242	0.0109239
GO:0005741	mitochondrial outer membrane	84	0.00246385	0.0109239
GO:0022603	regulation of anatomical structure morphogenesis	429	0.00246893	0.0109369
GO:0070588	calcium ion transmembrane transport	42	0.00247791	0.0109672
GO:0006363	termination of RNA polymerase I transcription	18	0.00249897	0.0110508
GO:0006383	transcription from RNA polymerase III promoter	42	0.00251498	0.011112
GO:0019318	hexose metabolic process	219	0.00252596	0.0111509
GO:0002683	negative regulation of immune system process	128	0.00253265	0.0111707
GO:0009163	nucleoside biosynthetic process	26	0.0025372	0.0111716
GO:0003777	microtubule motor activity	45	0.00253721	0.0111716
GO:0006611	protein export from nucleus	29	0.00255989	0.0112618
GO:0009295	nucleoid	31	0.00256996	0.0112871
GO:0015293	symporter activity	92	0.00257218	0.0112871
GO:0031301	integral to organelle membrane	133	0.00257321	0.0112871
GO:0003044	regulation of systemic arterial blood pressure mediated by a chemical signal	33	0.00257448	0.0112871
GO:0030534	adult behavior	77	0.00257815	0.0112935
GO:0002039	p53 binding	39	0.00260331	0.011394
GO:0015291	secondary active transmembrane transporter activity	138	0.00261679	0.0114431
GO:0009308	amine metabolic process	491	0.00262939	0.0114884
GO:0003073	regulation of systemic arterial blood pressure	50	0.00263373	0.0114975
GO:0050912	detection of chemical stimulus involved in sensory perception of taste	16	0.00266212	0.0116116
GO:0048592	eye morphogenesis	92	0.00267793	0.0116706
GO:0006978	DNA damage response, signal transduction by p53 class mediator resulting in transcription of p21 class mediator	14	0.00270505	0.0117787
GO:0043195	terminal button	32	0.00271981	0.0118329
GO:0018279	protein N-linked glycosylation via asparagine	76	0.00272758	0.0118566
GO:0002791	regulation of peptide secretion	118	0.00276192	0.0119855
GO:0090087	regulation of peptide transport	118	0.00276192	0.0119855
GO:0004890	GABA-A receptor activity	17	0.00278358	0.0120693
GO:0044304	main axon	25	0.00279519	0.0121093
GO:0007006	mitochondrial membrane organization	29	0.00279979	0.012119
GO:0018196	peptidyl-asparagine modification	77	0.00281075	0.0121561
GO:0032452	histone demethylase activity	13	0.0028197	0.0121824
GO:0010494	cytoplasmic stress granule	16	0.00282285	0.0121824
GO:0002822	regulation of adaptive immune response based on somatic recombination of immune receptors built from immunoglobulin superfamily domains	70	0.00282437	0.0121824
GO:0043015	gamma-tubulin binding	12	0.00282636	0.0121824
GO:0007194	negative regulation of adenylate cyclase activity	51	0.00283282	0.0121897
GO:0031280	negative regulation of cyclase activity	51	0.00283282	0.0121897
GO:0060042	retina morphogenesis in camera-type eye	21	0.00284587	0.0122356
GO:0016667	oxidoreductase activity, acting on a sulfur group of donors	44	0.0028666	0.0123143
GO:0007632	visual behavior	31	0.00291685	0.0125197
GO:0002204	somatic recombination of immunoglobulin genes involved in immune response	27	0.00293569	0.0125546
GO:0002208	somatic diversification of immunoglobulins involved in immune response	27	0.00293569	0.0125546
GO:0045190	isotype switching	27	0.00293569	0.0125546
GO:0030198	extracellular matrix organization	109	0.00293728	0.0125546
GO:0043062	extracellular structure organization	109	0.00293728	0.0125546
GO:0019861	flagellum	33	0.00295222	0.012608
GO:0008645	hexose transport	94	0.00299339	0.0127625
GO:0015758	glucose transport	94	0.00299339	0.0127625
GO:0033238	regulation of cellular amine metabolic process	67	0.0030348	0.0129282
GO:0006482	protein demethylation	17	0.00304568	0.012953
GO:0008214	protein dealkylation	17	0.00304568	0.012953
GO:0044243	multicellular organismal catabolic process	26	0.00305443	0.0129794
GO:0051493	regulation of cytoskeleton organization	199	0.00307402	0.0130518
GO:0061135	endopeptidase regulator activity	119	0.00309132	0.0131144
GO:0061061	muscle structure development	342	0.00312182	0.0132328
GO:0007618	mating	33	0.00312892	0.0132437
GO:0070469	respiratory chain	58	0.00312958	0.0132437
GO:0051539	4 iron, 4 sulfur cluster binding	25	0.00316355	0.0133764
GO:0050954	sensory perception of mechanical stimulus	83	0.00317079	0.0133959
GO:0016862	intramolecular oxidoreductase activity, interconverting keto- and enol-groups	11	0.00318708	0.0134536
GO:0031646	positive regulation of neurological system process	40	0.00324907	0.013704
GO:0060537	muscle tissue development	223	0.00326563	0.0137625
GO:0017046	peptide hormone binding	29	0.00327137	0.0137666
GO:0051971	positive regulation of transmission of nerve impulse	37	0.00327199	0.0137666
GO:0015081	sodium ion transmembrane transporter activity	73	0.00327895	0.0137845
GO:0070076	histone lysine demethylation	14	0.00328343	0.013792
GO:0050920	regulation of chemotaxis	85	0.00332886	0.0139714
GO:0042054	histone methyltransferase activity	37	0.00335344	0.014063
GO:0090276	regulation of peptide hormone secretion	116	0.00339091	0.0142011
GO:0001990	regulation of systemic arterial blood pressure by hormone	26	0.00339316	0.0142011
GO:0051350	negative regulation of lyase activity	51	0.00339471	0.0142011
GO:0046966	thyroid hormone receptor binding	28	0.0034212	0.0143002
GO:0005506	iron ion binding	176	0.00343755	0.0143568
GO:0006700	C21-steroid hormone biosynthetic process	24	0.00346805	0.0144724
GO:0050921	positive regulation of chemotaxis	65	0.00349081	0.0145555
GO:0002697	regulation of immune effector process	164	0.00350781	0.0146145
GO:0031349	positive regulation of defense response	176	0.00353769	0.0147269
GO:0048646	anatomical structure formation involved in morphogenesis	594	0.00354118	0.0147295
GO:0048663	neuron fate commitment	39	0.00354994	0.0147424
GO:0046822	regulation of nucleocytoplasmic transport	118	0.00355006	0.0147424
GO:0043176	amine binding	121	0.0035614	0.0147668
GO:0090066	regulation of anatomical structure size	207	0.00356318	0.0147668
GO:0007409	axonogenesis	419	0.00356459	0.0147668
GO:0032154	cleavage furrow	30	0.00361546	0.0149654
GO:0040018	positive regulation of multicellular organism growth	21	0.00365448	0.0151147
GO:0018149	peptide cross-linking	24	0.00365894	0.0151208
GO:0046427	positive regulation of JAK-STAT cascade	46	0.003679	0.0151817
GO:0050863	regulation of T cell activation	185	0.00367961	0.0151817
GO:0016863	intramolecular oxidoreductase activity, transposing C=C bonds	11	0.0036834	0.0151851
GO:0007605	sensory perception of sound	79	0.00370587	0.0152654
GO:0002274	myeloid leukocyte activation	91	0.00371102	0.0152744
GO:0006361	transcription initiation from RNA polymerase I promoter	21	0.00372388	0.015315
GO:0070491	repressing transcription factor binding	25	0.00375342	0.015424
GO:0008235	metalloexopeptidase activity	29	0.00376644	0.0154651
GO:0043270	positive regulation of ion transport	63	0.00376986	0.0154667
GO:0060401	cytosolic calcium ion transport	65	0.00381952	0.0156579
GO:0000287	magnesium ion binding	139	0.00385737	0.0158004
GO:0051952	regulation of amine transport	42	0.0038762	0.0158544
GO:0051259	protein oligomerization	209	0.00387675	0.0158544
GO:0002706	regulation of lymphocyte mediated immunity	64	0.00388132	0.0158604
GO:0016835	carbon-oxygen lyase activity	47	0.00391914	0.0160021
GO:0051568	histone H3-K4 methylation	17	0.0039378	0.0160655
GO:0010628	positive regulation of gene expression	812	0.00394247	0.0160717
GO:0007416	synapse assembly	45	0.00396505	0.0161509
GO:0050870	positive regulation of T cell activation	147	0.00399357	0.0162541
GO:0032649	regulation of interferon-gamma production	43	0.00400223	0.0162764
GO:0043484	regulation of RNA splicing	44	0.00401695	0.0163232
GO:0019104	DNA N-glycosylase activity	10	0.00403039	0.0163649
GO:0033177	proton-transporting two-sector ATPase complex, proton-transporting domain	19	0.00404057	0.0163873
GO:0016712	oxidoreductase activity, acting on paired donors, with incorporation or reduction of molecular oxygen, reduced flavin or flavoprotein as one donor, and incorporation of one atom of oxygen	21	0.00404234	0.0163873
GO:0045454	cell redox homeostasis	41	0.00405156	0.0164117
GO:0070851	growth factor receptor binding	82	0.00411249	0.0166453
GO:0008017	microtubule binding	71	0.00412202	0.0166707
GO:0048729	tissue morphogenesis	324	0.00416715	0.0168399
GO:0002250	adaptive immune response	148	0.00417628	0.0168635
GO:0009451	RNA modification	38	0.00420494	0.0169658
GO:0050796	regulation of insulin secretion	107	0.00422816	0.017046
GO:0090342	regulation of cell aging	16	0.004237	0.0170634
GO:0033276	transcription factor TFTC complex	14	0.00423916	0.0170634
GO:0006360	transcription from RNA polymerase I promoter	26	0.0042915	0.0172587
GO:0016339	calcium-dependent cell-cell adhesion	15	0.00429531	0.0172587
GO:0016445	somatic diversification of immunoglobulins	36	0.0042978	0.0172587
GO:0009132	nucleoside diphosphate metabolic process	16	0.00431101	0.0172982
GO:0009434	microtubule-based flagellum	19	0.00431465	0.0172992
GO:0051251	positive regulation of lymphocyte activation	181	0.00438638	0.017573
GO:0005796	Golgi lumen	37	0.0044213	0.0176991
GO:0009064	glutamine family amino acid metabolic process	50	0.00449431	0.0179772
GO:0002705	positive regulation of leukocyte mediated immunity	36	0.00451965	0.0180503
GO:0002708	positive regulation of lymphocyte mediated immunity	36	0.00451965	0.0180503
GO:0005242	inward rectifier potassium channel activity	19	0.00454999	0.0181525
GO:0007417	central nervous system development	519	0.00455234	0.0181525
GO:0034765	regulation of ion transmembrane transport	62	0.00456101	0.0181729
GO:0009607	response to biotic stimulus	438	0.00458715	0.0182629
GO:0045766	positive regulation of angiogenesis	70	0.00461413	0.018356
GO:0002455	humoral immune response mediated by circulating immunoglobulin	37	0.00464392	0.0184601
GO:0043410	positive regulation of MAPK cascade	139	0.00466432	0.0185268
GO:0046983	protein dimerization activity	614	0.00466886	0.0185304
GO:0005875	microtubule associated complex	79	0.00467542	0.0185421
GO:0008207	C21-steroid hormone metabolic process	39	0.00470631	0.0186501
GO:0016301	kinase activity	653	0.00477472	0.0189066
GO:0000784	nuclear chromosome, telomeric region	18	0.00478033	0.0189141
GO:0005048	signal sequence binding	19	0.00479817	0.0189581
GO:0000930	gamma-tubulin complex	10	0.00479887	0.0189581
GO:0016197	endosome transport	94	0.00481343	0.019001
GO:0033158	regulation of protein import into nucleus, translocation	13	0.00490852	0.0193614
GO:0048566	embryonic digestive tract development	27	0.004971	0.0195927
GO:0009584	detection of visible light	14	0.00503433	0.019827
GO:0090257	regulation of muscle system process	90	0.00504838	0.019867
GO:0030433	ER-associated protein catabolic process	26	0.00505431	0.0198751
GO:0072522	purine-containing compound biosynthetic process	218	0.00508056	0.019963
GO:2000145	regulation of cell motility	316	0.00512562	0.0201246
GO:0034704	calcium channel complex	27	0.00513412	0.0201424
GO:0071560	cellular response to transforming growth factor beta stimulus	24	0.00515365	0.0202036
GO:0071559	response to transforming growth factor beta stimulus	28	0.00516977	0.0202512
GO:0008186	RNA-dependent ATPase activity	19	0.00518896	0.0203109
GO:0000959	mitochondrial RNA metabolic process	10	0.00525472	0.0205525
GO:0032570	response to progesterone stimulus	25	0.0052788	0.0206256
GO:0032609	interferon-gamma production	46	0.00528148	0.0206256
GO:0046961	proton-transporting ATPase activity, rotational mechanism	17	0.00530331	0.020695
GO:0055008	cardiac muscle tissue morphogenesis	38	0.00534167	0.0208162
GO:0016917	GABA receptor activity	19	0.00534988	0.0208162
GO:0006779	porphyrin-containing compound biosynthetic process	21	0.00535065	0.0208162
GO:0033014	tetrapyrrole biosynthetic process	21	0.00535065	0.0208162
GO:0009952	anterior/posterior pattern specification	149	0.00536955	0.0208698
GO:0010563	negative regulation of phosphorus metabolic process	82	0.00537952	0.0208698
GO:0045936	negative regulation of phosphate metabolic process	82	0.00537952	0.0208698
GO:0005671	Ada2/Gcn5/Ada3 transcription activator complex	11	0.0053812	0.0208698
GO:0045582	positive regulation of T cell differentiation	49	0.00538482	0.0208698
GO:0032755	positive regulation of interleukin-6 production	27	0.00542526	0.0210073
GO:0032663	regulation of interleukin-2 production	32	0.00542852	0.0210073
GO:0005849	mRNA cleavage factor complex	11	0.00544202	0.0210436
GO:0051260	protein homooligomerization	124	0.0054788	0.0211698
GO:0051537	2 iron, 2 sulfur cluster binding	13	0.00549588	0.0212197
GO:0032409	regulation of transporter activity	68	0.00555186	0.0214197
GO:0031294	lymphocyte costimulation	62	0.00556598	0.0214253
GO:0031295	T cell costimulation	62	0.00556598	0.0214253
GO:0044259	multicellular organismal macromolecule metabolic process	51	0.00556973	0.0214253
GO:0051187	cofactor catabolic process	32	0.00557386	0.0214253
GO:0008637	apoptotic mitochondrial changes	46	0.00557427	0.0214253
GO:0035267	NuA4 histone acetyltransferase complex	12	0.00558648	0.0214561
GO:0016829	lyase activity	127	0.00559108	0.0214577
GO:0042771	DNA damage response, signal transduction by p53 class mediator resulting in induction of apoptosis	19	0.00566917	0.021741
GO:0001917	photoreceptor inner segment	15	0.00568485	0.0217848
GO:0019867	outer membrane	104	0.00572595	0.0219259
GO:0055078	sodium ion homeostasis	23	0.00573375	0.0219393
GO:0034706	sodium channel complex	15	0.00579289	0.022149
GO:0051635	bacterial cell surface binding	15	0.00581807	0.0222287
GO:0016579	protein deubiquitination	49	0.00583992	0.0222868
GO:0005852	eukaryotic translation initiation factor 3 complex	12	0.00584201	0.0222868
GO:0042734	presynaptic membrane	36	0.0058768	0.0224028
GO:0007620	copulation	22	0.00589476	0.0224546
GO:0006783	heme biosynthetic process	17	0.00590413	0.0224735
GO:0072372	primary cilium	63	0.00591454	0.0224964
GO:0045076	regulation of interleukin-2 biosynthetic process	16	0.00593085	0.0225416
GO:0019199	transmembrane receptor protein kinase activity	78	0.00595005	0.0225978
GO:0002460	adaptive immune response based on somatic recombination of immune receptors built from immunoglobulin superfamily domains	135	0.00597697	0.0226832
GO:0050731	positive regulation of peptidyl-tyrosine phosphorylation	86	0.00599814	0.0227332
GO:0007040	lysosome organization	23	0.0059993	0.0227332
GO:0050704	regulation of interleukin-1 secretion	13	0.00600792	0.0227332
GO:0050706	regulation of interleukin-1 beta secretion	13	0.00600792	0.0227332
GO:0005859	muscle myosin complex	18	0.00609683	0.0230525
GO:0030672	synaptic vesicle membrane	26	0.00610263	0.0230574
GO:0035770	ribonucleoprotein granule	43	0.00616751	0.0232687
GO:0000122	negative regulation of transcription from RNA polymerase II promoter	358	0.00616766	0.0232687
GO:0004181	metallocarboxypeptidase activity	17	0.00621268	0.0234213
GO:0051131	chaperone-mediated protein complex assembly	10	0.00623229	0.0234753
GO:0032467	positive regulation of cytokinesis	13	0.0062362	0.0234753
GO:0072594	establishment of protein localization to organelle	129	0.00624168	0.0234786
GO:0016746	transferase activity, transferring acyl groups	152	0.00625763	0.0235213
GO:0007193	inhibition of adenylate cyclase activity by G-protein signaling pathway	42	0.00627441	0.0235522
GO:0002703	regulation of leukocyte mediated immunity	80	0.00627504	0.0235522
GO:0000242	pericentriolar material	10	0.00637202	0.0238986
GO:0005212	structural constituent of eye lens	17	0.00641723	0.0240505
GO:0050806	positive regulation of synaptic transmission	34	0.00645539	0.0241758
GO:0017148	negative regulation of translation	37	0.0064608	0.0241783
GO:0004860	protein kinase inhibitor activity	33	0.00646912	0.0241918
GO:0016790	thiolester hydrolase activity	63	0.00648668	0.0242397
GO:0001667	ameboidal cell migration	65	0.00657435	0.0245494
GO:0005496	steroid binding	67	0.00658477	0.0245703
GO:0043565	sequence-specific DNA binding	486	0.00660112	0.0246134
GO:0051270	regulation of cellular component movement	335	0.00663582	0.0246967
GO:0032989	cellular component morphogenesis	724	0.00663682	0.0246967
GO:0002027	regulation of heart rate	27	0.00663796	0.0246967
GO:0060326	cell chemotaxis	118	0.00671526	0.0249661
GO:0002687	positive regulation of leukocyte migration	53	0.00674419	0.0250554
GO:0006940	regulation of smooth muscle contraction	34	0.00677875	0.0251656
GO:0045815	positive regulation of gene expression, epigenetic	13	0.00689881	0.0255927
GO:0019207	kinase regulator activity	95	0.00695889	0.0257968
GO:0004004	ATP-dependent RNA helicase activity	18	0.00698029	0.0258574
GO:0009259	ribonucleotide metabolic process	431	0.00700493	0.0259263
GO:0070330	aromatase activity	18	0.00701294	0.0259263
GO:0048565	digestive tract development	82	0.0070141	0.0259263
GO:0005891	voltage-gated calcium channel complex	20	0.00702534	0.0259491
GO:0005326	neurotransmitter transporter activity	20	0.00703925	0.0259754
GO:0042809	vitamin D receptor binding	15	0.00704263	0.0259754
GO:0019887	protein kinase regulator activity	80	0.00706634	0.0260441
GO:0031513	nonmotile primary cilium	53	0.00707744	0.0260608
GO:0016830	carbon-carbon lyase activity	34	0.00708108	0.0260608
GO:0006979	response to oxidative stress	201	0.00717935	0.0264035
GO:0006612	protein targeting to membrane	101	0.00719941	0.0264582
GO:0002381	immunoglobulin production involved in immunoglobulin mediated immune response	29	0.007217	0.0265038
GO:0002819	regulation of adaptive immune response	74	0.00723455	0.0265492
GO:0044297	cell body	227	0.00724008	0.0265504
GO:0006099	tricarboxylic acid cycle	25	0.00732819	0.0268351
GO:0046356	acetyl-CoA catabolic process	25	0.00732819	0.0268351
GO:0006595	polyamine metabolic process	14	0.00734186	0.0268658
GO:0050714	positive regulation of protein secretion	64	0.00737761	0.0269749
GO:0030705	cytoskeleton-dependent intracellular transport	38	0.00738744	0.0269749
GO:0030141	secretory granule	200	0.0073875	0.0269749
GO:0006941	striated muscle contraction	64	0.00741898	0.0270529
GO:0030545	receptor regulator activity	32	0.00741944	0.0270529
GO:0006376	mRNA splice site selection	14	0.00744805	0.0271379
GO:0032944	regulation of mononuclear cell proliferation	115	0.0074694	0.0271963
GO:0070663	regulation of leukocyte proliferation	119	0.00752161	0.0273669
GO:0007613	memory	58	0.00752872	0.0273684
GO:0031640	killing of cells of other organism	19	0.00753273	0.0273684
GO:0016324	apical plasma membrane	159	0.0075756	0.0275046
GO:0002824	positive regulation of adaptive immune response based on somatic recombination of immune receptors built from immunoglobulin superfamily domains	35	0.00758672	0.0275254
GO:0005626	insoluble fraction	773	0.00760308	0.0275652
GO:0030282	bone mineralization	67	0.00763094	0.0276466
GO:0022839	ion gated channel activity	14	0.0076738	0.0277822
GO:0021510	spinal cord development	52	0.00771114	0.0278976
GO:0048812	neuron projection morphogenesis	459	0.00773761	0.0279736
GO:0050709	negative regulation of protein secretion	28	0.00774661	0.0279863
GO:0072332	signal transduction by p53 class mediator resulting in induction of apoptosis	25	0.0077872	0.0281131
GO:0021536	diencephalon development	48	0.00794494	0.0286623
GO:0008023	transcription elongation factor complex	18	0.00796151	0.0287019
GO:0002443	leukocyte mediated immunity	162	0.00799897	0.0288166
GO:0031424	keratinization	15	0.00812839	0.0292622
GO:0050715	positive regulation of cytokine secretion	39	0.00824464	0.0296598
GO:0051567	histone H3-K9 methylation	12	0.00825213	0.0296659
GO:0071855	neuropeptide receptor binding	15	0.00830263	0.0298108
GO:0001503	ossification	223	0.0083041	0.0298108
GO:0019884	antigen processing and presentation of exogenous antigen	76	0.00831332	0.0298229
GO:0050702	interleukin-1 beta secretion	16	0.00836182	0.0299759
GO:0010506	regulation of autophagy	26	0.00837076	0.0299869
GO:0045580	regulation of T cell differentiation	69	0.00852406	0.0305147
GO:0042326	negative regulation of phosphorylation	77	0.00867043	0.0310004
GO:0044236	multicellular organismal metabolic process	62	0.00867187	0.0310004
GO:0042060	wound healing	544	0.00870476	0.0310962
GO:0043984	histone H4-K16 acetylation	11	0.00874458	0.0312167
GO:0032592	integral to mitochondrial membrane	20	0.00884039	0.0315361
GO:0006677	glycosylceramide metabolic process	10	0.00884639	0.0315361
GO:0032006	regulation of TOR signaling cascade	22	0.00885268	0.0315365
GO:0050670	regulation of lymphocyte proliferation	114	0.00886618	0.0315626
GO:0034968	histone lysine methylation	33	0.00898363	0.0319585
GO:0002675	positive regulation of acute inflammatory response	21	0.00902704	0.0320906
GO:0045767	regulation of anti-apoptosis	44	0.0090755	0.0322404
GO:0005624	membrane fraction	745	0.00910148	0.0323102
GO:0014073	response to tropane	23	0.00916474	0.0324886
GO:0042220	response to cocaine	23	0.00916474	0.0324886
GO:0002690	positive regulation of leukocyte chemotaxis	46	0.00917079	0.0324886
GO:0001518	voltage-gated sodium channel complex	13	0.00919121	0.0325384
GO:0006119	oxidative phosphorylation	49	0.0092192	0.0326149
GO:0005604	basement membrane	64	0.0092412	0.0326701
GO:0016773	phosphotransferase activity, alcohol group as acceptor	605	0.0092623	0.0327221
GO:0008037	cell recognition	57	0.00929695	0.0328218
GO:0032844	regulation of homeostatic process	191	0.00931978	0.0328797
GO:0005834	heterotrimeric G-protein complex	32	0.00932891	0.0328892
GO:0030574	collagen catabolic process	20	0.00936582	0.0329966
GO:0008021	synaptic vesicle	57	0.00941345	0.0331416
GO:0060041	retina development in camera-type eye	75	0.00948511	0.033356
GO:0008146	sulfotransferase activity	34	0.00948741	0.033356
GO:0050832	defense response to fungus	14	0.0095913	0.0336842
GO:0045931	positive regulation of mitotic cell cycle	31	0.00959393	0.0336842
GO:0016578	histone deubiquitination	13	0.00966958	0.0339265
GO:0009219	pyrimidine deoxyribonucleotide metabolic process	10	0.00967845	0.0339343
GO:0071339	MLL1 complex	23	0.00968595	0.0339373
GO:0048024	regulation of nuclear mRNA splicing, via spliceosome	22	0.00972401	0.0340296
GO:0005234	extracellular-glutamate-gated ion channel activity	14	0.00972561	0.0340296
GO:0006957	complement activation, alternative pathway	13	0.0098783	0.0345402
GO:0050716	positive regulation of interleukin-1 secretion	11	0.00990904	0.0346004
GO:0050718	positive regulation of interleukin-1 beta secretion	11	0.00990904	0.0346004
GO:0071706	tumor necrosis factor superfamily cytokine production	56	0.00995987	0.0347542
GO:0000096	sulfur amino acid metabolic process	38	0.0100151	0.0349231
GO:0006206	pyrimidine base metabolic process	25	0.0102551	0.0357319
GO:0006970	response to osmotic stress	45	0.010261	0.0357319
GO:0004674	protein serine/threonine kinase activity	349	0.0103011	0.0358468
GO:0006022	aminoglycan metabolic process	56	0.0103633	0.0360389
GO:0045834	positive regulation of lipid metabolic process	83	0.0103879	0.0361
GO:0019210	kinase inhibitor activity	35	0.0105157	0.0365193
GO:0032722	positive regulation of chemokine production	24	0.0106407	0.0369284
GO:0016831	carboxy-lyase activity	26	0.0106505	0.0369372
GO:0010942	positive regulation of cell death	512	0.0107726	0.0373353
GO:0005184	neuropeptide hormone activity	21	0.0107806	0.0373376
GO:0004970	ionotropic glutamate receptor activity	14	0.0108223	0.0374568
GO:0048665	neuron fate specification	17	0.0109177	0.0377612
GO:0055114	oxidation-reduction process	476	0.0110174	0.0380805
GO:0032963	collagen metabolic process	46	0.0111404	0.0384794
GO:0043189	H4/H2A histone acetyltransferase complex	13	0.0112204	0.0387295
GO:0051705	behavioral interaction between organisms	41	0.0112712	0.0388787
GO:0055123	digestive system development	87	0.0112909	0.0389173
GO:0010638	positive regulation of organelle organization	155	0.0112976	0.0389173
GO:0050878	regulation of body fluid levels	527	0.0113435	0.0390293
GO:0002478	antigen processing and presentation of exogenous peptide antigen	74	0.0113454	0.0390293
GO:0019903	protein phosphatase binding	57	0.0113705	0.0390345
GO:0009126	purine nucleoside monophosphate metabolic process	19	0.0113755	0.0390345
GO:0009167	purine ribonucleoside monophosphate metabolic process	19	0.0113755	0.0390345
GO:0045595	regulation of cell differentiation	729	0.0113774	0.0390345
GO:0002920	regulation of humoral immune response	15	0.0114203	0.0391555
GO:0001637	G-protein coupled chemoattractant receptor activity	24	0.0115068	0.0393989
GO:0004950	chemokine receptor activity	24	0.0115068	0.0393989
GO:0032623	interleukin-2 production	37	0.0115894	0.0396552
GO:0031954	positive regulation of protein autophosphorylation	12	0.0116083	0.0396935
GO:0006309	DNA fragmentation involved in apoptotic nuclear change	21	0.0116223	0.0397146
GO:0014069	postsynaptic density	79	0.0117138	0.0399741
GO:0044327	dendritic spine head	79	0.0117138	0.0399741
GO:0006972	hyperosmotic response	14	0.0117226	0.0399773
GO:0005583	fibrillar collagen	12	0.0117533	0.0400553
GO:0008527	taste receptor activity	11	0.0119329	0.0406154
GO:0002688	regulation of leukocyte chemotaxis	52	0.0119336	0.0406154
GO:0019200	carbohydrate kinase activity	19	0.011996	0.0408009
GO:0003730	mRNA 3'-UTR binding	20	0.012026	0.0408756
GO:0032814	regulation of natural killer cell activation	12	0.0120722	0.0410054
GO:0032386	regulation of intracellular transport	146	0.0120845	0.0410199
GO:0006733	oxidoreduction coenzyme metabolic process	46	0.0120933	0.0410226
GO:0007611	learning or memory	127	0.012122	0.0410925
GO:0045785	positive regulation of cell adhesion	93	0.0121372	0.0411169
GO:0010657	muscle cell apoptosis	18	0.0121515	0.041138
GO:0015844	monoamine transport	48	0.0122689	0.0415081
GO:0005525	GTP binding	267	0.0122907	0.0415543
GO:0007566	embryo implantation	26	0.0123812	0.0418326
GO:0005104	fibroblast growth factor receptor binding	15	0.0124352	0.0419872
GO:0001012	RNA polymerase II regulatory region DNA binding	52	0.0124487	0.042005
GO:0008320	protein transmembrane transporter activity	14	0.0127348	0.0429138
GO:0022884	macromolecule transmembrane transporter activity	14	0.0127348	0.0429138
GO:0006488	dolichol-linked oligosaccharide biosynthetic process	24	0.0127437	0.0429157
GO:0042098	T cell proliferation	91	0.0127769	0.0429989
GO:0015804	neutral amino acid transport	16	0.0127871	0.043005
GO:0014072	response to isoquinoline alkaloid	22	0.0128277	0.0430851
GO:0043278	response to morphine	22	0.0128277	0.0430851
GO:0005248	voltage-gated sodium channel activity	14	0.013075	0.0438868
GO:0042346	positive regulation of NF-kappaB import into nucleus	19	0.0131034	0.043953
GO:0005871	kinesin complex	18	0.0131777	0.0440259
GO:0031011	Ino80 complex	11	0.0131922	0.0440259
GO:0033202	DNA helicase complex	11	0.0131922	0.0440259
GO:0042094	interleukin-2 biosynthetic process	18	0.0131972	0.0440259
GO:0048667	cell morphogenesis involved in neuron differentiation	452	0.013198	0.0440259
GO:0005773	vacuole	274	0.0132156	0.0440259
GO:0008395	steroid hydroxylase activity	17	0.0132421	0.0440259
GO:0045321	leukocyte activation	433	0.0132431	0.0440259
GO:0019048	virus-host interaction	35	0.0132477	0.0440259
GO:0007214	gamma-aminobutyric acid signaling pathway	17	0.0132486	0.0440259
GO:0051930	regulation of sensory perception of pain	17	0.0132508	0.0440259
GO:0051931	regulation of sensory perception	17	0.0132508	0.0440259
GO:0032640	tumor necrosis factor production	53	0.0132598	0.0440259
GO:0032680	regulation of tumor necrosis factor production	53	0.0132598	0.0440259
GO:0042044	fluid transport	34	0.0132599	0.0440259
GO:0001964	startle response	14	0.0132629	0.0440259
GO:0015269	calcium-activated potassium channel activity	12	0.0133045	0.0441355
GO:0051258	protein polymerization	113	0.0133158	0.044144
GO:0042531	positive regulation of tyrosine phosphorylation of STAT protein	37	0.0133894	0.0443594
GO:0000049	tRNA binding	18	0.0134519	0.0445376
GO:0007338	single fertilization	48	0.0134726	0.0445672
GO:0008299	isoprenoid biosynthetic process	20	0.0134783	0.0445672
GO:0002768	immune response-regulating cell surface receptor signaling pathway	117	0.01356	0.0448086
GO:0070167	regulation of biomineral tissue development	50	0.0136109	0.0449475
GO:0007622	rhythmic behavior	19	0.013644	0.045028
GO:0061134	peptidase regulator activity	146	0.0136842	0.0451256
GO:0001963	synaptic transmission, dopaminergic	19	0.0136962	0.0451256
GO:0005746	mitochondrial respiratory chain	53	0.0137001	0.0451256
GO:0070542	response to fatty acid	20	0.0137289	0.0451913
GO:0031645	negative regulation of neurological system process	40	0.0140432	0.0461961
GO:0034754	cellular hormone metabolic process	79	0.0140794	0.0462854
GO:0000184	nuclear-transcribed mRNA catabolic process, nonsense-mediated decay	79	0.014106	0.046343
GO:0003407	neural retina development	24	0.0141369	0.0464148
GO:0060538	skeletal muscle organ development	127	0.0141498	0.0464274
GO:0016849	phosphorus-oxygen lyase activity	20	0.0141683	0.0464581
GO:0050710	negative regulation of cytokine secretion	17	0.0141817	0.0464722
GO:0006833	water transport	32	0.0142137	0.0465474
GO:0043065	positive regulation of apoptotic process	499	0.0142739	0.0467146
GO:0045058	T cell selection	22	0.0144143	0.047144
GO:0060065	uterus development	11	0.0144264	0.0471534
GO:0009954	proximal/distal pattern formation	20	0.0145737	0.0476044
GO:0015078	hydrogen ion transmembrane transporter activity	73	0.0145974	0.0476357
GO:0010822	positive regulation of mitochondrion organization	16	0.0146019	0.0476357
GO:0046068	cGMP metabolic process	31	0.0146398	0.0477288
GO:0030552	cAMP binding	15	0.0146744	0.0478111
GO:0007411	axon guidance	297	0.0147174	0.0479206
GO:0009416	response to light stimulus	159	0.0147417	0.0479691
GO:0042749	regulation of circadian sleep/wake cycle	13	0.0147902	0.0480658
GO:0045187	regulation of circadian sleep/wake cycle, sleep	13	0.0147902	0.0480658
GO:0030900	forebrain development	201	0.0148017	0.0480725
GO:0018958	phenol-containing compound metabolic process	57	0.0148278	0.0481268
GO:0005516	calmodulin binding	141	0.015061	0.0488528
GO:0018208	peptidyl-proline modification	20	0.0150886	0.0489113
GO:2000241	regulation of reproductive process	127	0.0151442	0.0490603
GO:0002244	hemopoietic progenitor cell differentiation	22	0.0152088	0.0492385
GO:0019955	cytokine binding	49	0.0152345	0.0492905
GO:0045987	positive regulation of smooth muscle contraction	15	0.0152565	0.0493302
GO:0019002	GMP binding	13	0.0153339	0.0495492
GO:0032760	positive regulation of tumor necrosis factor production	26	0.0153651	0.0496188
GO:0004714	transmembrane receptor protein tyrosine kinase activity	61	0.0154363	0.0498171
GO:0042391	regulation of membrane potential	173	0.0154869	0.0498866
GO:0000977	RNA polymerase II regulatory region sequence-specific DNA binding	50	0.015493	0.0498866
GO:0033119	negative regulation of RNA splicing	12	0.0154935	0.0498866
GO:0006704	glucocorticoid biosynthetic process	15	0.0154969	0.0498866
GO:0033598	mammary gland epithelial cell proliferation	19	0.0155298	0.0499613
GO:0032816	positive regulation of natural killer cell activation	11	0.0155673	0.0500504
GO:0007205	activation of protein kinase C activity by G-protein coupled receptor protein signaling pathway	32	0.0156109	0.0501588
GO:0015988	energy coupled proton transport, against electrochemical gradient	26	0.0156569	0.0502435
GO:0015991	ATP hydrolysis coupled proton transport	26	0.0156569	0.0502435
GO:0034614	cellular response to reactive oxygen species	57	0.0157529	0.050459
GO:0016755	transferase activity, transferring amino-acyl groups	13	0.0157587	0.050459
GO:0042095	interferon-gamma biosynthetic process	12	0.0157609	0.050459
GO:0045086	positive regulation of interleukin-2 biosynthetic process	12	0.0157643	0.050459
GO:0042537	benzene-containing compound metabolic process	64	0.0157734	0.050459
GO:0070461	SAGA-type complex	24	0.0158494	0.0506704
GO:0048858	cell projection morphogenesis	510	0.0158982	0.0507946
GO:0045765	regulation of angiogenesis	130	0.0159255	0.0508503
GO:0042107	cytokine metabolic process	87	0.0159896	0.0510229
GO:0050905	neuromuscular process	58	0.0160113	0.0510603
GO:0015721	bile acid and bile salt transport	17	0.0160214	0.0510609
GO:0061138	morphogenesis of a branching epithelium	126	0.0160946	0.0512619
GO:0021515	cell differentiation in spinal cord	27	0.0161153	0.051296
GO:0031649	heat generation	15	0.0161324	0.0513148
GO:0006213	pyrimidine nucleoside metabolic process	37	0.0161413	0.0513148
GO:0050890	cognition	137	0.0161669	0.0513644
GO:0007519	skeletal muscle tissue development	120	0.0162094	0.0514674
GO:0007215	glutamate receptor signaling pathway	26	0.0162707	0.0516299
GO:0050701	interleukin-1 secretion	17	0.016326	0.0517649
GO:0030149	sphingolipid catabolic process	17	0.0163335	0.0517649
GO:0034644	cellular response to UV	23	0.016436	0.0520155
GO:0004806	triglyceride lipase activity	14	0.0164385	0.0520155
GO:0048265	response to pain	20	0.0164431	0.0520155
GO:0035085	cilium axoneme	21	0.0164569	0.0520271
GO:0000904	cell morphogenesis involved in differentiation	539	0.0165995	0.0524453
GO:0034694	response to prostaglandin stimulus	15	0.0166293	0.0525072
GO:0019865	immunoglobulin binding	11	0.0167118	0.052735
GO:0000118	histone deacetylase complex	42	0.0168398	0.0531061
GO:0016581	NuRD complex	15	0.0168971	0.0532254
GO:0032984	macromolecular complex disassembly	128	0.0168984	0.0532254
GO:0048546	digestive tract morphogenesis	38	0.0169514	0.0533592
GO:0035812	renal sodium excretion	15	0.0170172	0.0534742
GO:0035813	regulation of renal sodium excretion	15	0.0170172	0.0534742
GO:0043202	lysosomal lumen	23	0.0170193	0.0534742
GO:0038032	termination of G-protein coupled receptor signaling pathway	29	0.0170432	0.0535166
GO:0030553	cGMP binding	12	0.0170667	0.0535573
GO:0048305	immunoglobulin secretion	10	0.0171033	0.0535871
GO:2001233	regulation of apoptotic signaling pathway	37	0.017107	0.0535871
GO:0044445	cytosolic part	120	0.0171076	0.0535871
GO:0006691	leukotriene metabolic process	29	0.017271	0.0540327
GO:0043449	cellular alkene metabolic process	29	0.017271	0.0540327
GO:0010660	regulation of muscle cell apoptosis	16	0.0172966	0.0540667
GO:0042165	neurotransmitter binding	17	0.0173071	0.0540667
GO:0022600	digestive system process	41	0.0173136	0.0540667
GO:0000030	mannosyltransferase activity	12	0.0173326	0.0540931
GO:0031175	neuron projection development	541	0.0173671	0.0541676
GO:0015036	disulfide oxidoreductase activity	27	0.0173838	0.0541866
GO:0001836	release of cytochrome c from mitochondria	36	0.017432	0.0543036
GO:0021983	pituitary gland development	33	0.0174831	0.0544297
GO:0048762	mesenchymal cell differentiation	99	0.0175138	0.054492
GO:0044438	microbody part	58	0.0176204	0.0547572
GO:0044439	peroxisomal part	58	0.0176204	0.0547572
GO:0002821	positive regulation of adaptive immune response	37	0.0176615	0.0548516
GO:0048705	skeletal system morphogenesis	132	0.0177521	0.0550954
GO:0034637	cellular carbohydrate biosynthetic process	121	0.0177616	0.0550954
GO:0050433	regulation of catecholamine secretion	27	0.0178845	0.055443
GO:0032786	positive regulation of transcription elongation, DNA-dependent	10	0.0179859	0.0557237
GO:0045072	regulation of interferon-gamma biosynthetic process	11	0.018018	0.0557893
GO:0042108	positive regulation of cytokine biosynthetic process	49	0.0180473	0.0558462
GO:0009620	response to fungus	25	0.0180765	0.0559027
GO:0006778	porphyrin-containing compound metabolic process	34	0.018143	0.0560745
GO:0050864	regulation of B cell activation	68	0.0183524	0.0566872
GO:0000902	cell morphogenesis	687	0.0185675	0.0573171
GO:0032733	positive regulation of interleukin-10 production	13	0.018733	0.0577929
GO:0045861	negative regulation of proteolysis	26	0.0187963	0.0579533
GO:0043467	regulation of generation of precursor metabolites and energy	45	0.0188703	0.0581465
GO:0009651	response to salt stress	18	0.0189448	0.0583409
GO:0051928	positive regulation of calcium ion transport	49	0.0189804	0.0583605
GO:0017048	Rho GTPase binding	34	0.0189811	0.0583605
GO:0051937	catecholamine transport	37	0.0189854	0.0583605
GO:0002275	myeloid cell activation involved in immune response	39	0.0190389	0.0584896
GO:0009894	regulation of catabolic process	373	0.0190631	0.0585288
GO:0021516	dorsal spinal cord development	12	0.0191342	0.0587119
GO:0032436	positive regulation of proteasomal ubiquitin-dependent protein catabolic process	27	0.0191921	0.0588541
GO:0043068	positive regulation of programmed cell death	502	0.0192995	0.0591482
GO:0002544	chronic inflammatory response	16	0.0193811	0.0593627
GO:0008289	lipid binding	371	0.0195389	0.0598102
GO:0009214	cyclic nucleotide catabolic process	11	0.0195668	0.0598595
GO:0031233	intrinsic to external side of plasma membrane	13	0.0196222	0.0599932
GO:0007260	tyrosine phosphorylation of STAT protein	48	0.0196681	0.0600779
GO:0016266	O-glycan processing	35	0.0196734	0.0600779
GO:0005251	delayed rectifier potassium channel activity	12	0.0197631	0.0603158
GO:0005665	DNA-directed RNA polymerase II, core complex	14	0.0197834	0.0603416
GO:0048593	camera-type eye morphogenesis	62	0.019805	0.0603715
GO:0009312	oligosaccharide biosynthetic process	34	0.0198854	0.0605805
GO:0006221	pyrimidine nucleotide biosynthetic process	20	0.0199257	0.0606672
GO:0030212	hyaluronan metabolic process	13	0.0199555	0.060704
GO:0001525	angiogenesis	297	0.0199615	0.060704
GO:0001763	morphogenesis of a branching structure	149	0.0201139	0.061131
GO:0046658	anchored to plasma membrane	16	0.0201502	0.0611812
GO:0030195	negative regulation of blood coagulation	36	0.0201663	0.0611812
GO:1900047	negative regulation of hemostasis	36	0.0201663	0.0611812
GO:0045745	positive regulation of G-protein coupled receptor protein signaling pathway	13	0.0202001	0.0612234
GO:0015939	pantothenate metabolic process	10	0.0202042	0.0612234
GO:0032633	interleukin-4 production	17	0.0203599	0.0616586
GO:0050730	regulation of peptidyl-tyrosine phosphorylation	107	0.0203808	0.0616855
GO:0016052	carbohydrate catabolic process	135	0.0204126	0.0617451
GO:0046456	icosanoid biosynthetic process	44	0.0204831	0.0619216
GO:2000117	negative regulation of cysteine-type endopeptidase activity	51	0.0205274	0.0620188
GO:0001755	neural crest cell migration	30	0.0205859	0.0621502
GO:0008170	N-methyltransferase activity	52	0.0206074	0.0621502
GO:0031970	organelle envelope lumen	44	0.0206098	0.0621502
GO:0031365	N-terminal protein amino acid modification	14	0.0206222	0.0621502
GO:0006385	transcription elongation from RNA polymerase III promoter	15	0.0206438	0.0621502
GO:0006386	termination of RNA polymerase III transcription	15	0.0206438	0.0621502
GO:0042745	circadian sleep/wake cycle	16	0.020665	0.0621596
GO:0032990	cell part morphogenesis	518	0.0206712	0.0621596
GO:2000826	regulation of heart morphogenesis	13	0.0207694	0.062418
GO:0048002	antigen processing and presentation of peptide antigen	96	0.0207919	0.0624489
GO:0002312	B cell activation involved in immune response	32	0.0208211	0.0625
GO:0033157	regulation of intracellular protein transport	116	0.0208392	0.0625176
GO:0005833	hemoglobin complex	10	0.020919	0.0627202
GO:0043066	negative regulation of apoptotic process	502	0.0209932	0.0629057
GO:0042177	negative regulation of protein catabolic process	27	0.0210617	0.0630739
GO:0015935	small ribosomal subunit	35	0.0210824	0.0630992
GO:0009650	UV protection	11	0.0210968	0.0631053
GO:0008354	germ cell migration	10	0.0211537	0.0632016
GO:0033013	tetrapyrrole metabolic process	35	0.0211537	0.0632016
GO:0000737	DNA catabolic process, endonucleolytic	22	0.0213017	0.0636065
GO:0048521	negative regulation of behavior	22	0.0213514	0.0636893
GO:0050253	retinyl-palmitate esterase activity	11	0.0213544	0.0636893
GO:0051023	regulation of immunoglobulin secretion	10	0.0215417	0.0642106
GO:0070585	protein localization in mitochondrion	31	0.0217455	0.0647803
GO:0032147	activation of protein kinase activity	219	0.0217582	0.0647805
GO:0006836	neurotransmitter transport	109	0.0218307	0.0649019
GO:0007210	serotonin receptor signaling pathway	13	0.0218371	0.0649019
GO:0004993	serotonin receptor activity	13	0.0218371	0.0649019
GO:0046888	negative regulation of hormone secretion	36	0.0218594	0.0649305
GO:0045862	positive regulation of proteolysis	52	0.021884	0.0649513
GO:0001533	cornified envelope	13	0.0218918	0.0649513
GO:0051281	positive regulation of release of sequestered calcium ion into cytosol	12	0.021944	0.0650684
GO:0005778	peroxisomal membrane	37	0.0220071	0.0651797
GO:0031903	microbody membrane	37	0.0220071	0.0651797
GO:0016459	myosin complex	49	0.0220428	0.0652477
GO:0006626	protein targeting to mitochondrion	28	0.0220676	0.0652833
GO:0042162	telomeric DNA binding	13	0.022264	0.0658264
GO:0000803	sex chromosome	16	0.0223002	0.065895
GO:0007128	meiotic prophase I	12	0.0223684	0.0660586
GO:0090022	regulation of neutrophil chemotaxis	17	0.0224067	0.0661335
GO:0007320	insemination	12	0.0224255	0.0661506
GO:0005344	oxygen transporter activity	10	0.0224667	0.0662341
GO:0030030	cell projection organization	682	0.0225135	0.0663337
GO:0003014	renal system process	57	0.0227052	0.06686
GO:0051208	sequestering of calcium ion	28	0.0227734	0.0669887
GO:0032943	mononuclear cell proliferation	139	0.0227751	0.0669887
GO:0061077	chaperone-mediated protein folding	16	0.0229335	0.0674159
GO:0050853	B cell receptor signaling pathway	25	0.0231502	0.0680137
GO:0014033	neural crest cell differentiation	46	0.0232694	0.0683245
GO:0005775	vacuolar lumen	25	0.0233261	0.0684518
GO:0031110	regulation of microtubule polymerization or depolymerization	32	0.0233609	0.0685145
GO:0042089	cytokine biosynthetic process	85	0.0233766	0.0685213
GO:0007229	integrin-mediated signaling pathway	56	0.0234322	0.068645
GO:0050829	defense response to Gram-negative bacterium	15	0.0235158	0.0688502
GO:0002437	inflammatory response to antigenic stimulus	17	0.0235304	0.0688536
GO:0003906	DNA-(apurinic or apyrimidinic site) lyase activity	10	0.0235523	0.0688784
GO:0043069	negative regulation of programmed cell death	506	0.0236384	0.0690908
GO:0002685	regulation of leukocyte migration	69	0.0237467	0.0692551
GO:0044110	growth involved in symbiotic interaction	14	0.0238031	0.0692551
GO:0044116	growth of symbiont involved in interaction with host	14	0.0238031	0.0692551
GO:0044117	growth of symbiont in host	14	0.0238031	0.0692551
GO:0044126	regulation of growth of symbiont in host	14	0.0238031	0.0692551
GO:0044130	negative regulation of growth of symbiont in host	14	0.0238031	0.0692551
GO:0044144	modulation of growth of symbiont involved in interaction with host	14	0.0238031	0.0692551
GO:0044146	negative regulation of growth of symbiont involved in interaction with host	14	0.0238031	0.0692551
GO:0070936	protein K48-linked ubiquitination	27	0.0238238	0.0692762
GO:0002429	immune response-activating cell surface receptor signaling pathway	111	0.0240967	0.0700296
GO:0042509	regulation of tyrosine phosphorylation of STAT protein	44	0.0241114	0.0700326
GO:0071901	negative regulation of protein serine/threonine kinase activity	75	0.0241733	0.0701725
GO:0007512	adult heart development	11	0.0242361	0.070276
GO:0006825	copper ion transport	12	0.0242364	0.070276
GO:0060512	prostate gland morphogenesis	26	0.0244221	0.0707743
GO:0008641	small protein activating enzyme activity	10	0.0244432	0.0707954
GO:0045933	positive regulation of muscle contraction	21	0.0245074	0.0709011
GO:0060078	regulation of postsynaptic membrane potential	30	0.0245075	0.0709011
GO:0048512	circadian behavior	17	0.0245702	0.0710054
GO:0016208	AMP binding	23	0.0245713	0.0710054
GO:0004221	ubiquitin thiolesterase activity	44	0.024602	0.0710538
GO:0051099	positive regulation of binding	51	0.0246961	0.0712855
GO:0006182	cGMP biosynthetic process	21	0.0248278	0.0716252
GO:0008652	cellular amino acid biosynthetic process	77	0.0250243	0.0721513
GO:0008180	signalosome	27	0.0251376	0.072437
GO:0016460	myosin II complex	21	0.0251849	0.0725325
GO:0002764	immune response-regulating signaling pathway	201	0.02521	0.072564
GO:0090023	positive regulation of neutrophil chemotaxis	14	0.0252331	0.0725896
GO:0001841	neural tube formation	57	0.0252577	0.0726193
GO:0050868	negative regulation of T cell activation	47	0.0253902	0.0729594
GO:0060021	palate development	56	0.0255209	0.0732938
GO:0022804	active transmembrane transporter activity	252	0.0255511	0.0732987
GO:0030279	negative regulation of ossification	25	0.0255513	0.0732987
GO:0017156	calcium ion-dependent exocytosis	36	0.0255919	0.0733741
GO:0031952	regulation of protein autophosphorylation	19	0.025616	0.0734019
GO:0001659	temperature homeostasis	29	0.0258222	0.0739512
GO:0042035	regulation of cytokine biosynthetic process	76	0.0258547	0.0740028
GO:0035249	synaptic transmission, glutamatergic	32	0.0258968	0.0740819
GO:0007033	vacuole organization	40	0.025934	0.074147
GO:0015035	protein disulfide oxidoreductase activity	23	0.0260174	0.0743437
GO:0031960	response to corticosteroid stimulus	132	0.0261794	0.0747649
GO:0050848	regulation of calcium-mediated signaling	26	0.0262784	0.0750058
GO:0023021	termination of signal transduction	31	0.0263526	0.0751756
GO:0005227	calcium activated cation channel activity	14	0.0263839	0.0752228
GO:0051384	response to glucocorticoid stimulus	123	0.0264567	0.0753884
GO:0009150	purine ribonucleotide metabolic process	422	0.0265078	0.075492
GO:0051588	regulation of neurotransmitter transport	28	0.0265436	0.0754974
GO:0003823	antigen binding	41	0.0265895	0.0754974
GO:0032945	negative regulation of mononuclear cell proliferation	37	0.026592	0.0754974
GO:0050672	negative regulation of lymphocyte proliferation	37	0.026592	0.0754974
GO:0042129	regulation of T cell proliferation	77	0.026596	0.0754974
GO:0042462	eye photoreceptor cell development	19	0.0265984	0.0754974
GO:0031623	receptor internalization	44	0.026614	0.0755
GO:0007588	excretion	56	0.0266321	0.0755094
GO:0016925	protein sumoylation	20	0.0266742	0.0755869
GO:0060548	negative regulation of cell death	526	0.0267038	0.0756287
GO:0005080	protein kinase C binding	37	0.0268688	0.07603
GO:0019067	viral assembly, maturation, egress, and release	10	0.0268752	0.07603
GO:0070168	negative regulation of biomineral tissue development	14	0.0270073	0.0763613
GO:0032653	regulation of interleukin-10 production	18	0.0270703	0.0764971
GO:0045061	thymic T cell selection	16	0.0271049	0.0765526
GO:0009152	purine ribonucleotide biosynthetic process	65	0.0271238	0.0765622
GO:0031674	I band	57	0.0271382	0.0765622
GO:0031929	TOR signaling cascade	28	0.0272844	0.0769322
GO:2000514	regulation of CD4-positive, alpha-beta T cell activation	26	0.0273629	0.0771108
GO:0005921	gap junction	20	0.0273939	0.0771558
GO:0030203	glycosaminoglycan metabolic process	49	0.0274226	0.077194
GO:0071599	otic vesicle development	13	0.0274398	0.0771999
GO:0072527	pyrimidine-containing compound metabolic process	52	0.0275537	0.0774777
GO:0003954	NADH dehydrogenase activity	32	0.027632	0.0775699
GO:0008137	NADH dehydrogenase (ubiquinone) activity	32	0.027632	0.0775699
GO:0050136	NADH dehydrogenase (quinone) activity	32	0.027632	0.0775699
GO:0014902	myotube differentiation	27	0.0276602	0.0776063
GO:0047555	3',5'-cyclic-GMP phosphodiesterase activity	10	0.0277313	0.0777463
GO:0048487	beta-tubulin binding	21	0.0277405	0.0777463
GO:0014020	primary neural tube formation	48	0.0278748	0.0780799
GO:0001660	fever generation	12	0.0281034	0.0786771
GO:0006586	indolalkylamine metabolic process	16	0.0285001	0.0797005
GO:0042430	indole-containing compound metabolic process	16	0.0285001	0.0797005
GO:0042737	drug catabolic process	10	0.0285732	0.0798613
GO:0015175	neutral amino acid transmembrane transporter activity	18	0.0287265	0.0802459
GO:0046686	response to cadmium ion	27	0.0289059	0.0807029
GO:0046425	regulation of JAK-STAT cascade	61	0.0290195	0.0809758
GO:0090200	positive regulation of release of cytochrome c from mitochondria	14	0.0292554	0.0815896
GO:0050699	WW domain binding	14	0.0293021	0.0816753
GO:0001818	negative regulation of cytokine production	94	0.0293435	0.081746
GO:0002761	regulation of myeloid leukocyte differentiation	63	0.0293779	0.0817972
GO:0006635	fatty acid beta-oxidation	48	0.0294207	0.0818718
GO:0032620	interleukin-17 production	16	0.0295206	0.081979
GO:0032660	regulation of interleukin-17 production	16	0.0295206	0.081979
GO:0023019	signal transduction involved in regulation of gene expression	11	0.0295244	0.081979
GO:0009141	nucleoside triphosphate metabolic process	411	0.0295322	0.081979
GO:0046685	response to arsenic-containing substance	15	0.0295394	0.081979
GO:0015464	acetylcholine receptor activity	15	0.0296139	0.0820435
GO:0042506	tyrosine phosphorylation of Stat5 protein	20	0.0296535	0.0820435
GO:0009147	pyrimidine nucleoside triphosphate metabolic process	11	0.029669	0.0820435
GO:0005776	autophagic vacuole	19	0.029686	0.0820435
GO:0005085	guanyl-nucleotide exchange factor activity	120	0.0296861	0.0820435
GO:0046651	lymphocyte proliferation	137	0.0296879	0.0820435
GO:0051193	regulation of cofactor metabolic process	12	0.029691	0.0820435
GO:0051196	regulation of coenzyme metabolic process	12	0.029691	0.0820435
GO:0043154	negative regulation of cysteine-type endopeptidase activity involved in apoptotic process	48	0.0297998	0.0822997
GO:0050819	negative regulation of coagulation	39	0.0298709	0.0824513
GO:0003084	positive regulation of systemic arterial blood pressure	10	0.029962	0.0826583
GO:0006636	unsaturated fatty acid biosynthetic process	48	0.0300617	0.0828886
GO:0002717	positive regulation of natural killer cell mediated immunity	14	0.0300841	0.0829058
GO:0072655	establishment of protein localization in mitochondrion	30	0.0301105	0.0829335
GO:0004180	carboxypeptidase activity	29	0.0301322	0.0829487
GO:0042522	regulation of tyrosine phosphorylation of Stat5 protein	17	0.0301683	0.0830035
GO:0009311	oligosaccharide metabolic process	53	0.0304086	0.0836196
GO:0016525	negative regulation of angiogenesis	48	0.0305106	0.0837875
GO:0022410	circadian sleep/wake cycle process	15	0.0305221	0.0837875
GO:0050802	circadian sleep/wake cycle, sleep	15	0.0305221	0.0837875
GO:0009896	positive regulation of catabolic process	100	0.0305352	0.0837875
GO:0048066	developmental pigmentation	33	0.0305691	0.0838355
GO:0005088	Ras guanyl-nucleotide exchange factor activity	60	0.0308171	0.0844702
GO:0030278	regulation of ossification	118	0.0308382	0.0844829
GO:0042523	positive regulation of tyrosine phosphorylation of Stat5 protein	14	0.0310596	0.0849998
GO:0006898	receptor-mediated endocytosis	104	0.0310602	0.0849998
GO:0014821	phasic smooth muscle contraction	12	0.0311857	0.0852976
GO:0004864	protein phosphatase inhibitor activity	21	0.0312046	0.0853036
GO:0004857	enzyme inhibitor activity	225	0.0313648	0.0856958
GO:0051966	regulation of synaptic transmission, glutamatergic	20	0.031408	0.0857679
GO:0005328	neurotransmitter:sodium symporter activity	16	0.0314928	0.0859454
GO:0015980	energy derivation by oxidation of organic compounds	270	0.0315066	0.0859454
GO:0032007	negative regulation of TOR signaling cascade	11	0.0315511	0.0860048
GO:0055002	striated muscle cell development	87	0.0315677	0.0860048
GO:0016799	hydrolase activity, hydrolyzing N-glycosyl compounds	15	0.0315788	0.0860048
GO:0035145	exon-exon junction complex	10	0.0316577	0.0861736
GO:0006665	sphingolipid metabolic process	80	0.0316845	0.0862007
GO:0060590	ATPase regulator activity	10	0.0317639	0.0863707
GO:0001906	cell killing	56	0.0318904	0.0866594
GO:0042102	positive regulation of T cell proliferation	54	0.0319039	0.0866594
GO:0005217	intracellular ligand-gated ion channel activity	18	0.032042	0.0869883
GO:0002577	regulation of antigen processing and presentation	11	0.0320608	0.0869929
GO:0031227	intrinsic to endoplasmic reticulum membrane	74	0.0321236	0.0871172
GO:0034695	response to prostaglandin E stimulus	10	0.0321884	0.0872191
GO:2001252	positive regulation of chromosome organization	35	0.0321974	0.0872191
GO:0016010	dystrophin-associated glycoprotein complex	16	0.0322124	0.0872191
GO:0015934	large ribosomal subunit	42	0.0322785	0.0873519
GO:0046466	membrane lipid catabolic process	18	0.0323191	0.0873729
GO:0060485	mesenchyme development	117	0.0323211	0.0873729
GO:0044437	vacuolar part	138	0.0323375	0.0873729
GO:0016493	C-C chemokine receptor activity	10	0.032395	0.0873862
GO:0016782	transferase activity, transferring sulfur-containing groups	42	0.0323953	0.0873862
GO:0001829	trophectodermal cell differentiation	13	0.0324083	0.0873862
GO:0002444	myeloid leukocyte mediated immunity	38	0.0324109	0.0873862
GO:0006690	icosanoid metabolic process	60	0.0326037	0.0878597
GO:0048738	cardiac muscle tissue development	96	0.0326897	0.0880452
GO:0032652	regulation of interleukin-1 production	23	0.0327591	0.088165
GO:0046902	regulation of mitochondrial membrane permeability	10	0.0327766	0.088165
GO:0016491	oxidoreductase activity	543	0.0327859	0.088165
GO:0045927	positive regulation of growth	120	0.0330954	0.0889504
GO:0051960	regulation of nervous system development	328	0.0332004	0.0891857
GO:0030500	regulation of bone mineralization	45	0.0334068	0.0896931
GO:0002702	positive regulation of production of molecular mediator of immune response	21	0.0334564	0.0897792
GO:0002548	monocyte chemotaxis	19	0.0334853	0.0897849
GO:0009062	fatty acid catabolic process	57	0.0334937	0.0897849
GO:2000677	regulation of transcription regulatory region DNA binding	15	0.0335685	0.0899382
GO:0019395	fatty acid oxidation	74	0.0337051	0.0902569
GO:0016125	sterol metabolic process	109	0.0337272	0.0902689
GO:0031638	zymogen activation	18	0.0337506	0.0902842
GO:0052689	carboxylic ester hydrolase activity	71	0.0337773	0.0903083
GO:0030547	receptor inhibitor activity	10	0.033855	0.0904216
GO:0048019	receptor antagonist activity	10	0.033855	0.0904216
GO:0002700	regulation of production of molecular mediator of immune response	57	0.033903	0.0904637
GO:0042611	MHC protein complex	28	0.0339062	0.0904637
GO:0035338	long-chain fatty-acyl-CoA biosynthetic process	15	0.0339407	0.0905085
GO:0001912	positive regulation of leukocyte mediated cytotoxicity	22	0.0340956	0.0908743
GO:0051970	negative regulation of transmission of nerve impulse	36	0.0341777	0.0910455
GO:0002715	regulation of natural killer cell mediated immunity	18	0.0344216	0.0916475
GO:0008544	epidermis development	198	0.0345284	0.091884
GO:0043393	regulation of protein binding	71	0.034579	0.0919708
GO:0048193	Golgi vesicle transport	129	0.0347993	0.0925087
GO:0031330	negative regulation of cellular catabolic process	36	0.0349734	0.092923
GO:0015074	DNA integration	12	0.0350131	0.0929802
GO:0001658	branching involved in ureteric bud morphogenesis	46	0.0350502	0.0929909
GO:0007168	receptor guanylyl cyclase signaling pathway	11	0.0350535	0.0929909
GO:0060740	prostate gland epithelium morphogenesis	24	0.0351061	0.0930665
GO:0033687	osteoblast proliferation	17	0.0351184	0.0930665
GO:0031300	intrinsic to organelle membrane	152	0.0354965	0.0940147
GO:0048483	autonomic nervous system development	34	0.0355297	0.0940147
GO:0009975	cyclase activity	21	0.0355444	0.0940147
GO:0042461	photoreceptor cell development	21	0.0355498	0.0940147
GO:0070664	negative regulation of leukocyte proliferation	40	0.0357002	0.0943636
GO:0042596	fear response	17	0.0357593	0.0944711
GO:0045885	positive regulation of survival gene product expression	12	0.0358145	0.0945682
GO:0009792	embryo development ending in birth or egg hatching	371	0.0358839	0.0947024
GO:0003081	regulation of systemic arterial blood pressure by renin-angiotensin	16	0.0359537	0.0948207
GO:0002825	regulation of T-helper 1 type immune response	18	0.0359658	0.0948207
GO:0032611	interleukin-1 beta production	26	0.036044	0.0948722
GO:0005747	mitochondrial respiratory chain complex I	34	0.0360596	0.0948722
GO:0030964	NADH dehydrogenase complex	34	0.0360596	0.0948722
GO:0045271	respiratory chain complex I	34	0.0360596	0.0948722
GO:0016655	oxidoreductase activity, acting on NADH or NADPH, quinone or similar compound as acceptor	44	0.0361201	0.0949767
GO:0016597	amino acid binding	73	0.0361365	0.0949767
GO:0001779	natural killer cell differentiation	14	0.0361727	0.095023
GO:0002637	regulation of immunoglobulin production	28	0.0368001	0.0966215
GO:0006907	pinocytosis	10	0.0369329	0.0968782
GO:0009267	cellular response to starvation	54	0.0369512	0.0968782
GO:0035136	forelimb morphogenesis	28	0.0369547	0.0968782
GO:0033178	proton-transporting two-sector ATPase complex, catalytic domain	15	0.0370305	0.0970271
GO:0032946	positive regulation of mononuclear cell proliferation	80	0.0371562	0.09725
GO:0019321	pentose metabolic process	11	0.0371754	0.09725
GO:0043981	histone H4-K5 acetylation	11	0.0371916	0.09725
GO:0043982	histone H4-K8 acetylation	11	0.0371916	0.09725
GO:0048511	rhythmic process	169	0.0372271	0.0972929
GO:0070613	regulation of protein processing	20	0.0372883	0.097403
GO:0046949	fatty-acyl-CoA biosynthetic process	17	0.0373531	0.0974904
GO:0030695	GTPase regulator activity	304	0.0373599	0.0974904
GO:0032612	interleukin-1 production	29	0.0374527	0.0976829
GO:0070661	leukocyte proliferation	146	0.0375626	0.0979195
GO:0048557	embryonic digestive tract morphogenesis	14	0.0378381	0.0985874
GO:0071482	cellular response to light stimulus	27	0.0378724	0.0986266
GO:0045637	regulation of myeloid cell differentiation	98	0.0379831	0.0988642
GO:0005779	integral to peroxisomal membrane	14	0.0381193	0.099118
GO:0031231	intrinsic to peroxisomal membrane	14	0.0381193	0.099118
GO:0001843	neural tube closure	46	0.0382862	0.0995012
GO:0006607	NLS-bearing substrate import into nucleus	13	0.0387289	0.100601
GO:0045732	positive regulation of protein catabolic process	58	0.0388532	0.100872
GO:0072006	nephron development	69	0.0389184	0.10099
GO:0032994	protein-lipid complex	32	0.0390348	0.10119
GO:0034358	plasma lipoprotein particle	32	0.0390348	0.10119
GO:0043279	response to alkaloid	80	0.0390942	0.101292
GO:0060560	developmental growth involved in morphogenesis	99	0.0394407	0.102095
GO:0030502	negative regulation of bone mineralization	13	0.0394442	0.102095
GO:0030225	macrophage differentiation	20	0.0394861	0.102152
GO:0005793	endoplasmic reticulum-Golgi intermediate compartment	47	0.0395791	0.102341
GO:0009109	coenzyme catabolic process	27	0.0396089	0.102366
GO:0005938	cell cortex	139	0.0398236	0.102869
GO:0043368	positive T cell selection	10	0.0399349	0.103105
GO:0016859	cis-trans isomerase activity	27	0.0401467	0.103599
GO:0010647	positive regulation of cell communication	568	0.0403679	0.104117
GO:0032225	regulation of synaptic transmission, dopaminergic	12	0.0405196	0.104456
GO:0001914	regulation of T cell mediated cytotoxicity	14	0.0406465	0.10473
GO:0006909	phagocytosis	70	0.0407833	0.104949
GO:0032689	negative regulation of interferon-gamma production	12	0.0407848	0.104949
GO:0001823	mesonephros development	18	0.0407929	0.104949
GO:0048018	receptor agonist activity	10	0.040822	0.104971
GO:0050851	antigen receptor-mediated signaling pathway	103	0.0410082	0.105397
GO:0002763	positive regulation of myeloid leukocyte differentiation	30	0.0410795	0.105527
GO:0006916	anti-apoptosis	233	0.0412146	0.105821
GO:0010460	positive regulation of heart rate	12	0.0412728	0.105917
GO:0051923	sulfation	12	0.0413263	0.106001
GO:0007266	Rho protein signal transduction	95	0.041355	0.106022
GO:0002504	antigen processing and presentation of peptide or polysaccharide antigen via MHC class II	16	0.0414066	0.106101
GO:0001657	ureteric bud development	76	0.0414872	0.106254
GO:0043968	histone H2A acetylation	10	0.0416473	0.106582
GO:0051238	sequestering of metal ion	34	0.0416616	0.106582
GO:0003281	ventricular septum development	27	0.0416781	0.106582
[truncated: 3,152 more rows]
