# Supplementary material for: Genome-Wide Signatures of Transcription Factor Activity: Connecting Transcription Factors, Disease, and Small Molecules
Source: PLoS Comput Biol. 2013 Sep 5;9(9):e1003198. doi: 10.1371/journal.pcbi.1003198 (PMC3764016; doi:10.1371/journal.pcbi.1003198)
Supplement: Table S4 — Results of the concordance analysis between TREG ERα up-regulation signature and disease-associated differential gene expression profiles. (XLSX) [file pcbi.1003198.s009.xlsx]

## Sheet: Table S4
cID	expName	platform	variable	Level1	Level2	gdsNames	cancer	p.value	direction	ESR1.coeff	ESR1.pvalue	Genomics Portals Link
3969	gdsGDS2250	gdsGPL570	disease.state	basal-like cancer	non-basal-like cancer	GDS2250	1	8.77333e-21	down	-1.72437	0.0017113	http://eh3.uc.edu/GenomicsPortals/analyzeExp_tl.jsp?exp=gdsGDS2250&db=gdsGPL570
758	gdsGDS1780	gdsGPL96	disease.state	lymph node metastasis	primary tumor	GDS1780	1	1.26493e-18	down	4.03333	0.320891	http://eh3.uc.edu/GenomicsPortals/analyzeExp_tl.jsp?exp=gdsGDS1780&db=gdsGPL96
3372	gdsGDS2835	gdsGPL570	disease.state	normal	ovarian endometriosis	GDS2835	0	1.52367e-17	up	1.18842	6.4117e-09	http://eh3.uc.edu/GenomicsPortals/analyzeExp_tl.jsp?exp=gdsGDS2835&db=gdsGPL570
911	gdsGDS1321	gdsGPL96	disease.state	adenocarcinoma	Barrett's esophagus	GDS1321	1	1.06696e-13	down	0.0089117	0.574961	http://eh3.uc.edu/GenomicsPortals/analyzeExp_tl.jsp?exp=gdsGDS1321&db=gdsGPL96
5560	gdsGDS3627	gdsGPL570	disease.state	adenocarcinoma	squamous cell carcinoma	GDS3627	1	9.1564e-12	down	0.291892	0.109928	http://eh3.uc.edu/GenomicsPortals/analyzeExp_tl.jsp?exp=gdsGDS3627&db=gdsGPL570
905	gdsGDS1329	gdsGPL96	disease.state	basal tumor	luminal tumor	GDS1329	1	1.03477e-11	down	-0.707134	8.39191e-05	http://eh3.uc.edu/GenomicsPortals/analyzeExp_tl.jsp?exp=gdsGDS1329&db=gdsGPL96
3999	gdsGDS2118	gdsGPL570	disease.state	refractory anemia with excess blasts	refractory anemia with ringed sideroblasts	GDS2118	1	1.48392e-11	down	-0.0141667	0.332829	http://eh3.uc.edu/GenomicsPortals/analyzeExp_tl.jsp?exp=gdsGDS2118&db=gdsGPL570
904	gdsGDS1329	gdsGPL96	disease.state	apocrine tumor	luminal tumor	GDS1329	1	2.16956e-09	down	-0.655997	0.00281065	http://eh3.uc.edu/GenomicsPortals/analyzeExp_tl.jsp?exp=gdsGDS1329&db=gdsGPL96
1097	gdsGDS756	gdsGPL96	disease.state	metastasic tumor	primary tumor	GDS756	1	3.0437e-09	down	-0.115428	0.23288	http://eh3.uc.edu/GenomicsPortals/analyzeExp_tl.jsp?exp=gdsGDS756&db=gdsGPL96
5999	gdsGDS3233	gdsGPL96	disease.state	cervical cancer primary tumor	normal	GDS3233	1	1.444e-08	down	-1.36737	1.12895e-06	http://eh3.uc.edu/GenomicsPortals/analyzeExp_tl.jsp?exp=gdsGDS3233&db=gdsGPL96
912	gdsGDS1321	gdsGPL96	disease.state	adenocarcinoma	normal	GDS1321	1	4.12145e-08	down	-0.365839	0.281835	http://eh3.uc.edu/GenomicsPortals/analyzeExp_tl.jsp?exp=gdsGDS1321&db=gdsGPL96
3996	gdsGDS2118	gdsGPL570	disease.state	normal	refractory anemia with ringed sideroblasts	GDS2118	1	1.41146e-07	down	-0.036422	0.26065	http://eh3.uc.edu/GenomicsPortals/analyzeExp_tl.jsp?exp=gdsGDS2118&db=gdsGPL570
5591	gdsGDS3516	gdsGPL570	disease.state	classical Hodgkin lymphoma	nodular lymphocyte-predominant Hodgkin lymphoma	GDS3516	1	1.7631e-07	down	-0.0747544	0.266633	http://eh3.uc.edu/GenomicsPortals/analyzeExp_tl.jsp?exp=gdsGDS3516&db=gdsGPL570
3230	gdsGDS563	gdsGPL91	disease.state	Duchenne muscular dystrophy	normal	GDS563	0	2.26029e-07	down	-0.0333598	0.0985611	http://eh3.uc.edu/GenomicsPortals/analyzeExp_tl.jsp?exp=gdsGDS563&db=gdsGPL91
3970	gdsGDS2250	gdsGPL570	disease.state	basal-like cancer	normal	GDS2250	1	5.53626e-07	down	-1.40206	0.000538933	http://eh3.uc.edu/GenomicsPortals/analyzeExp_tl.jsp?exp=gdsGDS2250&db=gdsGPL570
4064	gdsGDS1665	gdsGPL570	disease.state	normal	papillary thyroid carcinoma	GDS1665	1	6.2922e-07	down	-0.0928095	0.170139	http://eh3.uc.edu/GenomicsPortals/analyzeExp_tl.jsp?exp=gdsGDS1665&db=gdsGPL570
942	gdsGDS1312	gdsGPL96	disease.state	cancer	normal	GDS1312	1	1.30683e-06	up	-0.0714571	0.197734	http://eh3.uc.edu/GenomicsPortals/analyzeExp_tl.jsp?exp=gdsGDS1312&db=gdsGPL96
4104	gdsGDS1439	gdsGPL570	disease.state	metastatic	primary	GDS1439	1	1.94132e-06	up	-0.778465	0.0442028	http://eh3.uc.edu/GenomicsPortals/analyzeExp_tl.jsp?exp=gdsGDS1439&db=gdsGPL570
3061	gdsGDS963	gdsGPL91	disease.state	macular degeneration	normal	GDS963	0	2.44611e-06	up	0.0573164	0.620908	http://eh3.uc.edu/GenomicsPortals/analyzeExp_tl.jsp?exp=gdsGDS963&db=gdsGPL91
641	gdsGDS1956	gdsGPL96	disease.state	Calpain 3 mutation	spastic paraplegia	GDS1956	0	2.9632e-06	down	-0.0935675	0.549714	http://eh3.uc.edu/GenomicsPortals/analyzeExp_tl.jsp?exp=gdsGDS1956&db=gdsGPL96
4041	gdsGDS1732	gdsGPL570	disease.state	normal	papillary thyroid cancer	GDS1732	1	3.05953e-06	down	-0.104255	0.16966	http://eh3.uc.edu/GenomicsPortals/analyzeExp_tl.jsp?exp=gdsGDS1732&db=gdsGPL570
3939	gdsGDS2418	gdsGPL570	disease.state	control	vulvar intraepithelial neoplasia	GDS2418	1	4.07946e-06	down	64.7619	0.0536133	http://eh3.uc.edu/GenomicsPortals/analyzeExp_tl.jsp?exp=gdsGDS2418&db=gdsGPL570
4013	gdsGDS2046	gdsGPL570	disease.state	DCIS	IDC	GDS2046	1	6.53523e-06	up	0.171041	0.411453	http://eh3.uc.edu/GenomicsPortals/analyzeExp_tl.jsp?exp=gdsGDS2046&db=gdsGPL570
644	gdsGDS1956	gdsGPL96	disease.state	Duchenne muscular dystrophy	fascioscapulohumeral muscular dystrophy	GDS1956	0	6.70761e-06	down	0.0669421	0.434455	http://eh3.uc.edu/GenomicsPortals/analyzeExp_tl.jsp?exp=gdsGDS1956&db=gdsGPL96
5626	gdsGDS3516	gdsGPL570	disease.state	normal centrocytes	normal plasma cells	GDS3516	1	6.79829e-06	up	-0.0408452	0.268964	http://eh3.uc.edu/GenomicsPortals/analyzeExp_tl.jsp?exp=gdsGDS3516&db=gdsGPL570
5606	gdsGDS3516	gdsGPL570	disease.state	follicular lymphoma	nodular lymphocyte-predominant Hodgkin lymphoma	GDS3516	1	7.28047e-06	down	-0.057026	0.424719	http://eh3.uc.edu/GenomicsPortals/analyzeExp_tl.jsp?exp=gdsGDS3516&db=gdsGPL570
4132	gdsGDS651	gdsGPL570	disease.state	idiopathic dilated	normal	GDS651	0	1.34585e-05	down	0.467841	0.0138222	http://eh3.uc.edu/GenomicsPortals/analyzeExp_tl.jsp?exp=gdsGDS651&db=gdsGPL570
1212	gdsGDS2520	gdsGPL91	disease.state	head and neck squamous carcinoma	normal	GDS2520	1	1.77085e-05	down	-0.0575516	0.446308	http://eh3.uc.edu/GenomicsPortals/analyzeExp_tl.jsp?exp=gdsGDS2520&db=gdsGPL91
5624	gdsGDS3516	gdsGPL570	disease.state	normal centrocytes	normal memory B-cells	GDS3516	1	1.82081e-05	up	0.0595115	0.462525	http://eh3.uc.edu/GenomicsPortals/analyzeExp_tl.jsp?exp=gdsGDS3516&db=gdsGPL570
5975	gdsGDS3292	gdsGPL96	disease.state	high-grade squamous intraepithelial lesion	normal	GDS3292	1	1.82675e-05	down	-0.168584	0.214126	http://eh3.uc.edu/GenomicsPortals/analyzeExp_tl.jsp?exp=gdsGDS3292&db=gdsGPL96
5598	gdsGDS3516	gdsGPL570	disease.state	diffuse large B-cell lymphoma	follicular lymphoma	GDS3516	1	1.89517e-05	up	0.00116296	0.0919816	http://eh3.uc.edu/GenomicsPortals/analyzeExp_tl.jsp?exp=gdsGDS3516&db=gdsGPL570
1052	gdsGDS946	gdsGPL96	disease.state	familial combined hyperlipidemia	normal	GDS946	0	2.6267e-05	down	0.0119021	0.203789	http://eh3.uc.edu/GenomicsPortals/analyzeExp_tl.jsp?exp=gdsGDS946&db=gdsGPL96
5620	gdsGDS3516	gdsGPL570	disease.state	normal centroblasts	normal memory B-cells	GDS3516	1	3.55934e-05	up	-0.016706	0.538862	http://eh3.uc.edu/GenomicsPortals/analyzeExp_tl.jsp?exp=gdsGDS3516&db=gdsGPL570
5618	gdsGDS3516	gdsGPL570	disease.state	nodular lymphocyte-predominant Hodgkin lymphoma	T-cell rich B-cell lymphoma	GDS3516	1	4.07842e-05	up	0.0731515	0.358498	http://eh3.uc.edu/GenomicsPortals/analyzeExp_tl.jsp?exp=gdsGDS3516&db=gdsGPL570
5599	gdsGDS3516	gdsGPL570	disease.state	diffuse large B-cell lymphoma	nodular lymphocyte-predominant Hodgkin lymphoma	GDS3516	1	4.09247e-05	down	-0.055863	0.15165	http://eh3.uc.edu/GenomicsPortals/analyzeExp_tl.jsp?exp=gdsGDS3516&db=gdsGPL570
5623	gdsGDS3516	gdsGPL570	disease.state	normal centroblasts	T-cell rich B-cell lymphoma	GDS3516	1	4.17782e-05	up	0.0207231	0.548389	http://eh3.uc.edu/GenomicsPortals/analyzeExp_tl.jsp?exp=gdsGDS3516&db=gdsGPL570
654	gdsGDS1956	gdsGPL96	disease.state	dysferlin mutation	spastic paraplegia	GDS1956	0	5.12577e-05	down	0.19831	0.260791	http://eh3.uc.edu/GenomicsPortals/analyzeExp_tl.jsp?exp=gdsGDS1956&db=gdsGPL96
5622	gdsGDS3516	gdsGPL570	disease.state	normal centroblasts	normal plasma cells	GDS3516	1	5.47103e-05	up	-0.117063	0.194668	http://eh3.uc.edu/GenomicsPortals/analyzeExp_tl.jsp?exp=gdsGDS3516&db=gdsGPL570
968	gdsGDS1250	gdsGPL96	disease.state	ADH with breast cancer	ADH with no breast cancer	GDS1250	1	6.51493e-05	down	-0.23534	0.332727	http://eh3.uc.edu/GenomicsPortals/analyzeExp_tl.jsp?exp=gdsGDS1250&db=gdsGPL96
5976	gdsGDS3292	gdsGPL96	disease.state	invasive squamous cell carcinoma	normal	GDS3292	1	7.48907e-05	down	-0.557305	0.0110182	http://eh3.uc.edu/GenomicsPortals/analyzeExp_tl.jsp?exp=gdsGDS3292&db=gdsGPL96
962	gdsGDS1282	gdsGPL96	disease.state	clear cell sarcoma of the kidney	control	GDS1282	1	7.6882e-05	down	-0.174923	0.344485	http://eh3.uc.edu/GenomicsPortals/analyzeExp_tl.jsp?exp=gdsGDS1282&db=gdsGPL96
5593	gdsGDS3516	gdsGPL570	disease.state	classical Hodgkin lymphoma	normal centrocytes	GDS3516	1	9.61876e-05	down	-0.0985434	0.242775	http://eh3.uc.edu/GenomicsPortals/analyzeExp_tl.jsp?exp=gdsGDS3516&db=gdsGPL570
5629	gdsGDS3516	gdsGPL570	disease.state	normal memory B-cells	normal plasma cells	GDS3516	1	0.000129745	down	-0.100357	0.254281	http://eh3.uc.edu/GenomicsPortals/analyzeExp_tl.jsp?exp=gdsGDS3516&db=gdsGPL570
1343	gdsGDS1381	gdsGPL91	disease.state	carboplatin resistant tumor	carboplatin sensitive tumor	GDS1381	1	0.000134456	up	0.0963607	0.125517	http://eh3.uc.edu/GenomicsPortals/analyzeExp_tl.jsp?exp=gdsGDS1381&db=gdsGPL91
648	gdsGDS1956	gdsGPL96	disease.state	Duchenne muscular dystrophy	spastic paraplegia	GDS1956	0	0.000166002	down	0.0782204	0.422152	http://eh3.uc.edu/GenomicsPortals/analyzeExp_tl.jsp?exp=gdsGDS1956&db=gdsGPL96
4138	gdsGDS2855	gdsGPL97	disease.state	acute quadriplegic myopathy	dysferlin mutation	GDS2855	0	0.000185601	up	NA	NA	http://eh3.uc.edu/GenomicsPortals/analyzeExp_tl.jsp?exp=gdsGDS2855&db=gdsGPL97
5625	gdsGDS3516	gdsGPL570	disease.state	normal centrocytes	normal naive B-cells	GDS3516	1	0.000242263	up	0.0362998	0.195933	http://eh3.uc.edu/GenomicsPortals/analyzeExp_tl.jsp?exp=gdsGDS3516&db=gdsGPL570
3998	gdsGDS2118	gdsGPL570	disease.state	refractory anemia	refractory anemia with ringed sideroblasts	GDS2118	1	0.000300775	down	-0.0182696	0.280838	http://eh3.uc.edu/GenomicsPortals/analyzeExp_tl.jsp?exp=gdsGDS2118&db=gdsGPL570
637	gdsGDS1956	gdsGPL96	disease.state	Calpain 3 mutation	fascioscapulohumeral muscular dystrophy	GDS1956	0	0.000302114	down	-0.104846	0.100712	http://eh3.uc.edu/GenomicsPortals/analyzeExp_tl.jsp?exp=gdsGDS1956&db=gdsGPL96
633	gdsGDS1956	gdsGPL96	disease.state	Becker muscular dystrophy	spastic paraplegia	GDS1956	0	0.000305377	down	0.460939	0.190244	http://eh3.uc.edu/GenomicsPortals/analyzeExp_tl.jsp?exp=gdsGDS1956&db=gdsGPL96
5607	gdsGDS3516	gdsGPL570	disease.state	follicular lymphoma	normal centroblasts	GDS3516	1	0.000312355	down	-0.00459754	0.34229	http://eh3.uc.edu/GenomicsPortals/analyzeExp_tl.jsp?exp=gdsGDS3516&db=gdsGPL570
4102	gdsGDS1439	gdsGPL570	disease.state	benign	metastatic	GDS1439	1	0.000364423	down	0.565872	0.0832554	http://eh3.uc.edu/GenomicsPortals/analyzeExp_tl.jsp?exp=gdsGDS1439&db=gdsGPL570
5832	gdsGDS3274	gdsGPL570	disease.state	chromophobe renal cell carcinoma	oncocytoma	GDS3274	1	0.000412925	up	0.0217778	0.33876	http://eh3.uc.edu/GenomicsPortals/analyzeExp_tl.jsp?exp=gdsGDS3274&db=gdsGPL570
5581	gdsGDS3516	gdsGPL570	disease.state	Burkitt lymphoma	follicular lymphoma	GDS3516	1	0.000478287	up	0.0950398	0.0342609	http://eh3.uc.edu/GenomicsPortals/analyzeExp_tl.jsp?exp=gdsGDS3516&db=gdsGPL570
5592	gdsGDS3516	gdsGPL570	disease.state	classical Hodgkin lymphoma	normal centroblasts	GDS3516	1	0.000514952	down	-0.022326	0.301948	http://eh3.uc.edu/GenomicsPortals/analyzeExp_tl.jsp?exp=gdsGDS3516&db=gdsGPL570
881	gdsGDS1375	gdsGPL96	disease.state	benign nevi	malignant melanoma	GDS1375	0	0.000647018	up	0.0102869	0.0345684	http://eh3.uc.edu/GenomicsPortals/analyzeExp_tl.jsp?exp=gdsGDS1375&db=gdsGPL96
3996	gdsGDS2118	gdsGPL570	disease.state	normal	refractory anemia with ringed sideroblasts	GDS2118	1	0.00073529	up	-0.036422	0.26065	http://eh3.uc.edu/GenomicsPortals/analyzeExp_tl.jsp?exp=gdsGDS2118&db=gdsGPL570
5565	gdsGDS3580	gdsGPL570	disease.state	normal	sarcoidosis	GDS3580	0	0.000741287	up	0.0111667	0.379354	http://eh3.uc.edu/GenomicsPortals/analyzeExp_tl.jsp?exp=gdsGDS3580&db=gdsGPL570
5626	gdsGDS3516	gdsGPL570	disease.state	normal centrocytes	normal plasma cells	GDS3516	1	0.000775219	down	-0.0408452	0.268964	http://eh3.uc.edu/GenomicsPortals/analyzeExp_tl.jsp?exp=gdsGDS3516&db=gdsGPL570
794	gdsGDS1615	gdsGPL96	disease.state	Crohn's disease	normal	GDS1615	0	0.000869844	up	0.14583	0.221587	http://eh3.uc.edu/GenomicsPortals/analyzeExp_tl.jsp?exp=gdsGDS1615&db=gdsGPL96
4133	gdsGDS651	gdsGPL570	disease.state	ischemic	normal	GDS651	0	0.000983395	down	0.313801	0.126919	http://eh3.uc.edu/GenomicsPortals/analyzeExp_tl.jsp?exp=gdsGDS651&db=gdsGPL570
5959	gdsGDS3474	gdsGPL96	disease.state	control	LGMD2A	GDS3474	0	0.00102966	up	-0.0223143	0.22273	http://eh3.uc.edu/GenomicsPortals/analyzeExp_tl.jsp?exp=gdsGDS3474&db=gdsGPL96
5613	gdsGDS3516	gdsGPL570	disease.state	nodular lymphocyte-predominant Hodgkin lymphoma	normal centroblasts	GDS3516	1	0.001056	up	0.0524284	0.391741	http://eh3.uc.edu/GenomicsPortals/analyzeExp_tl.jsp?exp=gdsGDS3516&db=gdsGPL570
640	gdsGDS1956	gdsGPL96	disease.state	Calpain 3 mutation	normal	GDS1956	0	0.00109884	down	-0.389661	0.0788467	http://eh3.uc.edu/GenomicsPortals/analyzeExp_tl.jsp?exp=gdsGDS1956&db=gdsGPL96
5612	gdsGDS3516	gdsGPL570	disease.state	follicular lymphoma	T-cell rich B-cell lymphoma	GDS3516	1	0.00114795	down	0.0161256	0.372471	http://eh3.uc.edu/GenomicsPortals/analyzeExp_tl.jsp?exp=gdsGDS3516&db=gdsGPL570
4176	gdsGDS2855	gdsGPL97	disease.state	dysferlin mutation	juvenile dermatomyositis	GDS2855	0	0.00115977	down	NA	NA	http://eh3.uc.edu/GenomicsPortals/analyzeExp_tl.jsp?exp=gdsGDS2855&db=gdsGPL97
666	gdsGDS1956	gdsGPL96	disease.state	FKRP mutation	spastic paraplegia	GDS1956	0	0.00121133	down	0.406274	0.162356	http://eh3.uc.edu/GenomicsPortals/analyzeExp_tl.jsp?exp=gdsGDS1956&db=gdsGPL96
5622	gdsGDS3516	gdsGPL570	disease.state	normal centroblasts	normal plasma cells	GDS3516	1	0.00132267	down	-0.117063	0.194668	http://eh3.uc.edu/GenomicsPortals/analyzeExp_tl.jsp?exp=gdsGDS3516&db=gdsGPL570
5590	gdsGDS3516	gdsGPL570	disease.state	classical Hodgkin lymphoma	follicular lymphoma	GDS3516	1	0.00136796	up	-0.0177284	0.397786	http://eh3.uc.edu/GenomicsPortals/analyzeExp_tl.jsp?exp=gdsGDS3516&db=gdsGPL570
3939	gdsGDS2418	gdsGPL570	disease.state	control	vulvar intraepithelial neoplasia	GDS2418	1	0.00142664	up	64.7619	0.0536133	http://eh3.uc.edu/GenomicsPortals/analyzeExp_tl.jsp?exp=gdsGDS2418&db=gdsGPL570
3875	gdsGDS2609	gdsGPL570	disease.state	early onset colorectal cancer	healthy control	GDS2609	1	0.00185376	down	0.0471892	0.130599	http://eh3.uc.edu/GenomicsPortals/analyzeExp_tl.jsp?exp=gdsGDS2609&db=gdsGPL570
4137	gdsGDS2855	gdsGPL97	disease.state	acute quadriplegic myopathy	Duchenne muscular dystrophy	GDS2855	0	0.0021092	up	NA	NA	http://eh3.uc.edu/GenomicsPortals/analyzeExp_tl.jsp?exp=gdsGDS2855&db=gdsGPL97
5615	gdsGDS3516	gdsGPL570	disease.state	nodular lymphocyte-predominant Hodgkin lymphoma	normal memory B-cells	GDS3516	1	0.0021416	up	0.0357224	0.360137	http://eh3.uc.edu/GenomicsPortals/analyzeExp_tl.jsp?exp=gdsGDS3516&db=gdsGPL570
5627	gdsGDS3516	gdsGPL570	disease.state	normal centrocytes	T-cell rich B-cell lymphoma	GDS3516	1	0.00257214	up	0.0969406	0.331709	http://eh3.uc.edu/GenomicsPortals/analyzeExp_tl.jsp?exp=gdsGDS3516&db=gdsGPL570
5579	gdsGDS3516	gdsGPL570	disease.state	Burkitt lymphoma	classical Hodgkin lymphoma	GDS3516	1	0.00268495	up	0.112768	0.0294056	http://eh3.uc.edu/GenomicsPortals/analyzeExp_tl.jsp?exp=gdsGDS3516&db=gdsGPL570
4142	gdsGDS2855	gdsGPL97	disease.state	acute quadriplegic myopathy	normal	GDS2855	0	0.00269603	up	NA	NA	http://eh3.uc.edu/GenomicsPortals/analyzeExp_tl.jsp?exp=gdsGDS2855&db=gdsGPL97
5600	gdsGDS3516	gdsGPL570	disease.state	diffuse large B-cell lymphoma	normal centroblasts	GDS3516	1	0.00278166	down	-0.00343458	0.106846	http://eh3.uc.edu/GenomicsPortals/analyzeExp_tl.jsp?exp=gdsGDS3516&db=gdsGPL570
5585	gdsGDS3516	gdsGPL570	disease.state	Burkitt lymphoma	normal memory B-cells	GDS3516	1	0.0030106	up	0.0737362	0.0590262	http://eh3.uc.edu/GenomicsPortals/analyzeExp_tl.jsp?exp=gdsGDS3516&db=gdsGPL570
647	gdsGDS1956	gdsGPL96	disease.state	Duchenne muscular dystrophy	normal	GDS1956	0	0.00303504	down	-0.217873	0.400271	http://eh3.uc.edu/GenomicsPortals/analyzeExp_tl.jsp?exp=gdsGDS1956&db=gdsGPL96
5621	gdsGDS3516	gdsGPL570	disease.state	normal centroblasts	normal naive B-cells	GDS3516	1	0.00322143	up	-0.0399176	0.365875	http://eh3.uc.edu/GenomicsPortals/analyzeExp_tl.jsp?exp=gdsGDS3516&db=gdsGPL570
1129	gdsGDS505	gdsGPL96	disease.state	normal	RCC	GDS505	1	0.00329363	up	-0.0119444	0.386917	http://eh3.uc.edu/GenomicsPortals/analyzeExp_tl.jsp?exp=gdsGDS505&db=gdsGPL96
5968	gdsGDS3417	gdsGPL96	disease.state	long duration	short duration	GDS3417	0	0.00348507	down	0.143016	0.427052	http://eh3.uc.edu/GenomicsPortals/analyzeExp_tl.jsp?exp=gdsGDS3417&db=gdsGPL96
129	gdsGDS2736	gdsGPL96	disease.state	lipoma	synovial sarcoma	GDS2736	1	0.00380504	up	0.0251993	0.107109	http://eh3.uc.edu/GenomicsPortals/analyzeExp_tl.jsp?exp=gdsGDS2736&db=gdsGPL96
625	gdsGDS1956	gdsGPL96	disease.state	Becker muscular dystrophy	Calpain 3 mutation	GDS1956	0	0.00392636	up	0.554506	0.167308	http://eh3.uc.edu/GenomicsPortals/analyzeExp_tl.jsp?exp=gdsGDS1956&db=gdsGPL96
795	gdsGDS1615	gdsGPL96	disease.state	Crohn's disease	ulcerative colitis	GDS1615	0	0.00402082	up	0.123577	0.201639	http://eh3.uc.edu/GenomicsPortals/analyzeExp_tl.jsp?exp=gdsGDS1615&db=gdsGPL96
5616	gdsGDS3516	gdsGPL570	disease.state	nodular lymphocyte-predominant Hodgkin lymphoma	normal naive B-cells	GDS3516	1	0.00407222	up	0.0125108	0.195809	http://eh3.uc.edu/GenomicsPortals/analyzeExp_tl.jsp?exp=gdsGDS3516&db=gdsGPL570
4131	gdsGDS651	gdsGPL570	disease.state	idiopathic dilated	ischemic	GDS651	0	0.00417179	down	0.15404	0.0521581	http://eh3.uc.edu/GenomicsPortals/analyzeExp_tl.jsp?exp=gdsGDS651&db=gdsGPL570
5613	gdsGDS3516	gdsGPL570	disease.state	nodular lymphocyte-predominant Hodgkin lymphoma	normal centroblasts	GDS3516	1	0.00437733	down	0.0524284	0.391741	http://eh3.uc.edu/GenomicsPortals/analyzeExp_tl.jsp?exp=gdsGDS3516&db=gdsGPL570
646	gdsGDS1956	gdsGPL96	disease.state	Duchenne muscular dystrophy	juvenile dermatomyositis	GDS1956	0	0.00443874	down	0.417673	0.116381	http://eh3.uc.edu/GenomicsPortals/analyzeExp_tl.jsp?exp=gdsGDS1956&db=gdsGPL96
5614	gdsGDS3516	gdsGPL570	disease.state	nodular lymphocyte-predominant Hodgkin lymphoma	normal centrocytes	GDS3516	1	0.00449041	up	-0.0237891	0.187418	http://eh3.uc.edu/GenomicsPortals/analyzeExp_tl.jsp?exp=gdsGDS3516&db=gdsGPL570
638	gdsGDS1956	gdsGPL96	disease.state	Calpain 3 mutation	FKRP mutation	GDS1956	0	0.00476674	down	-0.499841	0.152717	http://eh3.uc.edu/GenomicsPortals/analyzeExp_tl.jsp?exp=gdsGDS1956&db=gdsGPL96
5611	gdsGDS3516	gdsGPL570	disease.state	follicular lymphoma	normal plasma cells	GDS3516	1	0.00514606	down	-0.12166	0.173233	http://eh3.uc.edu/GenomicsPortals/analyzeExp_tl.jsp?exp=gdsGDS3516&db=gdsGPL570
512	gdsGDS2153	gdsGPL96	disease.state	dermatomyositis	normal	GDS2153	0	0.00520353	up	-0.332802	0.132145	http://eh3.uc.edu/GenomicsPortals/analyzeExp_tl.jsp?exp=gdsGDS2153&db=gdsGPL96
1182	gdsGDS2842	gdsGPL91	disease.state	pT2	pT3	GDS2842	1	0.00538805	down	-1.09062	0.0529051	http://eh3.uc.edu/GenomicsPortals/analyzeExp_tl.jsp?exp=gdsGDS2842&db=gdsGPL91
4135	gdsGDS2855	gdsGPL97	disease.state	acute quadriplegic myopathy	Becker muscular dystrophy	GDS2855	0	0.00582198	up	NA	NA	http://eh3.uc.edu/GenomicsPortals/analyzeExp_tl.jsp?exp=gdsGDS2855&db=gdsGPL97
5587	gdsGDS3516	gdsGPL570	disease.state	Burkitt lymphoma	normal plasma cells	GDS3516	1	0.00588527	up	-0.0266205	0.0273893	http://eh3.uc.edu/GenomicsPortals/analyzeExp_tl.jsp?exp=gdsGDS3516&db=gdsGPL570
123	gdsGDS2736	gdsGPL96	disease.state	leiomyosarcoma	synovial sarcoma	GDS2736	1	0.00628821	up	0.15721	0.351119	http://eh3.uc.edu/GenomicsPortals/analyzeExp_tl.jsp?exp=gdsGDS2736&db=gdsGPL96
3918	gdsGDS2470	gdsGPL570	disease.state	neural tube defect	normal	GDS2470	0	0.00631545	down	-0.0240674	0.330338	http://eh3.uc.edu/GenomicsPortals/analyzeExp_tl.jsp?exp=gdsGDS2470&db=gdsGPL570
5586	gdsGDS3516	gdsGPL570	disease.state	Burkitt lymphoma	normal naive B-cells	GDS3516	1	0.00654991	up	0.0505246	0.077785	http://eh3.uc.edu/GenomicsPortals/analyzeExp_tl.jsp?exp=gdsGDS3516&db=gdsGPL570
5801	gdsGDS3318	gdsGPL570	disease.state	control	sickle cell disease	GDS3318	0	0.00658542	down	-0.0360595	0.274668	http://eh3.uc.edu/GenomicsPortals/analyzeExp_tl.jsp?exp=gdsGDS3318&db=gdsGPL570
122	gdsGDS2736	gdsGPL96	disease.state	leiomyosarcoma	myxoid liposarcoma	GDS2736	1	0.00693307	up	0.179265	0.273833	http://eh3.uc.edu/GenomicsPortals/analyzeExp_tl.jsp?exp=gdsGDS2736&db=gdsGPL96
4150	gdsGDS2855	gdsGPL97	disease.state	amyotophic lateral sclerosis	juvenile dermatomyositis	GDS2855	0	0.00698336	down	NA	NA	http://eh3.uc.edu/GenomicsPortals/analyzeExp_tl.jsp?exp=gdsGDS2855&db=gdsGPL97
3971	gdsGDS2250	gdsGPL570	disease.state	non-basal-like cancer	normal	GDS2250	1	0.00733397	up	0.32231	0.323047	http://eh3.uc.edu/GenomicsPortals/analyzeExp_tl.jsp?exp=gdsGDS2250&db=gdsGPL570
5893	gdsGDS2947	gdsGPL570	disease.state	adenoma	normal mucosa	GDS2947	1	0.00764962	up	-0.0928087	0.199286	http://eh3.uc.edu/GenomicsPortals/analyzeExp_tl.jsp?exp=gdsGDS2947&db=gdsGPL570
1133	gdsGDS484	gdsGPL96	disease.state	leiomyoma	normal	GDS484	0	0.0076975	down	0.327811	0.316112	http://eh3.uc.edu/GenomicsPortals/analyzeExp_tl.jsp?exp=gdsGDS484&db=gdsGPL96
4169	gdsGDS2855	gdsGPL97	disease.state	Duchenne muscular dystrophy	Emery-Dreifuss muscular dystrophy	GDS2855	0	0.00779767	down	NA	NA	http://eh3.uc.edu/GenomicsPortals/analyzeExp_tl.jsp?exp=gdsGDS2855&db=gdsGPL97
5621	gdsGDS3516	gdsGPL570	disease.state	normal centroblasts	normal naive B-cells	GDS3516	1	0.00786118	down	-0.0399176	0.365875	http://eh3.uc.edu/GenomicsPortals/analyzeExp_tl.jsp?exp=gdsGDS3516&db=gdsGPL570
1003	gdsGDS1067	gdsGPL96	disease.state	multiple myeloma	plasma cell leukemia	GDS1067	0	0.00847657	down	0.00710465	0.241684	http://eh3.uc.edu/GenomicsPortals/analyzeExp_tl.jsp?exp=gdsGDS1067&db=gdsGPL96
137	gdsGDS2736	gdsGPL96	disease.state	malignant peripheral nerve sheath tumor	myxoid liposarcoma	GDS2736	1	0.00903589	up	-0.452397	0.250246	http://eh3.uc.edu/GenomicsPortals/analyzeExp_tl.jsp?exp=gdsGDS2736&db=gdsGPL96
4136	gdsGDS2855	gdsGPL97	disease.state	acute quadriplegic myopathy	Calpain 3 mutation	GDS2855	0	0.0091797	up	NA	NA	http://eh3.uc.edu/GenomicsPortals/analyzeExp_tl.jsp?exp=gdsGDS2855&db=gdsGPL97
4171	gdsGDS2855	gdsGPL97	disease.state	Duchenne muscular dystrophy	juvenile dermatomyositis	GDS2855	0	0.00928963	down	NA	NA	http://eh3.uc.edu/GenomicsPortals/analyzeExp_tl.jsp?exp=gdsGDS2855&db=gdsGPL97
4174	gdsGDS2855	gdsGPL97	disease.state	dysferlin mutation	Emery-Dreifuss muscular dystrophy	GDS2855	0	0.00939945	down	NA	NA	http://eh3.uc.edu/GenomicsPortals/analyzeExp_tl.jsp?exp=gdsGDS2855&db=gdsGPL97
4344	gdsGDS1258	gdsGPL97	disease.state	normal	SCD with acute chest syndrome	GDS1258	0	0.0104246	down	NA	NA	http://eh3.uc.edu/GenomicsPortals/analyzeExp_tl.jsp?exp=gdsGDS1258&db=gdsGPL97
4193	gdsGDS2618	gdsGPL97	disease.state	non-tumorigenic cancer cell	normal	GDS2618	1	0.0108988	up	NA	NA	http://eh3.uc.edu/GenomicsPortals/analyzeExp_tl.jsp?exp=gdsGDS2618&db=gdsGPL97
903	gdsGDS1329	gdsGPL96	disease.state	apocrine tumor	basal tumor	GDS1329	1	0.0116955	up	0.0511369	0.695174	http://eh3.uc.edu/GenomicsPortals/analyzeExp_tl.jsp?exp=gdsGDS1329&db=gdsGPL96
607	gdsGDS1956	gdsGPL96	disease.state	acute quadriplegic myopathy	Duchenne muscular dystrophy	GDS1956	0	0.0121309	up	-0.642543	0.0301362	http://eh3.uc.edu/GenomicsPortals/analyzeExp_tl.jsp?exp=gdsGDS1956&db=gdsGPL96
4147	gdsGDS2855	gdsGPL97	disease.state	amyotophic lateral sclerosis	dysferlin mutation	GDS2855	0	0.0129108	up	NA	NA	http://eh3.uc.edu/GenomicsPortals/analyzeExp_tl.jsp?exp=gdsGDS2855&db=gdsGPL97
143	gdsGDS2736	gdsGPL96	disease.state	myxoid liposarcoma	synovial sarcoma	GDS2736	1	0.0131649	up	-0.0220552	0.51749	http://eh3.uc.edu/GenomicsPortals/analyzeExp_tl.jsp?exp=gdsGDS2736&db=gdsGPL96
5740	gdsGDS3463	gdsGPL570	disease.state	control	sepsis	GDS3463	0	0.013366	down	NA	NA	http://eh3.uc.edu/GenomicsPortals/analyzeExp_tl.jsp?exp=gdsGDS3463&db=gdsGPL570
4140	gdsGDS2855	gdsGPL97	disease.state	acute quadriplegic myopathy	FKRP mutation	GDS2855	0	0.0133742	up	NA	NA	http://eh3.uc.edu/GenomicsPortals/analyzeExp_tl.jsp?exp=gdsGDS2855&db=gdsGPL97
5631	gdsGDS3516	gdsGPL570	disease.state	normal naive B-cells	normal plasma cells	GDS3516	1	0.0135018	down	-0.0771451	0.129505	http://eh3.uc.edu/GenomicsPortals/analyzeExp_tl.jsp?exp=gdsGDS3516&db=gdsGPL570
3994	gdsGDS2118	gdsGPL570	disease.state	normal	refractory anemia	GDS2118	1	0.0138857	up	-0.0181523	0.368546	http://eh3.uc.edu/GenomicsPortals/analyzeExp_tl.jsp?exp=gdsGDS2118&db=gdsGPL570
5959	gdsGDS3474	gdsGPL96	disease.state	control	LGMD2A	GDS3474	0	0.0139083	down	-0.0223143	0.22273	http://eh3.uc.edu/GenomicsPortals/analyzeExp_tl.jsp?exp=gdsGDS3474&db=gdsGPL96
4177	gdsGDS2855	gdsGPL97	disease.state	dysferlin mutation	normal	GDS2855	0	0.013958	down	NA	NA	http://eh3.uc.edu/GenomicsPortals/analyzeExp_tl.jsp?exp=gdsGDS2855&db=gdsGPL97
3371	gdsGDS2860	gdsGPL570	disease.state	aldosterone-producing adenoma	control	GDS2860	1	0.0140418	down	0.167046	0.255668	http://eh3.uc.edu/GenomicsPortals/analyzeExp_tl.jsp?exp=gdsGDS2860&db=gdsGPL570
645	gdsGDS1956	gdsGPL96	disease.state	Duchenne muscular dystrophy	FKRP mutation	GDS1956	0	0.0141724	down	-0.328053	0.120112	http://eh3.uc.edu/GenomicsPortals/analyzeExp_tl.jsp?exp=gdsGDS1956&db=gdsGPL96
4134	gdsGDS2855	gdsGPL97	disease.state	acute quadriplegic myopathy	amyotophic lateral sclerosis	GDS2855	0	0.0147932	up	NA	NA	http://eh3.uc.edu/GenomicsPortals/analyzeExp_tl.jsp?exp=gdsGDS2855&db=gdsGPL97
883	gdsGDS1375	gdsGPL96	disease.state	malignant melanoma	normal	GDS1375	0	0.0157835	down	-0.4997	0.0118769	http://eh3.uc.edu/GenomicsPortals/analyzeExp_tl.jsp?exp=gdsGDS1375&db=gdsGPL96
4158	gdsGDS2855	gdsGPL97	disease.state	Becker muscular dystrophy	juvenile dermatomyositis	GDS2855	0	0.0164409	down	NA	NA	http://eh3.uc.edu/GenomicsPortals/analyzeExp_tl.jsp?exp=gdsGDS2855&db=gdsGPL97
963	gdsGDS1282	gdsGPL96	disease.state	clear cell sarcoma of the kidney	Wilms' tumor	GDS1282	1	0.0167098	down	-0.316375	0.13856	http://eh3.uc.edu/GenomicsPortals/analyzeExp_tl.jsp?exp=gdsGDS1282&db=gdsGPL96
4512	gdsGDS504	gdsGPL80	disease.state	normal	pulmonary arterial hypertension	GDS504	0	0.0167441	down	-0.341975	0.453647	http://eh3.uc.edu/GenomicsPortals/analyzeExp_tl.jsp?exp=gdsGDS504&db=gdsGPL80
669	gdsGDS1956	gdsGPL96	disease.state	normal	spastic paraplegia	GDS1956	0	0.0171052	down	0.296094	0.293532	http://eh3.uc.edu/GenomicsPortals/analyzeExp_tl.jsp?exp=gdsGDS1956&db=gdsGPL96
653	gdsGDS1956	gdsGPL96	disease.state	dysferlin mutation	normal	GDS1956	0	0.0176978	down	-0.0977834	0.0653106	http://eh3.uc.edu/GenomicsPortals/analyzeExp_tl.jsp?exp=gdsGDS1956&db=gdsGPL96
6069	gdsGDS3139	gdsGPL96	disease.state	cancer	normal	GDS3139	1	0.0189665	down	0.0869781	0.32721	http://eh3.uc.edu/GenomicsPortals/analyzeExp_tl.jsp?exp=gdsGDS3139&db=gdsGPL96
4165	gdsGDS2855	gdsGPL97	disease.state	Calpain 3 mutation	juvenile dermatomyositis	GDS2855	0	0.0189676	down	NA	NA	http://eh3.uc.edu/GenomicsPortals/analyzeExp_tl.jsp?exp=gdsGDS2855&db=gdsGPL97
966	gdsGDS1257	gdsGPL96	disease.state	normal	SCD with acute chest syndrome	GDS1257	0	0.0205271	up	-0.102719	0.511923	http://eh3.uc.edu/GenomicsPortals/analyzeExp_tl.jsp?exp=gdsGDS1257&db=gdsGPL96
655	gdsGDS1956	gdsGPL96	disease.state	Emery-Dreifuss muscular dystrophy	fascioscapulohumeral muscular dystrophy	GDS1956	0	0.0207045	down	-0.228212	0.250965	http://eh3.uc.edu/GenomicsPortals/analyzeExp_tl.jsp?exp=gdsGDS1956&db=gdsGPL96
643	gdsGDS1956	gdsGPL96	disease.state	Duchenne muscular dystrophy	Emery-Dreifuss muscular dystrophy	GDS1956	0	0.0221106	down	0.295154	0.218262	http://eh3.uc.edu/GenomicsPortals/analyzeExp_tl.jsp?exp=gdsGDS1956&db=gdsGPL96
1046	gdsGDS999	gdsGPL96	disease.state	acute rejection	no rejection	GDS999	0	0.0226867	down	-0.118577	0.52113	http://eh3.uc.edu/GenomicsPortals/analyzeExp_tl.jsp?exp=gdsGDS999&db=gdsGPL96
4139	gdsGDS2855	gdsGPL97	disease.state	acute quadriplegic myopathy	Emery-Dreifuss muscular dystrophy	GDS2855	0	0.0230103	up	NA	NA	http://eh3.uc.edu/GenomicsPortals/analyzeExp_tl.jsp?exp=gdsGDS2855&db=gdsGPL97
5617	gdsGDS3516	gdsGPL570	disease.state	nodular lymphocyte-predominant Hodgkin lymphoma	normal plasma cells	GDS3516	1	0.0230656	up	-0.0646343	0.208428	http://eh3.uc.edu/GenomicsPortals/analyzeExp_tl.jsp?exp=gdsGDS3516&db=gdsGPL570
650	gdsGDS1956	gdsGPL96	disease.state	dysferlin mutation	fascioscapulohumeral muscular dystrophy	GDS1956	0	0.0232254	down	0.187032	0.0500436	http://eh3.uc.edu/GenomicsPortals/analyzeExp_tl.jsp?exp=gdsGDS1956&db=gdsGPL96
4186	gdsGDS2855	gdsGPL97	disease.state	juvenile dermatomyositis	normal	GDS2855	0	0.023287	up	NA	NA	http://eh3.uc.edu/GenomicsPortals/analyzeExp_tl.jsp?exp=gdsGDS2855&db=gdsGPL97
3283	gdsGDS360	gdsGPL91	disease.state	docetaxel resistant tumor	docetaxel sensitive tumor	GDS360	1	0.0239118	down	-0.178302	0.344424	http://eh3.uc.edu/GenomicsPortals/analyzeExp_tl.jsp?exp=gdsGDS360&db=gdsGPL91
528	gdsGDS2084	gdsGPL96	disease.state	control	polycystic ovary syndrome	GDS2084	0	0.0239864	down	0.0635141	0.671661	http://eh3.uc.edu/GenomicsPortals/analyzeExp_tl.jsp?exp=gdsGDS2084&db=gdsGPL96
6214	gdsGDS2880	gdsGPL96	disease.state	normal	stage I cRCC	GDS2880	1	0.0247465	up	0.5157	0.049255	http://eh3.uc.edu/GenomicsPortals/analyzeExp_tl.jsp?exp=gdsGDS2880&db=gdsGPL96
6096	gdsGDS3115	gdsGPL96	disease.state	ischemic heart failure	non-ischemic heart failure	GDS3115	0	0.0248441	up	0.00957143	0.667466	http://eh3.uc.edu/GenomicsPortals/analyzeExp_tl.jsp?exp=gdsGDS3115&db=gdsGPL96
3988	gdsGDS2154	gdsGPL570	disease.state	healthy	inflammatory dilated cardiomyopathy	GDS2154	0	0.0250334	down	0.150229	0.22116	http://eh3.uc.edu/GenomicsPortals/analyzeExp_tl.jsp?exp=gdsGDS2154&db=gdsGPL570
515	gdsGDS2142	gdsGPL96	disease.state	normal	severe cystic fibrosis	GDS2142	0	0.0254309	down	0.198453	0.407066	http://eh3.uc.edu/GenomicsPortals/analyzeExp_tl.jsp?exp=gdsGDS2142&db=gdsGPL96
1017	gdsGDS1064	gdsGPL96	disease.state	acute myelomonocytic leukemia	AML without maturation	GDS1064	0	0.0255198	down	-0.470796	0.259539	http://eh3.uc.edu/GenomicsPortals/analyzeExp_tl.jsp?exp=gdsGDS1064&db=gdsGPL96
903	gdsGDS1329	gdsGPL96	disease.state	apocrine tumor	basal tumor	GDS1329	1	0.0264004	down	0.0511369	0.695174	http://eh3.uc.edu/GenomicsPortals/analyzeExp_tl.jsp?exp=gdsGDS1329&db=gdsGPL96
204	gdsGDS2493	gdsGPL96	disease.state	glucorticoid resistant	glucorticoid sensitive	GDS2493	1	0.0265323	up	-0.0468032	0.4082	http://eh3.uc.edu/GenomicsPortals/analyzeExp_tl.jsp?exp=gdsGDS2493&db=gdsGPL96
3819	gdsGDS2635	gdsGPL570	disease.state	invasive ductal carcinoma	lobular control	GDS2635	1	0.0267604	up	91.695	0.360751	http://eh3.uc.edu/GenomicsPortals/analyzeExp_tl.jsp?exp=gdsGDS2635&db=gdsGPL570
4194	gdsGDS2618	gdsGPL97	disease.state	non-tumorigenic cancer cell	tumorigenic cancer cell	GDS2618	1	0.0273273	up	NA	NA	http://eh3.uc.edu/GenomicsPortals/analyzeExp_tl.jsp?exp=gdsGDS2618&db=gdsGPL97
964	gdsGDS1282	gdsGPL96	disease.state	control	Wilms' tumor	GDS1282	1	0.0277697	up	-0.141452	0.500313	http://eh3.uc.edu/GenomicsPortals/analyzeExp_tl.jsp?exp=gdsGDS1282&db=gdsGPL96
134	gdsGDS2736	gdsGPL96	disease.state	malignant fibrous histiocytoma	synovial sarcoma	GDS2736	1	0.027941	up	-0.1607	0.332565	http://eh3.uc.edu/GenomicsPortals/analyzeExp_tl.jsp?exp=gdsGDS2736&db=gdsGPL96
5584	gdsGDS3516	gdsGPL570	disease.state	Burkitt lymphoma	normal centrocytes	GDS3516	1	0.0295455	up	0.0142248	0.0177172	http://eh3.uc.edu/GenomicsPortals/analyzeExp_tl.jsp?exp=gdsGDS3516&db=gdsGPL570
5984	gdsGDS3262	gdsGPL96	disease.state	Seminoma	Yolk sac tumor	GDS3262	1	0.0301094	down	0.0622143	0.367818	http://eh3.uc.edu/GenomicsPortals/analyzeExp_tl.jsp?exp=gdsGDS3262&db=gdsGPL96
5623	gdsGDS3516	gdsGPL570	disease.state	normal centroblasts	T-cell rich B-cell lymphoma	GDS3516	1	0.0310552	down	0.0207231	0.548389	http://eh3.uc.edu/GenomicsPortals/analyzeExp_tl.jsp?exp=gdsGDS3516&db=gdsGPL570
171	gdsGDS2617	gdsGPL96	disease.state	normal	tumorigenic cancer cell	GDS2617	1	0.0310654	up	0.590949	0.31058	http://eh3.uc.edu/GenomicsPortals/analyzeExp_tl.jsp?exp=gdsGDS2617&db=gdsGPL96
6094	gdsGDS3115	gdsGPL96	disease.state	control	ischemic heart failure	GDS3115	0	0.03222	down	-0.0749167	0.385831	http://eh3.uc.edu/GenomicsPortals/analyzeExp_tl.jsp?exp=gdsGDS3115&db=gdsGPL96
6324	gdsGDS2881	gdsGPL97	disease.state	stage I cRCC	stage II cRCC	GDS2881	1	0.0324068	up	NA	NA	http://eh3.uc.edu/GenomicsPortals/analyzeExp_tl.jsp?exp=gdsGDS2881&db=gdsGPL97
965	gdsGDS1257	gdsGPL96	disease.state	normal	SCD steady state	GDS1257	0	0.0336855	up	-0.0635997	0.63811	http://eh3.uc.edu/GenomicsPortals/analyzeExp_tl.jsp?exp=gdsGDS1257&db=gdsGPL96
5628	gdsGDS3516	gdsGPL570	disease.state	normal memory B-cells	normal naive B-cells	GDS3516	1	0.0339109	up	-0.0232116	0.361634	http://eh3.uc.edu/GenomicsPortals/analyzeExp_tl.jsp?exp=gdsGDS3516&db=gdsGPL570
502	gdsGDS2205	gdsGPL96	disease.state	dilated cardiomyopathy	non-failing	GDS2205	0	0.0339641	down	NA	NA	http://eh3.uc.edu/GenomicsPortals/analyzeExp_tl.jsp?exp=gdsGDS2205&db=gdsGPL96
635	gdsGDS1956	gdsGPL96	disease.state	Calpain 3 mutation	dysferlin mutation	GDS1956	0	0.0341663	down	-0.291878	0.216946	http://eh3.uc.edu/GenomicsPortals/analyzeExp_tl.jsp?exp=gdsGDS1956&db=gdsGPL96
7806	gdsGDS3297	gdsGPL5886	disease.state	stage IIIA	stage IIIC	GDS3297	1	0.0343456	up	0.0781048	0.857403	http://eh3.uc.edu/GenomicsPortals/analyzeExp_tl.jsp?exp=gdsGDS3297&db=gdsGPL5886
141	gdsGDS2736	gdsGPL96	disease.state	myxofibrosarcoma	synovial sarcoma	GDS2736	1	0.0351988	up	-0.0854897	0.307001	http://eh3.uc.edu/GenomicsPortals/analyzeExp_tl.jsp?exp=gdsGDS2736&db=gdsGPL96
139	gdsGDS2736	gdsGPL96	disease.state	malignant peripheral nerve sheath tumor	well-differentiated liposarcoma	GDS2736	1	0.0353582	up	-0.582591	0.362101	http://eh3.uc.edu/GenomicsPortals/analyzeExp_tl.jsp?exp=gdsGDS2736&db=gdsGPL96
3965	gdsGDS2374	gdsGPL570	disease.state	ACTH-dependent Cushing's syndrome	GIP-dependent Cushing's syndrome	GDS2374	1	0.0353774	down	-0.404113	0.275551	http://eh3.uc.edu/GenomicsPortals/analyzeExp_tl.jsp?exp=gdsGDS2374&db=gdsGPL570
4159	gdsGDS2855	gdsGPL97	disease.state	Becker muscular dystrophy	normal	GDS2855	0	0.0360526	down	NA	NA	http://eh3.uc.edu/GenomicsPortals/analyzeExp_tl.jsp?exp=gdsGDS2855&db=gdsGPL97
5602	gdsGDS3516	gdsGPL570	disease.state	diffuse large B-cell lymphoma	normal memory B-cells	GDS3516	1	0.0368864	up	-0.0201406	0.250138	http://eh3.uc.edu/GenomicsPortals/analyzeExp_tl.jsp?exp=gdsGDS3516&db=gdsGPL570
876	gdsGDS1392	gdsGPL96	disease.state	myelodysplastic syndrome	normal	GDS1392	0	0.0373431	up	0.0698122	0.562458	http://eh3.uc.edu/GenomicsPortals/analyzeExp_tl.jsp?exp=gdsGDS1392&db=gdsGPL96
5583	gdsGDS3516	gdsGPL570	disease.state	Burkitt lymphoma	normal centroblasts	GDS3516	1	0.0386387	up	0.0904422	0.037393	http://eh3.uc.edu/GenomicsPortals/analyzeExp_tl.jsp?exp=gdsGDS3516&db=gdsGPL570
6244	gdsGDS3576	gdsGPL571	disease.state	control	Diamond-Blackfan anaemia	GDS3576	1	0.0390124	down	0.0122143	0.229848	http://eh3.uc.edu/GenomicsPortals/analyzeExp_tl.jsp?exp=gdsGDS3576&db=gdsGPL571
1022	gdsGDS1064	gdsGPL96	disease.state	AML with maturation	AML without maturation	GDS1064	0	0.0394033	down	-0.397343	0.255928	http://eh3.uc.edu/GenomicsPortals/analyzeExp_tl.jsp?exp=gdsGDS1064&db=gdsGPL96
4180	gdsGDS2855	gdsGPL97	disease.state	Emery-Dreifuss muscular dystrophy	juvenile dermatomyositis	GDS2855	0	0.0395437	down	NA	NA	http://eh3.uc.edu/GenomicsPortals/analyzeExp_tl.jsp?exp=gdsGDS2855&db=gdsGPL97
50	gdsGDS2771	gdsGPL96	disease.state	cancer	no cancer	GDS2771	1	0.0397353	up	-0.0484269	0.0948398	http://eh3.uc.edu/GenomicsPortals/analyzeExp_tl.jsp?exp=gdsGDS2771&db=gdsGPL96
642	gdsGDS1956	gdsGPL96	disease.state	Duchenne muscular dystrophy	dysferlin mutation	GDS1956	0	0.0398073	down	-0.12009	0.0897678	http://eh3.uc.edu/GenomicsPortals/analyzeExp_tl.jsp?exp=gdsGDS1956&db=gdsGPL96
5604	gdsGDS3516	gdsGPL570	disease.state	diffuse large B-cell lymphoma	normal plasma cells	GDS3516	1	0.0401778	down	-0.120497	0.104174	http://eh3.uc.edu/GenomicsPortals/analyzeExp_tl.jsp?exp=gdsGDS3516&db=gdsGPL570
5003	gdsGDS2080	gdsGPL1708	disease.state	early onset preeclampsia	normal	GDS2080	0	0.0406509	up	0.0099	0.147558	http://eh3.uc.edu/GenomicsPortals/analyzeExp_tl.jsp?exp=gdsGDS2080&db=gdsGPL1708
5010	gdsGDS1235	gdsGPL2011	disease.state	B-ALL with MLL/AF4	T-ALL	GDS1235	0	0.0412522	up	NA	NA	http://eh3.uc.edu/GenomicsPortals/analyzeExp_tl.jsp?exp=gdsGDS1235&db=gdsGPL2011
601	gdsGDS1971	gdsGPL96	disease.state	complicated malaria	healthy	GDS1971	0	0.0422362	up	-0.128706	0.461756	http://eh3.uc.edu/GenomicsPortals/analyzeExp_tl.jsp?exp=gdsGDS1971&db=gdsGPL96
4037	gdsGDS1917	gdsGPL570	disease.state	control	schizophrenia	GDS1917	0	0.0425803	down	-0.0802065	0.451615	http://eh3.uc.edu/GenomicsPortals/analyzeExp_tl.jsp?exp=gdsGDS1917&db=gdsGPL570
514	gdsGDS2142	gdsGPL96	disease.state	mild cystic fibrosis	severe cystic fibrosis	GDS2142	0	0.0430071	down	0.478782	0.25471	http://eh3.uc.edu/GenomicsPortals/analyzeExp_tl.jsp?exp=gdsGDS2142&db=gdsGPL96
9	gdsGDS2941	gdsGPL96	disease.state	control	Down syndrome	GDS2941	1	0.0437042	down	0.149181	0.0910456	http://eh3.uc.edu/GenomicsPortals/analyzeExp_tl.jsp?exp=gdsGDS2941&db=gdsGPL96
624	gdsGDS1956	gdsGPL96	disease.state	amyotophic lateral sclerosis	spastic paraplegia	GDS1956	0	0.045027	down	-0.16734	0.294014	http://eh3.uc.edu/GenomicsPortals/analyzeExp_tl.jsp?exp=gdsGDS1956&db=gdsGPL96
3818	gdsGDS2635	gdsGPL570	disease.state	invasive ductal carcinoma	invasive lobular carcinoma	GDS2635	1	0.0453569	up	172.277	0.508335	http://eh3.uc.edu/GenomicsPortals/analyzeExp_tl.jsp?exp=gdsGDS2635&db=gdsGPL570
6333	gdsGDS3092	gdsGPL2895	disease.state	control	endometriosis	GDS3092	1	0.0467834	up	88.0352	1.74643e-06	http://eh3.uc.edu/GenomicsPortals/analyzeExp_tl.jsp?exp=gdsGDS3092&db=gdsGPL2895
4102	gdsGDS1439	gdsGPL570	disease.state	benign	metastatic	GDS1439	1	0.0475655	up	0.565872	0.0832554	http://eh3.uc.edu/GenomicsPortals/analyzeExp_tl.jsp?exp=gdsGDS1439&db=gdsGPL570
5582	gdsGDS3516	gdsGPL570	disease.state	Burkitt lymphoma	nodular lymphocyte-predominant Hodgkin lymphoma	GDS3516	1	0.0483201	down	0.0380138	0.0751867	http://eh3.uc.edu/GenomicsPortals/analyzeExp_tl.jsp?exp=gdsGDS3516&db=gdsGPL570
230	gdsGDS2397	gdsGPL96	disease.state	idiopathic myelofibrosis	normal	GDS2397	0	0.0484587	up	-1.35714	0.333415	http://eh3.uc.edu/GenomicsPortals/analyzeExp_tl.jsp?exp=gdsGDS2397&db=gdsGPL96
4144	gdsGDS2855	gdsGPL97	disease.state	amyotophic lateral sclerosis	Becker muscular dystrophy	GDS2855	0	0.0486111	up	NA	NA	http://eh3.uc.edu/GenomicsPortals/analyzeExp_tl.jsp?exp=gdsGDS2855&db=gdsGPL97
5589	gdsGDS3516	gdsGPL570	disease.state	classical Hodgkin lymphoma	diffuse large B-cell lymphoma	GDS3516	1	0.0489603	down	-0.0188914	0.27104	http://eh3.uc.edu/GenomicsPortals/analyzeExp_tl.jsp?exp=gdsGDS3516&db=gdsGPL570
626	gdsGDS1956	gdsGPL96	disease.state	Becker muscular dystrophy	Duchenne muscular dystrophy	GDS1956	0	0.0498782	up	0.382719	0.147189	http://eh3.uc.edu/GenomicsPortals/analyzeExp_tl.jsp?exp=gdsGDS1956&db=gdsGPL96
5603	gdsGDS3516	gdsGPL570	disease.state	diffuse large B-cell lymphoma	normal naive B-cells	GDS3516	1	0.0499324	up	-0.0433522	0.123312	http://eh3.uc.edu/GenomicsPortals/analyzeExp_tl.jsp?exp=gdsGDS3516&db=gdsGPL570
4145	gdsGDS2855	gdsGPL97	disease.state	amyotophic lateral sclerosis	Calpain 3 mutation	GDS2855	0	0.0502492	up	NA	NA	http://eh3.uc.edu/GenomicsPortals/analyzeExp_tl.jsp?exp=gdsGDS2855&db=gdsGPL97
4146	gdsGDS2855	gdsGPL97	disease.state	amyotophic lateral sclerosis	Duchenne muscular dystrophy	GDS2855	0	0.051156	up	NA	NA	http://eh3.uc.edu/GenomicsPortals/analyzeExp_tl.jsp?exp=gdsGDS2855&db=gdsGPL97
7686	gdsGDS3646	gdsGPL6104	disease.state	celiac disease	healthy control	GDS3646	0	0.0517909	down	-0.00567273	0.71388	http://eh3.uc.edu/GenomicsPortals/analyzeExp_tl.jsp?exp=gdsGDS3646&db=gdsGPL6104
230	gdsGDS2397	gdsGPL96	disease.state	idiopathic myelofibrosis	normal	GDS2397	0	0.0519347	down	-1.35714	0.333415	http://eh3.uc.edu/GenomicsPortals/analyzeExp_tl.jsp?exp=gdsGDS2397&db=gdsGPL96
4593	gdsGDS2342	gdsGPL201	disease.state	chronic-phase CML	normal	GDS2342	0	0.0520656	up	-0.170611	0.0115659	http://eh3.uc.edu/GenomicsPortals/analyzeExp_tl.jsp?exp=gdsGDS2342&db=gdsGPL201
1002	gdsGDS1067	gdsGPL96	disease.state	monoclonal gammopathy of undetermined significance	plasma cell leukemia	GDS1067	0	0.0529683	down	0.423702	0.243916	http://eh3.uc.edu/GenomicsPortals/analyzeExp_tl.jsp?exp=gdsGDS1067&db=gdsGPL96
639	gdsGDS1956	gdsGPL96	disease.state	Calpain 3 mutation	juvenile dermatomyositis	GDS1956	0	0.0546592	down	0.245885	0.0925364	http://eh3.uc.edu/GenomicsPortals/analyzeExp_tl.jsp?exp=gdsGDS1956&db=gdsGPL96
627	gdsGDS1956	gdsGPL96	disease.state	Becker muscular dystrophy	dysferlin mutation	GDS1956	0	0.0555196	up	0.262629	0.470457	http://eh3.uc.edu/GenomicsPortals/analyzeExp_tl.jsp?exp=gdsGDS1956&db=gdsGPL96
602	gdsGDS1971	gdsGPL96	disease.state	complicated malaria	uncomplicated malaria	GDS1971	0	0.0555642	down	0.123578	0.600513	http://eh3.uc.edu/GenomicsPortals/analyzeExp_tl.jsp?exp=gdsGDS1971&db=gdsGPL96
140	gdsGDS2736	gdsGPL96	disease.state	myxofibrosarcoma	myxoid liposarcoma	GDS2736	1	0.0579234	down	-0.0634345	0.253689	http://eh3.uc.edu/GenomicsPortals/analyzeExp_tl.jsp?exp=gdsGDS2736&db=gdsGPL96
5620	gdsGDS3516	gdsGPL570	disease.state	normal centroblasts	normal memory B-cells	GDS3516	1	0.058525	down	-0.016706	0.538862	http://eh3.uc.edu/GenomicsPortals/analyzeExp_tl.jsp?exp=gdsGDS3516&db=gdsGPL570
5633	gdsGDS3516	gdsGPL570	disease.state	normal plasma cells	T-cell rich B-cell lymphoma	GDS3516	1	0.0590844	up	0.137786	0.289558	http://eh3.uc.edu/GenomicsPortals/analyzeExp_tl.jsp?exp=gdsGDS3516&db=gdsGPL570
4103	gdsGDS1439	gdsGPL570	disease.state	benign	primary	GDS1439	1	0.0598934	up	-0.212593	0.436008	http://eh3.uc.edu/GenomicsPortals/analyzeExp_tl.jsp?exp=gdsGDS1439&db=gdsGPL570
4178	gdsGDS2855	gdsGPL97	disease.state	dysferlin mutation	spastic paraplegia	GDS2855	0	0.0605665	down	NA	NA	http://eh3.uc.edu/GenomicsPortals/analyzeExp_tl.jsp?exp=gdsGDS2855&db=gdsGPL97
5596	gdsGDS3516	gdsGPL570	disease.state	classical Hodgkin lymphoma	normal plasma cells	GDS3516	1	0.0605704	down	-0.139389	0.105578	http://eh3.uc.edu/GenomicsPortals/analyzeExp_tl.jsp?exp=gdsGDS3516&db=gdsGPL570
4041	gdsGDS1732	gdsGPL570	disease.state	normal	papillary thyroid cancer	GDS1732	1	0.0607915	up	-0.104255	0.16966	http://eh3.uc.edu/GenomicsPortals/analyzeExp_tl.jsp?exp=gdsGDS1732&db=gdsGPL570
5625	gdsGDS3516	gdsGPL570	disease.state	normal centrocytes	normal naive B-cells	GDS3516	1	0.0619694	down	0.0362998	0.195933	http://eh3.uc.edu/GenomicsPortals/analyzeExp_tl.jsp?exp=gdsGDS3516&db=gdsGPL570
4195	gdsGDS2618	gdsGPL97	disease.state	normal	tumorigenic cancer cell	GDS2618	1	0.0630807	up	NA	NA	http://eh3.uc.edu/GenomicsPortals/analyzeExp_tl.jsp?exp=gdsGDS2618&db=gdsGPL97
5561	gdsGDS3615	gdsGPL570	disease.state	convalescence	exacerbation	GDS3615	0	0.0632163	down	0.0278532	0.421908	http://eh3.uc.edu/GenomicsPortals/analyzeExp_tl.jsp?exp=gdsGDS3615&db=gdsGPL570
504	gdsGDS2200	gdsGPL96	disease.state	actinic keratosis	normal	GDS2200	1	0.0635709	down	0.172676	0.236146	http://eh3.uc.edu/GenomicsPortals/analyzeExp_tl.jsp?exp=gdsGDS2200&db=gdsGPL96
913	gdsGDS1321	gdsGPL96	disease.state	Barrett's esophagus	normal	GDS1321	1	0.065835	up	-0.374751	0.136266	http://eh3.uc.edu/GenomicsPortals/analyzeExp_tl.jsp?exp=gdsGDS1321&db=gdsGPL96
5588	gdsGDS3516	gdsGPL570	disease.state	Burkitt lymphoma	T-cell rich B-cell lymphoma	GDS3516	1	0.0661467	up	0.111165	0.133372	http://eh3.uc.edu/GenomicsPortals/analyzeExp_tl.jsp?exp=gdsGDS3516&db=gdsGPL570
1415	gdsGDS1112	gdsGPL91	disease.state	glaucoma	normal	GDS1112	0	0.0667104	down	-0.279256	0.470992	http://eh3.uc.edu/GenomicsPortals/analyzeExp_tl.jsp?exp=gdsGDS1112&db=gdsGPL91
620	gdsGDS1956	gdsGPL96	disease.state	amyotophic lateral sclerosis	fascioscapulohumeral muscular dystrophy	GDS1956	0	0.0691333	down	-0.178618	0.169697	http://eh3.uc.edu/GenomicsPortals/analyzeExp_tl.jsp?exp=gdsGDS1956&db=gdsGPL96
5912	gdsGDS3711	gdsGPL96	disease.state	asthma atopic	healthy non-atopic	GDS3711	0	0.0700575	down	0.0743855	0.0156438	http://eh3.uc.edu/GenomicsPortals/analyzeExp_tl.jsp?exp=gdsGDS3711&db=gdsGPL96
3820	gdsGDS2635	gdsGPL570	disease.state	invasive lobular carcinoma	lobular control	GDS2635	1	0.0708795	down	-80.5821	0.514295	http://eh3.uc.edu/GenomicsPortals/analyzeExp_tl.jsp?exp=gdsGDS2635&db=gdsGPL570
606	gdsGDS1956	gdsGPL96	disease.state	acute quadriplegic myopathy	Calpain 3 mutation	GDS1956	0	0.0715246	up	-0.470755	0.101677	http://eh3.uc.edu/GenomicsPortals/analyzeExp_tl.jsp?exp=gdsGDS1956&db=gdsGPL96
102	gdsGDS2736	gdsGPL96	disease.state	dedifferentiated liposarcoma	leiomyosarcoma	GDS2736	1	0.0722822	down	-0.339135	0.284161	http://eh3.uc.edu/GenomicsPortals/analyzeExp_tl.jsp?exp=gdsGDS2736&db=gdsGPL96
5600	gdsGDS3516	gdsGPL570	disease.state	diffuse large B-cell lymphoma	normal centroblasts	GDS3516	1	0.07528	up	-0.00343458	0.106846	http://eh3.uc.edu/GenomicsPortals/analyzeExp_tl.jsp?exp=gdsGDS3516&db=gdsGPL570
3994	gdsGDS2118	gdsGPL570	disease.state	normal	refractory anemia	GDS2118	1	0.0755205	down	-0.0181523	0.368546	http://eh3.uc.edu/GenomicsPortals/analyzeExp_tl.jsp?exp=gdsGDS2118&db=gdsGPL570
6215	gdsGDS2880	gdsGPL96	disease.state	normal	stage II cRCC	GDS2880	1	0.0767623	up	0.206206	0.103957	http://eh3.uc.edu/GenomicsPortals/analyzeExp_tl.jsp?exp=gdsGDS2880&db=gdsGPL96
4503	gdsGDS670	gdsGPL80	disease.state	AAT deficiency-related emphysema	normal	GDS670	0	0.0768182	down	NA	NA	http://eh3.uc.edu/GenomicsPortals/analyzeExp_tl.jsp?exp=gdsGDS670&db=gdsGPL80
5580	gdsGDS3516	gdsGPL570	disease.state	Burkitt lymphoma	diffuse large B-cell lymphoma	GDS3516	1	0.0780734	up	0.0938768	0.0906109	http://eh3.uc.edu/GenomicsPortals/analyzeExp_tl.jsp?exp=gdsGDS3516&db=gdsGPL570
1013	gdsGDS1064	gdsGPL96	disease.state	acute monoblastic/moncytic leukemia	AML without maturation	GDS1064	0	0.0792748	down	-0.419975	0.176885	http://eh3.uc.edu/GenomicsPortals/analyzeExp_tl.jsp?exp=gdsGDS1064&db=gdsGPL96
4854	gdsGDS610	gdsGPL93	disease.state	Duchenne muscular dystrophy	normal	GDS610	0	0.0798432	down	NA	NA	http://eh3.uc.edu/GenomicsPortals/analyzeExp_tl.jsp?exp=gdsGDS610&db=gdsGPL93
4104	gdsGDS1439	gdsGPL570	disease.state	metastatic	primary	GDS1439	1	0.0808108	down	-0.778465	0.0442028	http://eh3.uc.edu/GenomicsPortals/analyzeExp_tl.jsp?exp=gdsGDS1439&db=gdsGPL570
4183	gdsGDS2855	gdsGPL97	disease.state	FKRP mutation	juvenile dermatomyositis	GDS2855	0	0.0842849	down	NA	NA	http://eh3.uc.edu/GenomicsPortals/analyzeExp_tl.jsp?exp=gdsGDS2855&db=gdsGPL97
6304	gdsGDS3475	gdsGPL97	disease.state	control	LGMD2A	GDS3475	0	0.0908528	up	NA	NA	http://eh3.uc.edu/GenomicsPortals/analyzeExp_tl.jsp?exp=gdsGDS3475&db=gdsGPL97
4179	gdsGDS2855	gdsGPL97	disease.state	Emery-Dreifuss muscular dystrophy	FKRP mutation	GDS2855	0	0.0920277	up	NA	NA	http://eh3.uc.edu/GenomicsPortals/analyzeExp_tl.jsp?exp=gdsGDS2855&db=gdsGPL97
4156	gdsGDS2855	gdsGPL97	disease.state	Becker muscular dystrophy	Emery-Dreifuss muscular dystrophy	GDS2855	0	0.092156	down	NA	NA	http://eh3.uc.edu/GenomicsPortals/analyzeExp_tl.jsp?exp=gdsGDS2855&db=gdsGPL97
5901	gdsGDS2795	gdsGPL570	disease.state	neurofibrillary tangle	normal	GDS2795	0	0.0939088	down	0.105788	0.403751	http://eh3.uc.edu/GenomicsPortals/analyzeExp_tl.jsp?exp=gdsGDS2795&db=gdsGPL570
4143	gdsGDS2855	gdsGPL97	disease.state	acute quadriplegic myopathy	spastic paraplegia	GDS2855	0	0.0956693	up	NA	NA	http://eh3.uc.edu/GenomicsPortals/analyzeExp_tl.jsp?exp=gdsGDS2855&db=gdsGPL97
107	gdsGDS2736	gdsGPL96	disease.state	dedifferentiated liposarcoma	myxoid liposarcoma	GDS2736	1	0.0957066	down	-0.15987	0.112704	http://eh3.uc.edu/GenomicsPortals/analyzeExp_tl.jsp?exp=gdsGDS2736&db=gdsGPL96
663	gdsGDS1956	gdsGPL96	disease.state	fascioscapulohumeral muscular dystrophy	spastic paraplegia	GDS1956	0	0.0963104	down	0.0112782	0.259757	http://eh3.uc.edu/GenomicsPortals/analyzeExp_tl.jsp?exp=gdsGDS1956&db=gdsGPL96
1179	gdsGDS2842	gdsGPL91	disease.state	normal	pT3	GDS2842	1	0.0966492	down	-1.44827	0.0541272	http://eh3.uc.edu/GenomicsPortals/analyzeExp_tl.jsp?exp=gdsGDS2842&db=gdsGPL91
659	gdsGDS1956	gdsGPL96	disease.state	Emery-Dreifuss muscular dystrophy	spastic paraplegia	GDS1956	0	0.0969815	down	-0.216934	0.249318	http://eh3.uc.edu/GenomicsPortals/analyzeExp_tl.jsp?exp=gdsGDS1956&db=gdsGPL96
652	gdsGDS1956	gdsGPL96	disease.state	dysferlin mutation	juvenile dermatomyositis	GDS1956	0	0.0971888	down	0.537763	0.018006	http://eh3.uc.edu/GenomicsPortals/analyzeExp_tl.jsp?exp=gdsGDS1956&db=gdsGPL96
4172	gdsGDS2855	gdsGPL97	disease.state	Duchenne muscular dystrophy	normal	GDS2855	0	0.0987443	down	NA	NA	http://eh3.uc.edu/GenomicsPortals/analyzeExp_tl.jsp?exp=gdsGDS2855&db=gdsGPL97
5549	gdsGDS3669	gdsGPL570	disease.state	control	heterozygous FH	GDS3669	0	0.0992226	up	-0.0414869	0.551478	http://eh3.uc.edu/GenomicsPortals/analyzeExp_tl.jsp?exp=gdsGDS3669&db=gdsGPL570
7705	gdsGDS2447	gdsGPL1426	disease.state	control	nicotine dependence	GDS2447	0	0.100364	up	0.00738889	0.872457	http://eh3.uc.edu/GenomicsPortals/analyzeExp_tl.jsp?exp=gdsGDS2447&db=gdsGPL1426
6294	gdsGDS3192	gdsGPL8300	disease.state	control	rheumatoid arthritis	GDS3192	0	0.101009	down	-0.265624	0.604377	http://eh3.uc.edu/GenomicsPortals/analyzeExp_tl.jsp?exp=gdsGDS3192&db=gdsGPL8300
4234	gdsGDS2143	gdsGPL97	disease.state	mild cystic fibrosis	normal	GDS2143	0	0.10104	down	NA	NA	http://eh3.uc.edu/GenomicsPortals/analyzeExp_tl.jsp?exp=gdsGDS2143&db=gdsGPL97
5974	gdsGDS3292	gdsGPL96	disease.state	high-grade squamous intraepithelial lesion	invasive squamous cell carcinoma	GDS3292	1	0.101523	down	0.388721	0.0346528	http://eh3.uc.edu/GenomicsPortals/analyzeExp_tl.jsp?exp=gdsGDS3292&db=gdsGPL96
5869	gdsGDS3060	gdsGPL570	disease.state	control	endometriosis	GDS3060	0	0.102145	down	10.9228	0.243418	http://eh3.uc.edu/GenomicsPortals/analyzeExp_tl.jsp?exp=gdsGDS3060&db=gdsGPL570
5594	gdsGDS3516	gdsGPL570	disease.state	classical Hodgkin lymphoma	normal memory B-cells	GDS3516	1	0.103043	up	-0.039032	0.395068	http://eh3.uc.edu/GenomicsPortals/analyzeExp_tl.jsp?exp=gdsGDS3516&db=gdsGPL570
5593	gdsGDS3516	gdsGPL570	disease.state	classical Hodgkin lymphoma	normal centrocytes	GDS3516	1	0.10311	up	-0.0985434	0.242775	http://eh3.uc.edu/GenomicsPortals/analyzeExp_tl.jsp?exp=gdsGDS3516&db=gdsGPL570
4155	gdsGDS2855	gdsGPL97	disease.state	Becker muscular dystrophy	dysferlin mutation	GDS2855	0	0.105163	up	NA	NA	http://eh3.uc.edu/GenomicsPortals/analyzeExp_tl.jsp?exp=gdsGDS2855&db=gdsGPL97
103	gdsGDS2736	gdsGPL96	disease.state	dedifferentiated liposarcoma	lipoma	GDS2736	1	0.106094	down	-0.207125	0.541227	http://eh3.uc.edu/GenomicsPortals/analyzeExp_tl.jsp?exp=gdsGDS2736&db=gdsGPL96
1247	gdsGDS2048	gdsGPL91	disease.state	acute rotavirus infection	convalescence phase	GDS2048	0	0.106125	up	-0.0575894	0.663205	http://eh3.uc.edu/GenomicsPortals/analyzeExp_tl.jsp?exp=gdsGDS2048&db=gdsGPL91
5594	gdsGDS3516	gdsGPL570	disease.state	classical Hodgkin lymphoma	normal memory B-cells	GDS3516	1	0.106578	down	-0.039032	0.395068	http://eh3.uc.edu/GenomicsPortals/analyzeExp_tl.jsp?exp=gdsGDS3516&db=gdsGPL570
5596	gdsGDS3516	gdsGPL570	disease.state	classical Hodgkin lymphoma	normal plasma cells	GDS3516	1	0.106597	up	-0.139389	0.105578	http://eh3.uc.edu/GenomicsPortals/analyzeExp_tl.jsp?exp=gdsGDS3516&db=gdsGPL570
128	gdsGDS2736	gdsGPL96	disease.state	lipoma	myxoid liposarcoma	GDS2736	1	0.106838	up	0.0472545	0.227686	http://eh3.uc.edu/GenomicsPortals/analyzeExp_tl.jsp?exp=gdsGDS2736&db=gdsGPL96
5630	gdsGDS3516	gdsGPL570	disease.state	normal memory B-cells	T-cell rich B-cell lymphoma	GDS3516	1	0.107375	down	0.0374291	0.501444	http://eh3.uc.edu/GenomicsPortals/analyzeExp_tl.jsp?exp=gdsGDS3516&db=gdsGPL570
651	gdsGDS1956	gdsGPL96	disease.state	dysferlin mutation	FKRP mutation	GDS1956	0	0.110037	down	-0.207964	0.210309	http://eh3.uc.edu/GenomicsPortals/analyzeExp_tl.jsp?exp=gdsGDS1956&db=gdsGPL96
5632	gdsGDS3516	gdsGPL570	disease.state	normal naive B-cells	T-cell rich B-cell lymphoma	GDS3516	1	0.110451	down	0.0606408	0.470825	http://eh3.uc.edu/GenomicsPortals/analyzeExp_tl.jsp?exp=gdsGDS3516&db=gdsGPL570
3997	gdsGDS2118	gdsGPL570	disease.state	refractory anemia	refractory anemia with excess blasts	GDS2118	1	0.110952	up	-0.00410295	0.295511	http://eh3.uc.edu/GenomicsPortals/analyzeExp_tl.jsp?exp=gdsGDS2118&db=gdsGPL570
632	gdsGDS1956	gdsGPL96	disease.state	Becker muscular dystrophy	normal	GDS1956	0	0.114522	up	0.164845	0.165824	http://eh3.uc.edu/GenomicsPortals/analyzeExp_tl.jsp?exp=gdsGDS1956&db=gdsGPL96
4907	gdsGDS2696	gdsGPL2507	disease.state	normal	teratozoospermia	GDS2696	0	0.115367	up	77.3975	0.122267	http://eh3.uc.edu/GenomicsPortals/analyzeExp_tl.jsp?exp=gdsGDS2696&db=gdsGPL2507
5553	gdsGDS3668	gdsGPL570	disease.state	control	homozygous FH	GDS3668	0	0.115827	down	0.0660014	0.0844344	http://eh3.uc.edu/GenomicsPortals/analyzeExp_tl.jsp?exp=gdsGDS3668&db=gdsGPL570
5619	gdsGDS3516	gdsGPL570	disease.state	normal centroblasts	normal centrocytes	GDS3516	1	0.116535	up	-0.0762175	0.26995	http://eh3.uc.edu/GenomicsPortals/analyzeExp_tl.jsp?exp=gdsGDS3516&db=gdsGPL570
3875	gdsGDS2609	gdsGPL570	disease.state	early onset colorectal cancer	healthy control	GDS2609	1	0.117428	up	0.0471892	0.130599	http://eh3.uc.edu/GenomicsPortals/analyzeExp_tl.jsp?exp=gdsGDS2609&db=gdsGPL570
5604	gdsGDS3516	gdsGPL570	disease.state	diffuse large B-cell lymphoma	normal plasma cells	GDS3516	1	0.119542	up	-0.120497	0.104174	http://eh3.uc.edu/GenomicsPortals/analyzeExp_tl.jsp?exp=gdsGDS3516&db=gdsGPL570
4163	gdsGDS2855	gdsGPL97	disease.state	Calpain 3 mutation	Emery-Dreifuss muscular dystrophy	GDS2855	0	0.119768	down	NA	NA	http://eh3.uc.edu/GenomicsPortals/analyzeExp_tl.jsp?exp=gdsGDS2855&db=gdsGPL97
6292	gdsGDS3345	gdsGPL8300	disease.state	control	schizophrenia	GDS3345	0	0.120563	down	-0.0498833	0.511587	http://eh3.uc.edu/GenomicsPortals/analyzeExp_tl.jsp?exp=gdsGDS3345&db=gdsGPL8300
3995	gdsGDS2118	gdsGPL570	disease.state	normal	refractory anemia with excess blasts	GDS2118	1	0.122384	up	-0.0222553	0.567054	http://eh3.uc.edu/GenomicsPortals/analyzeExp_tl.jsp?exp=gdsGDS2118&db=gdsGPL570
4896	gdsGDS611	gdsGPL94	disease.state	Duchenne muscular dystrophy	normal	GDS611	0	0.122439	up	NA	NA	http://eh3.uc.edu/GenomicsPortals/analyzeExp_tl.jsp?exp=gdsGDS611&db=gdsGPL94
5634	gdsGDS3501	gdsGPL570	disease.state	metachronous metastasis	synchronous metastasis	GDS3501	1	0.123714	down	0.220231	0.415762	http://eh3.uc.edu/GenomicsPortals/analyzeExp_tl.jsp?exp=gdsGDS3501&db=gdsGPL570
877	gdsGDS1390	gdsGPL96	disease.state	androgen-dependent prostate cancer	androgen-independent prostate cancer	GDS1390	1	0.124582	up	-0.103907	0.265007	http://eh3.uc.edu/GenomicsPortals/analyzeExp_tl.jsp?exp=gdsGDS1390&db=gdsGPL96
6229	gdsGDS2865	gdsGPL96	disease.state	highly metastatic	poorly metastatic	GDS2865	1	0.131903	up	0.0222127	0.596444	http://eh3.uc.edu/GenomicsPortals/analyzeExp_tl.jsp?exp=gdsGDS2865&db=gdsGPL96
1248	gdsGDS2048	gdsGPL91	disease.state	acute rotavirus infection	healthy	GDS2048	0	0.132656	up	0.0713277	0.268002	http://eh3.uc.edu/GenomicsPortals/analyzeExp_tl.jsp?exp=gdsGDS2048&db=gdsGPL91
4343	gdsGDS1258	gdsGPL97	disease.state	normal	SCD steady state	GDS1258	0	0.132842	down	NA	NA	http://eh3.uc.edu/GenomicsPortals/analyzeExp_tl.jsp?exp=gdsGDS1258&db=gdsGPL97
3819	gdsGDS2635	gdsGPL570	disease.state	invasive ductal carcinoma	lobular control	GDS2635	1	0.134827	down	91.695	0.360751	http://eh3.uc.edu/GenomicsPortals/analyzeExp_tl.jsp?exp=gdsGDS2635&db=gdsGPL570
3816	gdsGDS2635	gdsGPL570	disease.state	ductal control	invasive lobular carcinoma	GDS2635	1	0.136006	up	64.8529	0.485698	http://eh3.uc.edu/GenomicsPortals/analyzeExp_tl.jsp?exp=gdsGDS2635&db=gdsGPL570
5627	gdsGDS3516	gdsGPL570	disease.state	normal centrocytes	T-cell rich B-cell lymphoma	GDS3516	1	0.136198	down	0.0969406	0.331709	http://eh3.uc.edu/GenomicsPortals/analyzeExp_tl.jsp?exp=gdsGDS3516&db=gdsGPL570
636	gdsGDS1956	gdsGPL96	disease.state	Calpain 3 mutation	Emery-Dreifuss muscular dystrophy	GDS1956	0	0.136293	down	0.123366	0.173915	http://eh3.uc.edu/GenomicsPortals/analyzeExp_tl.jsp?exp=gdsGDS1956&db=gdsGPL96
5583	gdsGDS3516	gdsGPL570	disease.state	Burkitt lymphoma	normal centroblasts	GDS3516	1	0.138485	down	0.0904422	0.037393	http://eh3.uc.edu/GenomicsPortals/analyzeExp_tl.jsp?exp=gdsGDS3516&db=gdsGPL570
4149	gdsGDS2855	gdsGPL97	disease.state	amyotophic lateral sclerosis	FKRP mutation	GDS2855	0	0.139551	up	NA	NA	http://eh3.uc.edu/GenomicsPortals/analyzeExp_tl.jsp?exp=gdsGDS2855&db=gdsGPL97
5608	gdsGDS3516	gdsGPL570	disease.state	follicular lymphoma	normal centrocytes	GDS3516	1	0.14275	down	-0.080815	0.361169	http://eh3.uc.edu/GenomicsPortals/analyzeExp_tl.jsp?exp=gdsGDS3516&db=gdsGPL570
5595	gdsGDS3516	gdsGPL570	disease.state	classical Hodgkin lymphoma	normal naive B-cells	GDS3516	1	0.14304	up	-0.0622436	0.105511	http://eh3.uc.edu/GenomicsPortals/analyzeExp_tl.jsp?exp=gdsGDS3516&db=gdsGPL570
657	gdsGDS1956	gdsGPL96	disease.state	Emery-Dreifuss muscular dystrophy	juvenile dermatomyositis	GDS1956	0	0.1448	down	0.122519	0.235439	http://eh3.uc.edu/GenomicsPortals/analyzeExp_tl.jsp?exp=gdsGDS1956&db=gdsGPL96
115	gdsGDS2736	gdsGPL96	disease.state	fibrosarcoma	myxoid liposarcoma	GDS2736	1	0.145126	down	0.103066	0.437144	http://eh3.uc.edu/GenomicsPortals/analyzeExp_tl.jsp?exp=gdsGDS2736&db=gdsGPL96
1178	gdsGDS2842	gdsGPL91	disease.state	normal	pT2	GDS2842	1	0.145715	down	-0.35765	0.197766	http://eh3.uc.edu/GenomicsPortals/analyzeExp_tl.jsp?exp=gdsGDS2842&db=gdsGPL91
4141	gdsGDS2855	gdsGPL97	disease.state	acute quadriplegic myopathy	juvenile dermatomyositis	GDS2855	0	0.146738	down	NA	NA	http://eh3.uc.edu/GenomicsPortals/analyzeExp_tl.jsp?exp=gdsGDS2855&db=gdsGPL97
4167	gdsGDS2855	gdsGPL97	disease.state	Calpain 3 mutation	spastic paraplegia	GDS2855	0	0.147044	down	NA	NA	http://eh3.uc.edu/GenomicsPortals/analyzeExp_tl.jsp?exp=gdsGDS2855&db=gdsGPL97
4133	gdsGDS651	gdsGPL570	disease.state	ischemic	normal	GDS651	0	0.148502	up	0.313801	0.126919	http://eh3.uc.edu/GenomicsPortals/analyzeExp_tl.jsp?exp=gdsGDS651&db=gdsGPL570
5601	gdsGDS3516	gdsGPL570	disease.state	diffuse large B-cell lymphoma	normal centrocytes	GDS3516	1	0.150637	up	-0.0796521	0.107906	http://eh3.uc.edu/GenomicsPortals/analyzeExp_tl.jsp?exp=gdsGDS3516&db=gdsGPL570
4064	gdsGDS1665	gdsGPL570	disease.state	normal	papillary thyroid carcinoma	GDS1665	1	0.152867	up	-0.0928095	0.170139	http://eh3.uc.edu/GenomicsPortals/analyzeExp_tl.jsp?exp=gdsGDS1665&db=gdsGPL570
145	gdsGDS2736	gdsGPL96	disease.state	synovial sarcoma	well-differentiated liposarcoma	GDS2736	1	0.152918	down	-0.108139	0.106124	http://eh3.uc.edu/GenomicsPortals/analyzeExp_tl.jsp?exp=gdsGDS2736&db=gdsGPL96
6275	gdsGDS3681	gdsGPL8300	disease.state	control	type 2 diabetes	GDS3681	0	0.154538	down	0.055875	0.306173	http://eh3.uc.edu/GenomicsPortals/analyzeExp_tl.jsp?exp=gdsGDS3681&db=gdsGPL8300
6287	gdsGDS3347	gdsGPL8300	disease.state	control	type 2 diabetes	GDS3347	0	0.154538	down	0.055875	0.306173	http://eh3.uc.edu/GenomicsPortals/analyzeExp_tl.jsp?exp=gdsGDS3347&db=gdsGPL8300
5601	gdsGDS3516	gdsGPL570	disease.state	diffuse large B-cell lymphoma	normal centrocytes	GDS3516	1	0.156706	down	-0.0796521	0.107906	http://eh3.uc.edu/GenomicsPortals/analyzeExp_tl.jsp?exp=gdsGDS3516&db=gdsGPL570
108	gdsGDS2736	gdsGPL96	disease.state	dedifferentiated liposarcoma	synovial sarcoma	GDS2736	1	0.157084	up	-0.181925	0.180451	http://eh3.uc.edu/GenomicsPortals/analyzeExp_tl.jsp?exp=gdsGDS2736&db=gdsGPL96
50	gdsGDS2771	gdsGPL96	disease.state	cancer	no cancer	GDS2771	1	0.159774	down	-0.0484269	0.0948398	http://eh3.uc.edu/GenomicsPortals/analyzeExp_tl.jsp?exp=gdsGDS2771&db=gdsGPL96
3922	gdsGDS2432	gdsGPL570	disease.state	control	pituitary adenoma predisposition	GDS2432	1	0.160136	up	-0.315153	0.500644	http://eh3.uc.edu/GenomicsPortals/analyzeExp_tl.jsp?exp=gdsGDS2432&db=gdsGPL570
1090	gdsGDS810	gdsGPL96	disease.state	incipient AD	moderate AD	GDS810	0	0.161384	down	-0.0736342	0.397213	http://eh3.uc.edu/GenomicsPortals/analyzeExp_tl.jsp?exp=gdsGDS810&db=gdsGPL96
4513	gdsGDS412	gdsGPL80	disease.state	control	sporadic ALS	GDS412	0	0.161456	down	-0.941315	0.303131	http://eh3.uc.edu/GenomicsPortals/analyzeExp_tl.jsp?exp=gdsGDS412&db=gdsGPL80
5609	gdsGDS3516	gdsGPL570	disease.state	follicular lymphoma	normal memory B-cells	GDS3516	1	0.162421	down	-0.0213035	0.347186	http://eh3.uc.edu/GenomicsPortals/analyzeExp_tl.jsp?exp=gdsGDS3516&db=gdsGPL570
6215	gdsGDS2880	gdsGPL96	disease.state	normal	stage II cRCC	GDS2880	1	0.162988	down	0.206206	0.103957	http://eh3.uc.edu/GenomicsPortals/analyzeExp_tl.jsp?exp=gdsGDS2880&db=gdsGPL96
170	gdsGDS2617	gdsGPL96	disease.state	non-tumorigenic cancer cell	tumorigenic cancer cell	GDS2617	1	0.163034	up	0.330827	0.371616	http://eh3.uc.edu/GenomicsPortals/analyzeExp_tl.jsp?exp=gdsGDS2617&db=gdsGPL96
6291	gdsGDS3345	gdsGPL8300	disease.state	control	depression	GDS3345	0	0.163841	up	0.0826621	0.430359	http://eh3.uc.edu/GenomicsPortals/analyzeExp_tl.jsp?exp=gdsGDS3345&db=gdsGPL8300
3239	gdsGDS531	gdsGPL91	disease.state	with bone lytic lesion	without bone lytic lesion	GDS531	0	0.166065	down	-0.052968	0.109366	http://eh3.uc.edu/GenomicsPortals/analyzeExp_tl.jsp?exp=gdsGDS531&db=gdsGPL91
667	gdsGDS1956	gdsGPL96	disease.state	juvenile dermatomyositis	normal	GDS1956	0	0.166131	up	-0.635546	0.00747046	http://eh3.uc.edu/GenomicsPortals/analyzeExp_tl.jsp?exp=gdsGDS1956&db=gdsGPL96
1450	gdsGDS971	gdsGPL91	disease.state	alveolar rhabdomyosarcoma	embryonal rhabdomyosarcoma	GDS971	1	0.166266	down	856.774	0.637106	http://eh3.uc.edu/GenomicsPortals/analyzeExp_tl.jsp?exp=gdsGDS971&db=gdsGPL91
4734	gdsGDS1028	gdsGPL201	disease.state	control	SARS	GDS1028	0	0.168354	down	0.689425	0.206482	http://eh3.uc.edu/GenomicsPortals/analyzeExp_tl.jsp?exp=gdsGDS1028&db=gdsGPL201
578	gdsGDS2045	gdsGPL96	disease.state	DCIS	IDC	GDS2045	1	0.168509	up	0.0665714	0.595631	http://eh3.uc.edu/GenomicsPortals/analyzeExp_tl.jsp?exp=gdsGDS2045&db=gdsGPL96
1452	gdsGDS971	gdsGPL91	disease.state	embryonal rhabdomyosarcoma	Ewing's sarcoma	GDS971	1	0.169263	up	334.399	0.253553	http://eh3.uc.edu/GenomicsPortals/analyzeExp_tl.jsp?exp=gdsGDS971&db=gdsGPL91
4149	gdsGDS2855	gdsGPL97	disease.state	amyotophic lateral sclerosis	FKRP mutation	GDS2855	0	0.16929	down	NA	NA	http://eh3.uc.edu/GenomicsPortals/analyzeExp_tl.jsp?exp=gdsGDS2855&db=gdsGPL97
7805	gdsGDS3297	gdsGPL5886	disease.state	stage IIIA	stage IIIB	GDS3297	1	0.1722	up	0.112826	0.601994	http://eh3.uc.edu/GenomicsPortals/analyzeExp_tl.jsp?exp=gdsGDS3297&db=gdsGPL5886
508	gdsGDS2191	gdsGPL96	disease.state	bipolar disorder	control	GDS2191	0	0.172421	up	0.105875	0.167836	http://eh3.uc.edu/GenomicsPortals/analyzeExp_tl.jsp?exp=gdsGDS2191&db=gdsGPL96
5597	gdsGDS3516	gdsGPL570	disease.state	classical Hodgkin lymphoma	T-cell rich B-cell lymphoma	GDS3516	1	0.172879	down	-0.00160284	0.428416	http://eh3.uc.edu/GenomicsPortals/analyzeExp_tl.jsp?exp=gdsGDS3516&db=gdsGPL570
4955	gdsGDS1332	gdsGPL1449	disease.state	normal	symptomatic	GDS1332	0	0.173569	up	-0.089506	0.0895952	http://eh3.uc.edu/GenomicsPortals/analyzeExp_tl.jsp?exp=gdsGDS1332&db=gdsGPL1449
4920	gdsGDS2695	gdsGPL2700	disease.state	normal	teratozoospermia	GDS2695	0	0.174096	down	-1.9875	0.842743	http://eh3.uc.edu/GenomicsPortals/analyzeExp_tl.jsp?exp=gdsGDS2695&db=gdsGPL2700
4175	gdsGDS2855	gdsGPL97	disease.state	dysferlin mutation	FKRP mutation	GDS2855	0	0.175836	down	NA	NA	http://eh3.uc.edu/GenomicsPortals/analyzeExp_tl.jsp?exp=gdsGDS2855&db=gdsGPL97
1020	gdsGDS1064	gdsGPL96	disease.state	AML with inversion	AML without maturation	GDS1064	0	0.176754	down	-0.144672	0.313357	http://eh3.uc.edu/GenomicsPortals/analyzeExp_tl.jsp?exp=gdsGDS1064&db=gdsGPL96
617	gdsGDS1956	gdsGPL96	disease.state	amyotophic lateral sclerosis	Duchenne muscular dystrophy	GDS1956	0	0.177658	up	-0.24556	0.158276	http://eh3.uc.edu/GenomicsPortals/analyzeExp_tl.jsp?exp=gdsGDS1956&db=gdsGPL96
893	gdsGDS1362	gdsGPL96	disease.state	ischemic cardiomyopathy	non-failing heart	GDS1362	0	0.177939	down	-0.110757	0.0580294	http://eh3.uc.edu/GenomicsPortals/analyzeExp_tl.jsp?exp=gdsGDS1362&db=gdsGPL96
102	gdsGDS2736	gdsGPL96	disease.state	dedifferentiated liposarcoma	leiomyosarcoma	GDS2736	1	0.182046	up	-0.339135	0.284161	http://eh3.uc.edu/GenomicsPortals/analyzeExp_tl.jsp?exp=gdsGDS2736&db=gdsGPL96
4504	gdsGDS670	gdsGPL80	disease.state	AAT deficiency-related emphysema	usual emphysema	GDS670	0	0.182503	down	NA	NA	http://eh3.uc.edu/GenomicsPortals/analyzeExp_tl.jsp?exp=gdsGDS670&db=gdsGPL80
5624	gdsGDS3516	gdsGPL570	disease.state	normal centrocytes	normal memory B-cells	GDS3516	1	0.182504	down	0.0595115	0.462525	http://eh3.uc.edu/GenomicsPortals/analyzeExp_tl.jsp?exp=gdsGDS3516&db=gdsGPL570
608	gdsGDS1956	gdsGPL96	disease.state	acute quadriplegic myopathy	dysferlin mutation	GDS1956	0	0.182732	up	-0.762633	0.0265145	http://eh3.uc.edu/GenomicsPortals/analyzeExp_tl.jsp?exp=gdsGDS1956&db=gdsGPL96
630	gdsGDS1956	gdsGPL96	disease.state	Becker muscular dystrophy	FKRP mutation	GDS1956	0	0.182765	up	0.0546652	0.33914	http://eh3.uc.edu/GenomicsPortals/analyzeExp_tl.jsp?exp=gdsGDS1956&db=gdsGPL96
1249	gdsGDS2048	gdsGPL91	disease.state	convalescence phase	healthy	GDS2048	0	0.186443	down	0.128917	0.1913	http://eh3.uc.edu/GenomicsPortals/analyzeExp_tl.jsp?exp=gdsGDS2048&db=gdsGPL91
190	gdsGDS2519	gdsGPL96	disease.state	healthy control	neurodegenerative disease control	GDS2519	0	0.186926	down	-0.0358291	0.423363	http://eh3.uc.edu/GenomicsPortals/analyzeExp_tl.jsp?exp=gdsGDS2519&db=gdsGPL96
5901	gdsGDS2795	gdsGPL570	disease.state	neurofibrillary tangle	normal	GDS2795	0	0.187081	up	0.105788	0.403751	http://eh3.uc.edu/GenomicsPortals/analyzeExp_tl.jsp?exp=gdsGDS2795&db=gdsGPL570
1162	gdsGDS268	gdsGPL96	disease.state	morbidly obese	non-obese	GDS268	0	0.187768	down	0.0764247	0.548305	http://eh3.uc.edu/GenomicsPortals/analyzeExp_tl.jsp?exp=gdsGDS268&db=gdsGPL96
169	gdsGDS2617	gdsGPL96	disease.state	non-tumorigenic cancer cell	normal	GDS2617	1	0.192041	up	-0.260122	0.474432	http://eh3.uc.edu/GenomicsPortals/analyzeExp_tl.jsp?exp=gdsGDS2617&db=gdsGPL96
609	gdsGDS1956	gdsGPL96	disease.state	acute quadriplegic myopathy	Emery-Dreifuss muscular dystrophy	GDS1956	0	0.192244	up	-0.347389	0.117306	http://eh3.uc.edu/GenomicsPortals/analyzeExp_tl.jsp?exp=gdsGDS1956&db=gdsGPL96
5002	gdsGDS2080	gdsGPL1708	disease.state	early onset preeclampsia	late onset preeclampsia	GDS2080	0	0.192579	up	-0.0004	0.282219	http://eh3.uc.edu/GenomicsPortals/analyzeExp_tl.jsp?exp=gdsGDS2080&db=gdsGPL1708
4921	gdsGDS807	gdsGPL1223	disease.state	cancer recurred	disease-free	GDS807	1	0.194139	up	-0.588183	0.0826174	http://eh3.uc.edu/GenomicsPortals/analyzeExp_tl.jsp?exp=gdsGDS807&db=gdsGPL1223
5004	gdsGDS2080	gdsGPL1708	disease.state	late onset preeclampsia	normal	GDS2080	0	0.194811	down	0.0103	0.52043	http://eh3.uc.edu/GenomicsPortals/analyzeExp_tl.jsp?exp=gdsGDS2080&db=gdsGPL1708
967	gdsGDS1257	gdsGPL96	disease.state	SCD steady state	SCD with acute chest syndrome	GDS1257	0	0.195892	down	-0.039119	0.505385	http://eh3.uc.edu/GenomicsPortals/analyzeExp_tl.jsp?exp=gdsGDS1257&db=gdsGPL96
5592	gdsGDS3516	gdsGPL570	disease.state	classical Hodgkin lymphoma	normal centroblasts	GDS3516	1	0.197721	up	-0.022326	0.301948	http://eh3.uc.edu/GenomicsPortals/analyzeExp_tl.jsp?exp=gdsGDS3516&db=gdsGPL570
1001	gdsGDS1067	gdsGPL96	disease.state	monoclonal gammopathy of undetermined significance	multiple myeloma	GDS1067	0	0.197747	down	0.416598	0.280707	http://eh3.uc.edu/GenomicsPortals/analyzeExp_tl.jsp?exp=gdsGDS1067&db=gdsGPL96
1105	gdsGDS737	gdsGPL96	disease.state	no or mild emphysema	severe emphysema	GDS737	1	0.198014	up	0.0734213	0.154393	http://eh3.uc.edu/GenomicsPortals/analyzeExp_tl.jsp?exp=gdsGDS737&db=gdsGPL96
5966	gdsGDS3417	gdsGPL96	disease.state	control	long duration	GDS3417	0	0.201549	up	0.619397	0.0917451	http://eh3.uc.edu/GenomicsPortals/analyzeExp_tl.jsp?exp=gdsGDS3417&db=gdsGPL96
193	gdsGDS2518	gdsGPL96	disease.state	lesional	uninvolved	GDS2518	0	0.20617	down	-0.332621	0.0298232	http://eh3.uc.edu/GenomicsPortals/analyzeExp_tl.jsp?exp=gdsGDS2518&db=gdsGPL96
1016	gdsGDS1064	gdsGPL96	disease.state	acute myelomonocytic leukemia	AML with maturation	GDS1064	0	0.207105	down	-0.0734532	0.27274	http://eh3.uc.edu/GenomicsPortals/analyzeExp_tl.jsp?exp=gdsGDS1064&db=gdsGPL96
4345	gdsGDS1258	gdsGPL97	disease.state	SCD steady state	SCD with acute chest syndrome	GDS1258	0	0.20748	down	NA	NA	http://eh3.uc.edu/GenomicsPortals/analyzeExp_tl.jsp?exp=gdsGDS1258&db=gdsGPL97
136	gdsGDS2736	gdsGPL96	disease.state	malignant peripheral nerve sheath tumor	myxofibrosarcoma	GDS2736	1	0.209425	up	-0.388963	0.250234	http://eh3.uc.edu/GenomicsPortals/analyzeExp_tl.jsp?exp=gdsGDS2736&db=gdsGPL96
622	gdsGDS1956	gdsGPL96	disease.state	amyotophic lateral sclerosis	juvenile dermatomyositis	GDS1956	0	0.210376	down	0.172113	0.109915	http://eh3.uc.edu/GenomicsPortals/analyzeExp_tl.jsp?exp=gdsGDS1956&db=gdsGPL96
5998	gdsGDS3233	gdsGPL96	disease.state	cervical cancer cell line	normal	GDS3233	1	0.212056	down	-1.31674	5.81876e-05	http://eh3.uc.edu/GenomicsPortals/analyzeExp_tl.jsp?exp=gdsGDS3233&db=gdsGPL96
603	gdsGDS1971	gdsGPL96	disease.state	healthy	uncomplicated malaria	GDS1971	0	0.212102	down	0.252283	0.393358	http://eh3.uc.edu/GenomicsPortals/analyzeExp_tl.jsp?exp=gdsGDS1971&db=gdsGPL96
1177	gdsGDS2842	gdsGPL91	disease.state	normal	pT1	GDS2842	1	0.216084	down	-0.279871	0.142472	http://eh3.uc.edu/GenomicsPortals/analyzeExp_tl.jsp?exp=gdsGDS2842&db=gdsGPL91
4166	gdsGDS2855	gdsGPL97	disease.state	Calpain 3 mutation	normal	GDS2855	0	0.218469	down	NA	NA	http://eh3.uc.edu/GenomicsPortals/analyzeExp_tl.jsp?exp=gdsGDS2855&db=gdsGPL97
4146	gdsGDS2855	gdsGPL97	disease.state	amyotophic lateral sclerosis	Duchenne muscular dystrophy	GDS2855	0	0.219013	down	NA	NA	http://eh3.uc.edu/GenomicsPortals/analyzeExp_tl.jsp?exp=gdsGDS2855&db=gdsGPL97
602	gdsGDS1971	gdsGPL96	disease.state	complicated malaria	uncomplicated malaria	GDS1971	0	0.220557	up	0.123578	0.600513	http://eh3.uc.edu/GenomicsPortals/analyzeExp_tl.jsp?exp=gdsGDS1971&db=gdsGPL96
796	gdsGDS1615	gdsGPL96	disease.state	normal	ulcerative colitis	GDS1615	0	0.225485	down	-0.0222528	0.411181	http://eh3.uc.edu/GenomicsPortals/analyzeExp_tl.jsp?exp=gdsGDS1615&db=gdsGPL96
1243	gdsGDS2126	gdsGPL91	disease.state	normal donor	osteoarthritis	GDS2126	0	0.226309	up	3.81	0.280697	http://eh3.uc.edu/GenomicsPortals/analyzeExp_tl.jsp?exp=gdsGDS2126&db=gdsGPL91
6095	gdsGDS3115	gdsGPL96	disease.state	control	non-ischemic heart failure	GDS3115	0	0.228109	down	-0.0653452	0.280239	http://eh3.uc.edu/GenomicsPortals/analyzeExp_tl.jsp?exp=gdsGDS3115&db=gdsGPL96
5631	gdsGDS3516	gdsGPL570	disease.state	normal naive B-cells	normal plasma cells	GDS3516	1	0.230286	up	-0.0771451	0.129505	http://eh3.uc.edu/GenomicsPortals/analyzeExp_tl.jsp?exp=gdsGDS3516&db=gdsGPL570
1342	gdsGDS1388	gdsGPL91	disease.state	indolent B-CLL	progressive B-CLL	GDS1388	0	0.231557	down	-0.10266	0.226432	http://eh3.uc.edu/GenomicsPortals/analyzeExp_tl.jsp?exp=gdsGDS1388&db=gdsGPL91
1088	gdsGDS810	gdsGPL96	disease.state	control	moderate AD	GDS810	0	0.232534	down	-0.10485	0.51336	http://eh3.uc.edu/GenomicsPortals/analyzeExp_tl.jsp?exp=gdsGDS810&db=gdsGPL96
5595	gdsGDS3516	gdsGPL570	disease.state	classical Hodgkin lymphoma	normal naive B-cells	GDS3516	1	0.235043	down	-0.0622436	0.105511	http://eh3.uc.edu/GenomicsPortals/analyzeExp_tl.jsp?exp=gdsGDS3516&db=gdsGPL570
120	gdsGDS2736	gdsGPL96	disease.state	leiomyosarcoma	malignant peripheral nerve sheath tumor	GDS2736	1	0.236101	down	0.631662	0.390902	http://eh3.uc.edu/GenomicsPortals/analyzeExp_tl.jsp?exp=gdsGDS2736&db=gdsGPL96
4184	gdsGDS2855	gdsGPL97	disease.state	FKRP mutation	normal	GDS2855	0	0.236559	down	NA	NA	http://eh3.uc.edu/GenomicsPortals/analyzeExp_tl.jsp?exp=gdsGDS2855&db=gdsGPL97
1091	gdsGDS810	gdsGPL96	disease.state	incipient AD	severe AD	GDS810	0	0.24412	down	-0.0454356	0.14003	http://eh3.uc.edu/GenomicsPortals/analyzeExp_tl.jsp?exp=gdsGDS810&db=gdsGPL96
5984	gdsGDS3262	gdsGPL96	disease.state	Seminoma	Yolk sac tumor	GDS3262	1	0.244154	up	0.0622143	0.367818	http://eh3.uc.edu/GenomicsPortals/analyzeExp_tl.jsp?exp=gdsGDS3262&db=gdsGPL96
138	gdsGDS2736	gdsGPL96	disease.state	malignant peripheral nerve sheath tumor	synovial sarcoma	GDS2736	1	0.247373	up	-0.474452	0.286235	http://eh3.uc.edu/GenomicsPortals/analyzeExp_tl.jsp?exp=gdsGDS2736&db=gdsGPL96
506	gdsGDS2200	gdsGPL96	disease.state	normal	squamous cell carcinoma	GDS2200	1	0.24785	up	0.228605	0.110547	http://eh3.uc.edu/GenomicsPortals/analyzeExp_tl.jsp?exp=gdsGDS2200&db=gdsGPL96
662	gdsGDS1956	gdsGPL96	disease.state	fascioscapulohumeral muscular dystrophy	normal	GDS1956	0	0.248162	up	-0.284815	0.131718	http://eh3.uc.edu/GenomicsPortals/analyzeExp_tl.jsp?exp=gdsGDS1956&db=gdsGPL96
3817	gdsGDS2635	gdsGPL570	disease.state	ductal control	lobular control	GDS2635	1	0.249569	up	-15.7293	0.712534	http://eh3.uc.edu/GenomicsPortals/analyzeExp_tl.jsp?exp=gdsGDS2635&db=gdsGPL570
126	gdsGDS2736	gdsGPL96	disease.state	lipoma	malignant peripheral nerve sheath tumor	GDS2736	1	0.249624	down	0.499652	0.18257	http://eh3.uc.edu/GenomicsPortals/analyzeExp_tl.jsp?exp=gdsGDS2736&db=gdsGPL96
6216	gdsGDS2880	gdsGPL96	disease.state	stage I cRCC	stage II cRCC	GDS2880	1	0.249921	down	-0.309494	0.13501	http://eh3.uc.edu/GenomicsPortals/analyzeExp_tl.jsp?exp=gdsGDS2880&db=gdsGPL96
105	gdsGDS2736	gdsGPL96	disease.state	dedifferentiated liposarcoma	malignant peripheral nerve sheath tumor	GDS2736	1	0.250127	down	0.292527	0.260239	http://eh3.uc.edu/GenomicsPortals/analyzeExp_tl.jsp?exp=gdsGDS2736&db=gdsGPL96
7161	gdsGDS3665	gdsGPL2986	disease.state	control	diabetes	GDS3665	1	0.250379	up	0.284	0.0675123	http://eh3.uc.edu/GenomicsPortals/analyzeExp_tl.jsp?exp=gdsGDS3665&db=gdsGPL2986
1010	gdsGDS1064	gdsGPL96	disease.state	acute monoblastic/moncytic leukemia	acute myelomonocytic leukemia	GDS1064	0	0.25075	up	0.0508218	0.481357	http://eh3.uc.edu/GenomicsPortals/analyzeExp_tl.jsp?exp=gdsGDS1064&db=gdsGPL96
3995	gdsGDS2118	gdsGPL570	disease.state	normal	refractory anemia with excess blasts	GDS2118	1	0.250975	down	-0.0222553	0.567054	http://eh3.uc.edu/GenomicsPortals/analyzeExp_tl.jsp?exp=gdsGDS2118&db=gdsGPL570
133	gdsGDS2736	gdsGPL96	disease.state	malignant fibrous histiocytoma	myxoid liposarcoma	GDS2736	1	0.251912	up	-0.138645	0.177658	http://eh3.uc.edu/GenomicsPortals/analyzeExp_tl.jsp?exp=gdsGDS2736&db=gdsGPL96
1181	gdsGDS2842	gdsGPL91	disease.state	pT1	pT3	GDS2842	1	0.252203	down	-1.1684	0.0352634	http://eh3.uc.edu/GenomicsPortals/analyzeExp_tl.jsp?exp=gdsGDS2842&db=gdsGPL91
4148	gdsGDS2855	gdsGPL97	disease.state	amyotophic lateral sclerosis	Emery-Dreifuss muscular dystrophy	GDS2855	0	0.252569	down	NA	NA	http://eh3.uc.edu/GenomicsPortals/analyzeExp_tl.jsp?exp=gdsGDS2855&db=gdsGPL97
634	gdsGDS1956	gdsGPL96	disease.state	Calpain 3 mutation	Duchenne muscular dystrophy	GDS1956	0	0.253012	down	-0.171788	0.233549	http://eh3.uc.edu/GenomicsPortals/analyzeExp_tl.jsp?exp=gdsGDS1956&db=gdsGPL96
7679	gdsGDS3085	gdsGPL4274	disease.state	control	gram-positive sepsis	GDS3085	0	0.253493	down	NA	NA	http://eh3.uc.edu/GenomicsPortals/analyzeExp_tl.jsp?exp=gdsGDS3085&db=gdsGPL4274
115	gdsGDS2736	gdsGPL96	disease.state	fibrosarcoma	myxoid liposarcoma	GDS2736	1	0.254822	up	0.103066	0.437144	http://eh3.uc.edu/GenomicsPortals/analyzeExp_tl.jsp?exp=gdsGDS2736&db=gdsGPL96
665	gdsGDS1956	gdsGPL96	disease.state	FKRP mutation	normal	GDS1956	0	0.255534	up	0.11018	0.12426	http://eh3.uc.edu/GenomicsPortals/analyzeExp_tl.jsp?exp=gdsGDS1956&db=gdsGPL96
1451	gdsGDS971	gdsGPL91	disease.state	alveolar rhabdomyosarcoma	Ewing's sarcoma	GDS971	1	0.256097	down	1191.17	0.263984	http://eh3.uc.edu/GenomicsPortals/analyzeExp_tl.jsp?exp=gdsGDS971&db=gdsGPL91
132	gdsGDS2736	gdsGPL96	disease.state	malignant fibrous histiocytoma	myxofibrosarcoma	GDS2736	1	0.256565	down	-0.0752103	0.273253	http://eh3.uc.edu/GenomicsPortals/analyzeExp_tl.jsp?exp=gdsGDS2736&db=gdsGPL96
3061	gdsGDS963	gdsGPL91	disease.state	macular degeneration	normal	GDS963	0	0.256614	down	0.0573164	0.620908	http://eh3.uc.edu/GenomicsPortals/analyzeExp_tl.jsp?exp=gdsGDS963&db=gdsGPL91
103	gdsGDS2736	gdsGPL96	disease.state	dedifferentiated liposarcoma	lipoma	GDS2736	1	0.256982	up	-0.207125	0.541227	http://eh3.uc.edu/GenomicsPortals/analyzeExp_tl.jsp?exp=gdsGDS2736&db=gdsGPL96
5009	gdsGDS1235	gdsGPL2011	disease.state	B-ALL	T-ALL	GDS1235	0	0.259835	up	NA	NA	http://eh3.uc.edu/GenomicsPortals/analyzeExp_tl.jsp?exp=gdsGDS1235&db=gdsGPL2011
4141	gdsGDS2855	gdsGPL97	disease.state	acute quadriplegic myopathy	juvenile dermatomyositis	GDS2855	0	0.259836	up	NA	NA	http://eh3.uc.edu/GenomicsPortals/analyzeExp_tl.jsp?exp=gdsGDS2855&db=gdsGPL97
660	gdsGDS1956	gdsGPL96	disease.state	fascioscapulohumeral muscular dystrophy	FKRP mutation	GDS1956	0	0.260529	up	-0.394996	0.0291665	http://eh3.uc.edu/GenomicsPortals/analyzeExp_tl.jsp?exp=gdsGDS1956&db=gdsGPL96
4173	gdsGDS2855	gdsGPL97	disease.state	Duchenne muscular dystrophy	spastic paraplegia	GDS2855	0	0.260656	down	NA	NA	http://eh3.uc.edu/GenomicsPortals/analyzeExp_tl.jsp?exp=gdsGDS2855&db=gdsGPL97
4195	gdsGDS2618	gdsGPL97	disease.state	normal	tumorigenic cancer cell	GDS2618	1	0.260872	down	NA	NA	http://eh3.uc.edu/GenomicsPortals/analyzeExp_tl.jsp?exp=gdsGDS2618&db=gdsGPL97
5629	gdsGDS3516	gdsGPL570	disease.state	normal memory B-cells	normal plasma cells	GDS3516	1	0.262472	up	-0.100357	0.254281	http://eh3.uc.edu/GenomicsPortals/analyzeExp_tl.jsp?exp=gdsGDS3516&db=gdsGPL570
7161	gdsGDS3665	gdsGPL2986	disease.state	control	diabetes	GDS3665	1	0.262979	down	0.284	0.0675123	http://eh3.uc.edu/GenomicsPortals/analyzeExp_tl.jsp?exp=gdsGDS3665&db=gdsGPL2986
5587	gdsGDS3516	gdsGPL570	disease.state	Burkitt lymphoma	normal plasma cells	GDS3516	1	0.265032	down	-0.0266205	0.0273893	http://eh3.uc.edu/GenomicsPortals/analyzeExp_tl.jsp?exp=gdsGDS3516&db=gdsGPL570
6097	gdsGDS3097	gdsGPL96	disease.state	inflammatory breast cancer	non-inflammatory breast cancer	GDS3097	1	0.265761	down	-0.243736	0.14709	http://eh3.uc.edu/GenomicsPortals/analyzeExp_tl.jsp?exp=gdsGDS3097&db=gdsGPL96
122	gdsGDS2736	gdsGPL96	disease.state	leiomyosarcoma	myxoid liposarcoma	GDS2736	1	0.269207	down	0.179265	0.273833	http://eh3.uc.edu/GenomicsPortals/analyzeExp_tl.jsp?exp=gdsGDS2736&db=gdsGPL96
3815	gdsGDS2635	gdsGPL570	disease.state	ductal control	invasive ductal carcinoma	GDS2635	1	0.270728	down	-107.424	0.339874	http://eh3.uc.edu/GenomicsPortals/analyzeExp_tl.jsp?exp=gdsGDS2635&db=gdsGPL570
5739	gdsGDS3467	gdsGPL570	disease.state	control	preeclampsia	GDS3467	0	0.274764	down	1.31429	0.505697	http://eh3.uc.edu/GenomicsPortals/analyzeExp_tl.jsp?exp=gdsGDS3467&db=gdsGPL570
3970	gdsGDS2250	gdsGPL570	disease.state	basal-like cancer	normal	GDS2250	1	0.275345	up	-1.40206	0.000538933	http://eh3.uc.edu/GenomicsPortals/analyzeExp_tl.jsp?exp=gdsGDS2250&db=gdsGPL570
4501	gdsGDS1210	gdsGPL80	disease.state	cancer	normal	GDS1210	1	0.276409	down	-0.934604	0.0099814	http://eh3.uc.edu/GenomicsPortals/analyzeExp_tl.jsp?exp=gdsGDS1210&db=gdsGPL80
5917	gdsGDS3610	gdsGPL96	disease.state	control	nasopharyngeal carcinoma	GDS3610	1	0.277835	down	-0.201163	0.378353	http://eh3.uc.edu/GenomicsPortals/analyzeExp_tl.jsp?exp=gdsGDS3610&db=gdsGPL96
4151	gdsGDS2855	gdsGPL97	disease.state	amyotophic lateral sclerosis	normal	GDS2855	0	0.279189	up	NA	NA	http://eh3.uc.edu/GenomicsPortals/analyzeExp_tl.jsp?exp=gdsGDS2855&db=gdsGPL97
942	gdsGDS1312	gdsGPL96	disease.state	cancer	normal	GDS1312	1	0.279759	down	-0.0714571	0.197734	http://eh3.uc.edu/GenomicsPortals/analyzeExp_tl.jsp?exp=gdsGDS1312&db=gdsGPL96
7803	gdsGDS3658	gdsGPL5104	disease.state	insufficient coronary collateralization	sufficient coronary collateralization	GDS3658	0	0.280242	down	NA	NA	http://eh3.uc.edu/GenomicsPortals/analyzeExp_tl.jsp?exp=gdsGDS3658&db=gdsGPL5104
513	gdsGDS2142	gdsGPL96	disease.state	mild cystic fibrosis	normal	GDS2142	0	0.284214	down	0.280329	0.196171	http://eh3.uc.edu/GenomicsPortals/analyzeExp_tl.jsp?exp=gdsGDS2142&db=gdsGPL96
121	gdsGDS2736	gdsGPL96	disease.state	leiomyosarcoma	myxofibrosarcoma	GDS2736	1	0.293071	up	0.242699	0.301593	http://eh3.uc.edu/GenomicsPortals/analyzeExp_tl.jsp?exp=gdsGDS2736&db=gdsGPL96
5863	gdsGDS3104	gdsGPL570	disease.state	control	insulin-resistant polycystic ovary syndrome	GDS3104	0	0.293858	up	0.0252289	0.193383	http://eh3.uc.edu/GenomicsPortals/analyzeExp_tl.jsp?exp=gdsGDS3104&db=gdsGPL570
665	gdsGDS1956	gdsGPL96	disease.state	FKRP mutation	normal	GDS1956	0	0.294272	down	0.11018	0.12426	http://eh3.uc.edu/GenomicsPortals/analyzeExp_tl.jsp?exp=gdsGDS1956&db=gdsGPL96
5997	gdsGDS3233	gdsGPL96	disease.state	cervical cancer cell line	cervical cancer primary tumor	GDS3233	1	0.294444	up	0.05063	0.0212245	http://eh3.uc.edu/GenomicsPortals/analyzeExp_tl.jsp?exp=gdsGDS3233&db=gdsGPL96
661	gdsGDS1956	gdsGPL96	disease.state	fascioscapulohumeral muscular dystrophy	juvenile dermatomyositis	GDS1956	0	0.294763	up	0.350731	0.102347	http://eh3.uc.edu/GenomicsPortals/analyzeExp_tl.jsp?exp=gdsGDS1956&db=gdsGPL96
4188	gdsGDS2855	gdsGPL97	disease.state	normal	spastic paraplegia	GDS2855	0	0.295438	down	NA	NA	http://eh3.uc.edu/GenomicsPortals/analyzeExp_tl.jsp?exp=gdsGDS2855&db=gdsGPL97
5582	gdsGDS3516	gdsGPL570	disease.state	Burkitt lymphoma	nodular lymphocyte-predominant Hodgkin lymphoma	GDS3516	1	0.296267	up	0.0380138	0.0751867	http://eh3.uc.edu/GenomicsPortals/analyzeExp_tl.jsp?exp=gdsGDS3516&db=gdsGPL570
7680	gdsGDS3085	gdsGPL4274	disease.state	control	mixed sepsis	GDS3085	0	0.298548	down	NA	NA	http://eh3.uc.edu/GenomicsPortals/analyzeExp_tl.jsp?exp=gdsGDS3085&db=gdsGPL4274
666	gdsGDS1956	gdsGPL96	disease.state	FKRP mutation	spastic paraplegia	GDS1956	0	0.298652	up	0.406274	0.162356	http://eh3.uc.edu/GenomicsPortals/analyzeExp_tl.jsp?exp=gdsGDS1956&db=gdsGPL96
192	gdsGDS2519	gdsGPL96	disease.state	neurodegenerative disease control	Parkinson's disease	GDS2519	0	0.299717	up	-0.208771	0.258033	http://eh3.uc.edu/GenomicsPortals/analyzeExp_tl.jsp?exp=gdsGDS2519&db=gdsGPL96
6244	gdsGDS3576	gdsGPL571	disease.state	control	Diamond-Blackfan anaemia	GDS3576	1	0.300008	up	0.0122143	0.229848	http://eh3.uc.edu/GenomicsPortals/analyzeExp_tl.jsp?exp=gdsGDS3576&db=gdsGPL571
4164	gdsGDS2855	gdsGPL97	disease.state	Calpain 3 mutation	FKRP mutation	GDS2855	0	0.30174	down	NA	NA	http://eh3.uc.edu/GenomicsPortals/analyzeExp_tl.jsp?exp=gdsGDS2855&db=gdsGPL97
1180	gdsGDS2842	gdsGPL91	disease.state	pT1	pT2	GDS2842	1	0.303168	up	-0.0777789	0.474029	http://eh3.uc.edu/GenomicsPortals/analyzeExp_tl.jsp?exp=gdsGDS2842&db=gdsGPL91
6293	gdsGDS3345	gdsGPL8300	disease.state	depression	schizophrenia	GDS3345	0	0.30637	down	-0.132545	0.307247	http://eh3.uc.edu/GenomicsPortals/analyzeExp_tl.jsp?exp=gdsGDS3345&db=gdsGPL8300
118	gdsGDS2736	gdsGPL96	disease.state	leiomyosarcoma	lipoma	GDS2736	1	0.306705	up	0.13201	0.424755	http://eh3.uc.edu/GenomicsPortals/analyzeExp_tl.jsp?exp=gdsGDS2736&db=gdsGPL96
107	gdsGDS2736	gdsGPL96	disease.state	dedifferentiated liposarcoma	myxoid liposarcoma	GDS2736	1	0.309214	up	-0.15987	0.112704	http://eh3.uc.edu/GenomicsPortals/analyzeExp_tl.jsp?exp=gdsGDS2736&db=gdsGPL96
5547	gdsGDS3688	gdsGPL570	disease.state	control	obese	GDS3688	0	0.311578	up	0.011719	0.531613	http://eh3.uc.edu/GenomicsPortals/analyzeExp_tl.jsp?exp=gdsGDS3688&db=gdsGPL570
5976	gdsGDS3292	gdsGPL96	disease.state	invasive squamous cell carcinoma	normal	GDS3292	1	0.311845	up	-0.557305	0.0110182	http://eh3.uc.edu/GenomicsPortals/analyzeExp_tl.jsp?exp=gdsGDS3292&db=gdsGPL96
6290	gdsGDS3345	gdsGPL8300	disease.state	bipolar disorder	schizophrenia	GDS3345	0	0.311931	down	-0.0198636	0.353904	http://eh3.uc.edu/GenomicsPortals/analyzeExp_tl.jsp?exp=gdsGDS3345&db=gdsGPL8300
169	gdsGDS2617	gdsGPL96	disease.state	non-tumorigenic cancer cell	normal	GDS2617	1	0.314101	down	-0.260122	0.474432	http://eh3.uc.edu/GenomicsPortals/analyzeExp_tl.jsp?exp=gdsGDS2617&db=gdsGPL96
5560	gdsGDS3627	gdsGPL570	disease.state	adenocarcinoma	squamous cell carcinoma	GDS3627	1	0.315495	up	0.291892	0.109928	http://eh3.uc.edu/GenomicsPortals/analyzeExp_tl.jsp?exp=gdsGDS3627&db=gdsGPL570
4922	gdsGDS806	gdsGPL1223	disease.state	cancer recurred	disease-free	GDS806	1	0.315689	down	-0.323799	0.374752	http://eh3.uc.edu/GenomicsPortals/analyzeExp_tl.jsp?exp=gdsGDS806&db=gdsGPL1223
4235	gdsGDS2143	gdsGPL97	disease.state	mild cystic fibrosis	severe cystic fibrosis	GDS2143	0	0.31602	down	NA	NA	http://eh3.uc.edu/GenomicsPortals/analyzeExp_tl.jsp?exp=gdsGDS2143&db=gdsGPL97
4153	gdsGDS2855	gdsGPL97	disease.state	Becker muscular dystrophy	Calpain 3 mutation	GDS2855	0	0.317505	up	NA	NA	http://eh3.uc.edu/GenomicsPortals/analyzeExp_tl.jsp?exp=gdsGDS2855&db=gdsGPL97
663	gdsGDS1956	gdsGPL96	disease.state	fascioscapulohumeral muscular dystrophy	spastic paraplegia	GDS1956	0	0.317693	up	0.0112782	0.259757	http://eh3.uc.edu/GenomicsPortals/analyzeExp_tl.jsp?exp=gdsGDS1956&db=gdsGPL96
113	gdsGDS2736	gdsGPL96	disease.state	fibrosarcoma	malignant peripheral nerve sheath tumor	GDS2736	1	0.318883	down	0.555463	0.28997	http://eh3.uc.edu/GenomicsPortals/analyzeExp_tl.jsp?exp=gdsGDS2736&db=gdsGPL96
51	gdsGDS2771	gdsGPL96	disease.state	cancer	suspect cancer	GDS2771	1	0.321412	up	-0.322319	0.00393263	http://eh3.uc.edu/GenomicsPortals/analyzeExp_tl.jsp?exp=gdsGDS2771&db=gdsGPL96
5610	gdsGDS3516	gdsGPL570	disease.state	follicular lymphoma	normal naive B-cells	GDS3516	1	0.322357	up	-0.0445152	0.14219	http://eh3.uc.edu/GenomicsPortals/analyzeExp_tl.jsp?exp=gdsGDS3516&db=gdsGPL570
133	gdsGDS2736	gdsGPL96	disease.state	malignant fibrous histiocytoma	myxoid liposarcoma	GDS2736	1	0.322964	down	-0.138645	0.177658	http://eh3.uc.edu/GenomicsPortals/analyzeExp_tl.jsp?exp=gdsGDS2736&db=gdsGPL96
5974	gdsGDS3292	gdsGPL96	disease.state	high-grade squamous intraepithelial lesion	invasive squamous cell carcinoma	GDS3292	1	0.323498	up	0.388721	0.0346528	http://eh3.uc.edu/GenomicsPortals/analyzeExp_tl.jsp?exp=gdsGDS3292&db=gdsGPL96
604	gdsGDS1956	gdsGPL96	disease.state	acute quadriplegic myopathy	amyotophic lateral sclerosis	GDS1956	0	0.32504	up	-0.396983	0.126745	http://eh3.uc.edu/GenomicsPortals/analyzeExp_tl.jsp?exp=gdsGDS1956&db=gdsGPL96
1203	gdsGDS2613	gdsGPL91	disease.state	normal	Rett syndrome	GDS2613	0	0.326083	up	-0.269786	0.0573519	http://eh3.uc.edu/GenomicsPortals/analyzeExp_tl.jsp?exp=gdsGDS2613&db=gdsGPL91
130	gdsGDS2736	gdsGPL96	disease.state	lipoma	well-differentiated liposarcoma	GDS2736	1	0.326263	up	-0.0829393	0.260368	http://eh3.uc.edu/GenomicsPortals/analyzeExp_tl.jsp?exp=gdsGDS2736&db=gdsGPL96
612	gdsGDS1956	gdsGPL96	disease.state	acute quadriplegic myopathy	juvenile dermatomyositis	GDS1956	0	0.330233	up	-0.22487	0.066589	http://eh3.uc.edu/GenomicsPortals/analyzeExp_tl.jsp?exp=gdsGDS1956&db=gdsGPL96
4161	gdsGDS2855	gdsGPL97	disease.state	Calpain 3 mutation	Duchenne muscular dystrophy	GDS2855	0	0.334407	down	NA	NA	http://eh3.uc.edu/GenomicsPortals/analyzeExp_tl.jsp?exp=gdsGDS2855&db=gdsGPL97
5590	gdsGDS3516	gdsGPL570	disease.state	classical Hodgkin lymphoma	follicular lymphoma	GDS3516	1	0.335166	down	-0.0177284	0.397786	http://eh3.uc.edu/GenomicsPortals/analyzeExp_tl.jsp?exp=gdsGDS3516&db=gdsGPL570
5633	gdsGDS3516	gdsGPL570	disease.state	normal plasma cells	T-cell rich B-cell lymphoma	GDS3516	1	0.33728	down	0.137786	0.289558	http://eh3.uc.edu/GenomicsPortals/analyzeExp_tl.jsp?exp=gdsGDS3516&db=gdsGPL570
1024	gdsGDS1064	gdsGPL96	disease.state	AML without maturation	APL with translocation	GDS1064	0	0.339023	down	0.411014	0.26126	http://eh3.uc.edu/GenomicsPortals/analyzeExp_tl.jsp?exp=gdsGDS1064&db=gdsGPL96
664	gdsGDS1956	gdsGPL96	disease.state	FKRP mutation	juvenile dermatomyositis	GDS1956	0	0.341503	down	0.745726	0.00804121	http://eh3.uc.edu/GenomicsPortals/analyzeExp_tl.jsp?exp=gdsGDS1956&db=gdsGPL96
5008	gdsGDS1235	gdsGPL2011	disease.state	B-ALL	B-ALL with MLL/AF4	GDS1235	0	0.34191	up	NA	NA	http://eh3.uc.edu/GenomicsPortals/analyzeExp_tl.jsp?exp=gdsGDS1235&db=gdsGPL2011
619	gdsGDS1956	gdsGPL96	disease.state	amyotophic lateral sclerosis	Emery-Dreifuss muscular dystrophy	GDS1956	0	0.34444	down	0.0495941	0.516929	http://eh3.uc.edu/GenomicsPortals/analyzeExp_tl.jsp?exp=gdsGDS1956&db=gdsGPL96
912	gdsGDS1321	gdsGPL96	disease.state	adenocarcinoma	normal	GDS1321	1	0.3477	up	-0.365839	0.281835	http://eh3.uc.edu/GenomicsPortals/analyzeExp_tl.jsp?exp=gdsGDS1321&db=gdsGPL96
4152	gdsGDS2855	gdsGPL97	disease.state	amyotophic lateral sclerosis	spastic paraplegia	GDS2855	0	0.347957	down	NA	NA	http://eh3.uc.edu/GenomicsPortals/analyzeExp_tl.jsp?exp=gdsGDS2855&db=gdsGPL97
1087	gdsGDS810	gdsGPL96	disease.state	control	incipient AD	GDS810	0	0.349519	up	-0.0312154	0.349424	http://eh3.uc.edu/GenomicsPortals/analyzeExp_tl.jsp?exp=gdsGDS810&db=gdsGPL96
106	gdsGDS2736	gdsGPL96	disease.state	dedifferentiated liposarcoma	myxofibrosarcoma	GDS2736	1	0.350849	up	-0.0964357	0.11837	http://eh3.uc.edu/GenomicsPortals/analyzeExp_tl.jsp?exp=gdsGDS2736&db=gdsGPL96
127	gdsGDS2736	gdsGPL96	disease.state	lipoma	myxofibrosarcoma	GDS2736	1	0.354452	down	0.110689	0.135819	http://eh3.uc.edu/GenomicsPortals/analyzeExp_tl.jsp?exp=gdsGDS2736&db=gdsGPL96
621	gdsGDS1956	gdsGPL96	disease.state	amyotophic lateral sclerosis	FKRP mutation	GDS1956	0	0.355045	down	-0.573613	0.0318733	http://eh3.uc.edu/GenomicsPortals/analyzeExp_tl.jsp?exp=gdsGDS1956&db=gdsGPL96
4505	gdsGDS670	gdsGPL80	disease.state	normal	usual emphysema	GDS670	0	0.356186	down	NA	NA	http://eh3.uc.edu/GenomicsPortals/analyzeExp_tl.jsp?exp=gdsGDS670&db=gdsGPL80
1105	gdsGDS737	gdsGPL96	disease.state	no or mild emphysema	severe emphysema	GDS737	1	0.35628	down	0.0734213	0.154393	http://eh3.uc.edu/GenomicsPortals/analyzeExp_tl.jsp?exp=gdsGDS737&db=gdsGPL96
135	gdsGDS2736	gdsGPL96	disease.state	malignant fibrous histiocytoma	well-differentiated liposarcoma	GDS2736	1	0.357715	up	-0.268839	0.164431	http://eh3.uc.edu/GenomicsPortals/analyzeExp_tl.jsp?exp=gdsGDS2736&db=gdsGPL96
4187	gdsGDS2855	gdsGPL97	disease.state	juvenile dermatomyositis	spastic paraplegia	GDS2855	0	0.357801	up	NA	NA	http://eh3.uc.edu/GenomicsPortals/analyzeExp_tl.jsp?exp=gdsGDS2855&db=gdsGPL97
127	gdsGDS2736	gdsGPL96	disease.state	lipoma	myxofibrosarcoma	GDS2736	1	0.358235	up	0.110689	0.135819	http://eh3.uc.edu/GenomicsPortals/analyzeExp_tl.jsp?exp=gdsGDS2736&db=gdsGPL96
612	gdsGDS1956	gdsGPL96	disease.state	acute quadriplegic myopathy	juvenile dermatomyositis	GDS1956	0	0.3585	down	-0.22487	0.066589	http://eh3.uc.edu/GenomicsPortals/analyzeExp_tl.jsp?exp=gdsGDS1956&db=gdsGPL96
5597	gdsGDS3516	gdsGPL570	disease.state	classical Hodgkin lymphoma	T-cell rich B-cell lymphoma	GDS3516	1	0.35951	up	-0.00160284	0.428416	http://eh3.uc.edu/GenomicsPortals/analyzeExp_tl.jsp?exp=gdsGDS3516&db=gdsGPL570
4151	gdsGDS2855	gdsGPL97	disease.state	amyotophic lateral sclerosis	normal	GDS2855	0	0.361053	down	NA	NA	http://eh3.uc.edu/GenomicsPortals/analyzeExp_tl.jsp?exp=gdsGDS2855&db=gdsGPL97
111	gdsGDS2736	gdsGPL96	disease.state	fibrosarcoma	lipoma	GDS2736	1	0.361512	down	0.0558117	0.158075	http://eh3.uc.edu/GenomicsPortals/analyzeExp_tl.jsp?exp=gdsGDS2736&db=gdsGPL96
5630	gdsGDS3516	gdsGPL570	disease.state	normal memory B-cells	T-cell rich B-cell lymphoma	GDS3516	1	0.362025	up	0.0374291	0.501444	http://eh3.uc.edu/GenomicsPortals/analyzeExp_tl.jsp?exp=gdsGDS3516&db=gdsGPL570
4162	gdsGDS2855	gdsGPL97	disease.state	Calpain 3 mutation	dysferlin mutation	GDS2855	0	0.363234	up	NA	NA	http://eh3.uc.edu/GenomicsPortals/analyzeExp_tl.jsp?exp=gdsGDS2855&db=gdsGPL97
6291	gdsGDS3345	gdsGPL8300	disease.state	control	depression	GDS3345	0	0.364614	down	0.0826621	0.430359	http://eh3.uc.edu/GenomicsPortals/analyzeExp_tl.jsp?exp=gdsGDS3345&db=gdsGPL8300
5999	gdsGDS3233	gdsGPL96	disease.state	cervical cancer primary tumor	normal	GDS3233	1	0.365145	up	-1.36737	1.12895e-06	http://eh3.uc.edu/GenomicsPortals/analyzeExp_tl.jsp?exp=gdsGDS3233&db=gdsGPL96
882	gdsGDS1375	gdsGPL96	disease.state	benign nevi	normal	GDS1375	0	0.367986	up	-0.489413	0.0844865	http://eh3.uc.edu/GenomicsPortals/analyzeExp_tl.jsp?exp=gdsGDS1375&db=gdsGPL96
4505	gdsGDS670	gdsGPL80	disease.state	normal	usual emphysema	GDS670	0	0.368662	up	NA	NA	http://eh3.uc.edu/GenomicsPortals/analyzeExp_tl.jsp?exp=gdsGDS670&db=gdsGPL80
645	gdsGDS1956	gdsGPL96	disease.state	Duchenne muscular dystrophy	FKRP mutation	GDS1956	0	0.368976	up	-0.328053	0.120112	http://eh3.uc.edu/GenomicsPortals/analyzeExp_tl.jsp?exp=gdsGDS1956&db=gdsGPL96
7760	gdsGDS2918	gdsGPL3014	disease.state	colorectal cancer	control	GDS2918	1	0.371434	up	-0.481667	0.277222	http://eh3.uc.edu/GenomicsPortals/analyzeExp_tl.jsp?exp=gdsGDS2918&db=gdsGPL3014
1245	gdsGDS2126	gdsGPL91	disease.state	osteoarthritis	rheumatoid arthritis	GDS2126	0	0.371744	down	1.04333	0.461113	http://eh3.uc.edu/GenomicsPortals/analyzeExp_tl.jsp?exp=gdsGDS2126&db=gdsGPL91
506	gdsGDS2200	gdsGPL96	disease.state	normal	squamous cell carcinoma	GDS2200	1	0.371987	down	0.228605	0.110547	http://eh3.uc.edu/GenomicsPortals/analyzeExp_tl.jsp?exp=gdsGDS2200&db=gdsGPL96
1163	gdsGDS268	gdsGPL96	disease.state	morbidly obese	obese	GDS268	0	0.373918	down	0.0704318	0.573777	http://eh3.uc.edu/GenomicsPortals/analyzeExp_tl.jsp?exp=gdsGDS268&db=gdsGPL96
882	gdsGDS1375	gdsGPL96	disease.state	benign nevi	normal	GDS1375	0	0.3755	down	-0.489413	0.0844865	http://eh3.uc.edu/GenomicsPortals/analyzeExp_tl.jsp?exp=gdsGDS1375&db=gdsGPL96
6214	gdsGDS2880	gdsGPL96	disease.state	normal	stage I cRCC	GDS2880	1	0.377026	down	0.5157	0.049255	http://eh3.uc.edu/GenomicsPortals/analyzeExp_tl.jsp?exp=gdsGDS2880&db=gdsGPL96
1012	gdsGDS1064	gdsGPL96	disease.state	acute monoblastic/moncytic leukemia	AML with maturation	GDS1064	0	0.377603	up	-0.0226313	0.243638	http://eh3.uc.edu/GenomicsPortals/analyzeExp_tl.jsp?exp=gdsGDS1064&db=gdsGPL96
668	gdsGDS1956	gdsGPL96	disease.state	juvenile dermatomyositis	spastic paraplegia	GDS1956	0	0.378555	down	-0.339453	0.357044	http://eh3.uc.edu/GenomicsPortals/analyzeExp_tl.jsp?exp=gdsGDS1956&db=gdsGPL96
633	gdsGDS1956	gdsGPL96	disease.state	Becker muscular dystrophy	spastic paraplegia	GDS1956	0	0.379167	up	0.460939	0.190244	http://eh3.uc.edu/GenomicsPortals/analyzeExp_tl.jsp?exp=gdsGDS1956&db=gdsGPL96
5554	gdsGDS3668	gdsGPL570	disease.state	heterozygous FH	homozygous FH	GDS3668	0	0.379952	down	-0.145669	0.252691	http://eh3.uc.edu/GenomicsPortals/analyzeExp_tl.jsp?exp=gdsGDS3668&db=gdsGPL570
505	gdsGDS2200	gdsGPL96	disease.state	actinic keratosis	squamous cell carcinoma	GDS2200	1	0.381104	down	0.401281	0.343336	http://eh3.uc.edu/GenomicsPortals/analyzeExp_tl.jsp?exp=gdsGDS2200&db=gdsGPL96
635	gdsGDS1956	gdsGPL96	disease.state	Calpain 3 mutation	dysferlin mutation	GDS1956	0	0.384508	up	-0.291878	0.216946	http://eh3.uc.edu/GenomicsPortals/analyzeExp_tl.jsp?exp=gdsGDS1956&db=gdsGPL96
1451	gdsGDS971	gdsGPL91	disease.state	alveolar rhabdomyosarcoma	Ewing's sarcoma	GDS971	1	0.384559	up	1191.17	0.263984	http://eh3.uc.edu/GenomicsPortals/analyzeExp_tl.jsp?exp=gdsGDS971&db=gdsGPL91
4185	gdsGDS2855	gdsGPL97	disease.state	FKRP mutation	spastic paraplegia	GDS2855	0	0.385718	down	NA	NA	http://eh3.uc.edu/GenomicsPortals/analyzeExp_tl.jsp?exp=gdsGDS2855&db=gdsGPL97
668	gdsGDS1956	gdsGPL96	disease.state	juvenile dermatomyositis	spastic paraplegia	GDS1956	0	0.385831	up	-0.339453	0.357044	http://eh3.uc.edu/GenomicsPortals/analyzeExp_tl.jsp?exp=gdsGDS1956&db=gdsGPL96
5614	gdsGDS3516	gdsGPL570	disease.state	nodular lymphocyte-predominant Hodgkin lymphoma	normal centrocytes	GDS3516	1	0.386204	down	-0.0237891	0.187418	http://eh3.uc.edu/GenomicsPortals/analyzeExp_tl.jsp?exp=gdsGDS3516&db=gdsGPL570
1164	gdsGDS268	gdsGPL96	disease.state	non-obese	obese	GDS268	0	0.391192	up	-0.00599289	0.748938	http://eh3.uc.edu/GenomicsPortals/analyzeExp_tl.jsp?exp=gdsGDS268&db=gdsGPL96
6069	gdsGDS3139	gdsGPL96	disease.state	cancer	normal	GDS3139	1	0.391205	up	0.0869781	0.32721	http://eh3.uc.edu/GenomicsPortals/analyzeExp_tl.jsp?exp=gdsGDS3139&db=gdsGPL96
1013	gdsGDS1064	gdsGPL96	disease.state	acute monoblastic/moncytic leukemia	AML without maturation	GDS1064	0	0.394788	up	-0.419975	0.176885	http://eh3.uc.edu/GenomicsPortals/analyzeExp_tl.jsp?exp=gdsGDS1064&db=gdsGPL96
140	gdsGDS2736	gdsGPL96	disease.state	myxofibrosarcoma	myxoid liposarcoma	GDS2736	1	0.395199	up	-0.0634345	0.253689	http://eh3.uc.edu/GenomicsPortals/analyzeExp_tl.jsp?exp=gdsGDS2736&db=gdsGPL96
7151	gdsGDS3628	gdsGPL2507	disease.state	non-responder	responder	GDS3628	0	0.396254	up	0.025861	0.591569	http://eh3.uc.edu/GenomicsPortals/analyzeExp_tl.jsp?exp=gdsGDS3628&db=gdsGPL2507
4501	gdsGDS1210	gdsGPL80	disease.state	cancer	normal	GDS1210	1	0.396831	up	-0.934604	0.0099814	http://eh3.uc.edu/GenomicsPortals/analyzeExp_tl.jsp?exp=gdsGDS1210&db=gdsGPL80
131	gdsGDS2736	gdsGPL96	disease.state	malignant fibrous histiocytoma	malignant peripheral nerve sheath tumor	GDS2736	1	0.399961	down	0.313752	0.269738	http://eh3.uc.edu/GenomicsPortals/analyzeExp_tl.jsp?exp=gdsGDS2736&db=gdsGPL96
7151	gdsGDS3628	gdsGPL2507	disease.state	non-responder	responder	GDS3628	0	0.402215	down	0.025861	0.591569	http://eh3.uc.edu/GenomicsPortals/analyzeExp_tl.jsp?exp=gdsGDS3628&db=gdsGPL2507
1160	gdsGDS289	gdsGPL96	disease.state	chronic obstructive pulmonary disease	control	GDS289	0	0.406682	down	-0.0594158	0.613125	http://eh3.uc.edu/GenomicsPortals/analyzeExp_tl.jsp?exp=gdsGDS289&db=gdsGPL96
5584	gdsGDS3516	gdsGPL570	disease.state	Burkitt lymphoma	normal centrocytes	GDS3516	1	0.40719	down	0.0142248	0.0177172	http://eh3.uc.edu/GenomicsPortals/analyzeExp_tl.jsp?exp=gdsGDS3516&db=gdsGPL570
5605	gdsGDS3516	gdsGPL570	disease.state	diffuse large B-cell lymphoma	T-cell rich B-cell lymphoma	GDS3516	1	0.408371	up	0.0172886	0.347126	http://eh3.uc.edu/GenomicsPortals/analyzeExp_tl.jsp?exp=gdsGDS3516&db=gdsGPL570
1024	gdsGDS1064	gdsGPL96	disease.state	AML without maturation	APL with translocation	GDS1064	0	0.410633	up	0.411014	0.26126	http://eh3.uc.edu/GenomicsPortals/analyzeExp_tl.jsp?exp=gdsGDS1064&db=gdsGPL96
4755	gdsGDS609	gdsGPL92	disease.state	Duchenne muscular dystrophy	normal	GDS609	0	0.411522	down	NA	NA	http://eh3.uc.edu/GenomicsPortals/analyzeExp_tl.jsp?exp=gdsGDS609&db=gdsGPL92
1014	gdsGDS1064	gdsGPL96	disease.state	acute monoblastic/moncytic leukemia	APL with translocation	GDS1064	0	0.411553	down	-0.00896089	0.325559	http://eh3.uc.edu/GenomicsPortals/analyzeExp_tl.jsp?exp=gdsGDS1064&db=gdsGPL96
4144	gdsGDS2855	gdsGPL97	disease.state	amyotophic lateral sclerosis	Becker muscular dystrophy	GDS2855	0	0.411944	down	NA	NA	http://eh3.uc.edu/GenomicsPortals/analyzeExp_tl.jsp?exp=gdsGDS2855&db=gdsGPL97
4160	gdsGDS2855	gdsGPL97	disease.state	Becker muscular dystrophy	spastic paraplegia	GDS2855	0	0.413348	down	NA	NA	http://eh3.uc.edu/GenomicsPortals/analyzeExp_tl.jsp?exp=gdsGDS2855&db=gdsGPL97
5893	gdsGDS2947	gdsGPL570	disease.state	adenoma	normal mucosa	GDS2947	1	0.413497	down	-0.0928087	0.199286	http://eh3.uc.edu/GenomicsPortals/analyzeExp_tl.jsp?exp=gdsGDS2947&db=gdsGPL570
613	gdsGDS1956	gdsGPL96	disease.state	acute quadriplegic myopathy	normal	GDS1956	0	0.414749	up	-0.860416	0.0100135	http://eh3.uc.edu/GenomicsPortals/analyzeExp_tl.jsp?exp=gdsGDS1956&db=gdsGPL96
1177	gdsGDS2842	gdsGPL91	disease.state	normal	pT1	GDS2842	1	0.41512	up	-0.279871	0.142472	http://eh3.uc.edu/GenomicsPortals/analyzeExp_tl.jsp?exp=gdsGDS2842&db=gdsGPL91
1178	gdsGDS2842	gdsGPL91	disease.state	normal	pT2	GDS2842	1	0.415323	up	-0.35765	0.197766	http://eh3.uc.edu/GenomicsPortals/analyzeExp_tl.jsp?exp=gdsGDS2842&db=gdsGPL91
109	gdsGDS2736	gdsGPL96	disease.state	dedifferentiated liposarcoma	well-differentiated liposarcoma	GDS2736	1	0.415863	down	-0.290064	0.187296	http://eh3.uc.edu/GenomicsPortals/analyzeExp_tl.jsp?exp=gdsGDS2736&db=gdsGPL96
6096	gdsGDS3115	gdsGPL96	disease.state	ischemic heart failure	non-ischemic heart failure	GDS3115	0	0.416844	down	0.00957143	0.667466	http://eh3.uc.edu/GenomicsPortals/analyzeExp_tl.jsp?exp=gdsGDS3115&db=gdsGPL96
7683	gdsGDS3085	gdsGPL4274	disease.state	gram-positive sepsis	mixed sepsis	GDS3085	0	0.416888	down	NA	NA	http://eh3.uc.edu/GenomicsPortals/analyzeExp_tl.jsp?exp=gdsGDS3085&db=gdsGPL4274
4148	gdsGDS2855	gdsGPL97	disease.state	amyotophic lateral sclerosis	Emery-Dreifuss muscular dystrophy	GDS2855	0	0.418975	up	NA	NA	http://eh3.uc.edu/GenomicsPortals/analyzeExp_tl.jsp?exp=gdsGDS2855&db=gdsGPL97
661	gdsGDS1956	gdsGPL96	disease.state	fascioscapulohumeral muscular dystrophy	juvenile dermatomyositis	GDS1956	0	0.419758	down	0.350731	0.102347	http://eh3.uc.edu/GenomicsPortals/analyzeExp_tl.jsp?exp=gdsGDS1956&db=gdsGPL96
616	gdsGDS1956	gdsGPL96	disease.state	amyotophic lateral sclerosis	Calpain 3 mutation	GDS1956	0	0.419815	up	-0.0737722	0.102051	http://eh3.uc.edu/GenomicsPortals/analyzeExp_tl.jsp?exp=gdsGDS1956&db=gdsGPL96
4164	gdsGDS2855	gdsGPL97	disease.state	Calpain 3 mutation	FKRP mutation	GDS2855	0	0.420007	up	NA	NA	http://eh3.uc.edu/GenomicsPortals/analyzeExp_tl.jsp?exp=gdsGDS2855&db=gdsGPL97
1203	gdsGDS2613	gdsGPL91	disease.state	normal	Rett syndrome	GDS2613	0	0.424989	down	-0.269786	0.0573519	http://eh3.uc.edu/GenomicsPortals/analyzeExp_tl.jsp?exp=gdsGDS2613&db=gdsGPL91
1021	gdsGDS1064	gdsGPL96	disease.state	AML with inversion	APL with translocation	GDS1064	0	0.426947	up	0.266341	0.333362	http://eh3.uc.edu/GenomicsPortals/analyzeExp_tl.jsp?exp=gdsGDS1064&db=gdsGPL96
132	gdsGDS2736	gdsGPL96	disease.state	malignant fibrous histiocytoma	myxofibrosarcoma	GDS2736	1	0.427785	up	-0.0752103	0.273253	http://eh3.uc.edu/GenomicsPortals/analyzeExp_tl.jsp?exp=gdsGDS2736&db=gdsGPL96
125	gdsGDS2736	gdsGPL96	disease.state	lipoma	malignant fibrous histiocytoma	GDS2736	1	0.43	down	0.185899	0.284332	http://eh3.uc.edu/GenomicsPortals/analyzeExp_tl.jsp?exp=gdsGDS2736&db=gdsGPL96
5551	gdsGDS3669	gdsGPL570	disease.state	heterozygous FH	homozygous FH	GDS3669	0	0.433685	down	0.0432387	0.356505	http://eh3.uc.edu/GenomicsPortals/analyzeExp_tl.jsp?exp=gdsGDS3669&db=gdsGPL570
648	gdsGDS1956	gdsGPL96	disease.state	Duchenne muscular dystrophy	spastic paraplegia	GDS1956	0	0.434084	up	0.0782204	0.422152	http://eh3.uc.edu/GenomicsPortals/analyzeExp_tl.jsp?exp=gdsGDS1956&db=gdsGPL96
610	gdsGDS1956	gdsGPL96	disease.state	acute quadriplegic myopathy	fascioscapulohumeral muscular dystrophy	GDS1956	0	0.434448	down	-0.575601	0.0335744	http://eh3.uc.edu/GenomicsPortals/analyzeExp_tl.jsp?exp=gdsGDS1956&db=gdsGPL96
1018	gdsGDS1064	gdsGPL96	disease.state	acute myelomonocytic leukemia	APL with translocation	GDS1064	0	0.435392	down	-0.0597827	0.500017	http://eh3.uc.edu/GenomicsPortals/analyzeExp_tl.jsp?exp=gdsGDS1064&db=gdsGPL96
1011	gdsGDS1064	gdsGPL96	disease.state	acute monoblastic/moncytic leukemia	AML with inversion	GDS1064	0	0.436046	up	-0.275302	0.408509	http://eh3.uc.edu/GenomicsPortals/analyzeExp_tl.jsp?exp=gdsGDS1064&db=gdsGPL96
653	gdsGDS1956	gdsGPL96	disease.state	dysferlin mutation	normal	GDS1956	0	0.437945	up	-0.0977834	0.0653106	http://eh3.uc.edu/GenomicsPortals/analyzeExp_tl.jsp?exp=gdsGDS1956&db=gdsGPL96
6229	gdsGDS2865	gdsGPL96	disease.state	highly metastatic	poorly metastatic	GDS2865	1	0.441826	down	0.0222127	0.596444	http://eh3.uc.edu/GenomicsPortals/analyzeExp_tl.jsp?exp=gdsGDS2865&db=gdsGPL96
141	gdsGDS2736	gdsGPL96	disease.state	myxofibrosarcoma	synovial sarcoma	GDS2736	1	0.442187	down	-0.0854897	0.307001	http://eh3.uc.edu/GenomicsPortals/analyzeExp_tl.jsp?exp=gdsGDS2736&db=gdsGPL96
7760	gdsGDS2918	gdsGPL3014	disease.state	colorectal cancer	control	GDS2918	1	0.444162	down	-0.481667	0.277222	http://eh3.uc.edu/GenomicsPortals/analyzeExp_tl.jsp?exp=gdsGDS2918&db=gdsGPL3014
6095	gdsGDS3115	gdsGPL96	disease.state	control	non-ischemic heart failure	GDS3115	0	0.444374	up	-0.0653452	0.280239	http://eh3.uc.edu/GenomicsPortals/analyzeExp_tl.jsp?exp=gdsGDS3115&db=gdsGPL96
6098	gdsGDS3096	gdsGPL96	disease.state	inflammatory breast cancer	non-inflammatory breast cancer	GDS3096	1	0.444652	down	-0.203864	0.150221	http://eh3.uc.edu/GenomicsPortals/analyzeExp_tl.jsp?exp=gdsGDS3096&db=gdsGPL96
7682	gdsGDS3085	gdsGPL4274	disease.state	gram-negative sepsis	mixed sepsis	GDS3085	0	0.445196	down	NA	NA	http://eh3.uc.edu/GenomicsPortals/analyzeExp_tl.jsp?exp=gdsGDS3085&db=gdsGPL4274
3062	gdsGDS961	gdsGPL91	disease.state	diabetic nephropathy	normal	GDS961	0	0.445699	down	0.810251	0.16744	http://eh3.uc.edu/GenomicsPortals/analyzeExp_tl.jsp?exp=gdsGDS961&db=gdsGPL91
7807	gdsGDS3297	gdsGPL5886	disease.state	stage IIIB	stage IIIC	GDS3297	1	0.447611	down	-0.0347211	0.857602	http://eh3.uc.edu/GenomicsPortals/analyzeExp_tl.jsp?exp=gdsGDS3297&db=gdsGPL5886
134	gdsGDS2736	gdsGPL96	disease.state	malignant fibrous histiocytoma	synovial sarcoma	GDS2736	1	0.447985	down	-0.1607	0.332565	http://eh3.uc.edu/GenomicsPortals/analyzeExp_tl.jsp?exp=gdsGDS2736&db=gdsGPL96
4956	gdsGDS1332	gdsGPL1449	disease.state	presymptomatic	symptomatic	GDS1332	0	0.448719	up	0.256708	0.000935809	http://eh3.uc.edu/GenomicsPortals/analyzeExp_tl.jsp?exp=gdsGDS1332&db=gdsGPL1449
605	gdsGDS1956	gdsGPL96	disease.state	acute quadriplegic myopathy	Becker muscular dystrophy	GDS1956	0	0.449759	up	-1.02526	0.0290799	http://eh3.uc.edu/GenomicsPortals/analyzeExp_tl.jsp?exp=gdsGDS1956&db=gdsGPL96
913	gdsGDS1321	gdsGPL96	disease.state	Barrett's esophagus	normal	GDS1321	1	0.450519	down	-0.374751	0.136266	http://eh3.uc.edu/GenomicsPortals/analyzeExp_tl.jsp?exp=gdsGDS1321&db=gdsGPL96
4136	gdsGDS2855	gdsGPL97	disease.state	acute quadriplegic myopathy	Calpain 3 mutation	GDS2855	0	0.45078	down	NA	NA	http://eh3.uc.edu/GenomicsPortals/analyzeExp_tl.jsp?exp=gdsGDS2855&db=gdsGPL97
5617	gdsGDS3516	gdsGPL570	disease.state	nodular lymphocyte-predominant Hodgkin lymphoma	normal plasma cells	GDS3516	1	0.451501	down	-0.0646343	0.208428	http://eh3.uc.edu/GenomicsPortals/analyzeExp_tl.jsp?exp=gdsGDS3516&db=gdsGPL570
6288	gdsGDS3345	gdsGPL8300	disease.state	bipolar disorder	control	GDS3345	0	0.454638	up	0.0300197	0.184963	http://eh3.uc.edu/GenomicsPortals/analyzeExp_tl.jsp?exp=gdsGDS3345&db=gdsGPL8300
7704	gdsGDS3091	gdsGPL1262	disease.state	metastasis	no metastasis	GDS3091	1	0.455155	up	NA	NA	http://eh3.uc.edu/GenomicsPortals/analyzeExp_tl.jsp?exp=gdsGDS3091&db=gdsGPL1262
5610	gdsGDS3516	gdsGPL570	disease.state	follicular lymphoma	normal naive B-cells	GDS3516	1	0.457281	down	-0.0445152	0.14219	http://eh3.uc.edu/GenomicsPortals/analyzeExp_tl.jsp?exp=gdsGDS3516&db=gdsGPL570
7686	gdsGDS3646	gdsGPL6104	disease.state	celiac disease	healthy control	GDS3646	0	0.457304	up	-0.00567273	0.71388	http://eh3.uc.edu/GenomicsPortals/analyzeExp_tl.jsp?exp=gdsGDS3646&db=gdsGPL6104
1020	gdsGDS1064	gdsGPL96	disease.state	AML with inversion	AML without maturation	GDS1064	0	0.458696	up	-0.144672	0.313357	http://eh3.uc.edu/GenomicsPortals/analyzeExp_tl.jsp?exp=gdsGDS1064&db=gdsGPL96
5609	gdsGDS3516	gdsGPL570	disease.state	follicular lymphoma	normal memory B-cells	GDS3516	1	0.459186	up	-0.0213035	0.347186	http://eh3.uc.edu/GenomicsPortals/analyzeExp_tl.jsp?exp=gdsGDS3516&db=gdsGPL570
6294	gdsGDS3192	gdsGPL8300	disease.state	control	rheumatoid arthritis	GDS3192	0	0.459925	up	-0.265624	0.604377	http://eh3.uc.edu/GenomicsPortals/analyzeExp_tl.jsp?exp=gdsGDS3192&db=gdsGPL8300
5580	gdsGDS3516	gdsGPL570	disease.state	Burkitt lymphoma	diffuse large B-cell lymphoma	GDS3516	1	0.464952	down	0.0938768	0.0906109	http://eh3.uc.edu/GenomicsPortals/analyzeExp_tl.jsp?exp=gdsGDS3516&db=gdsGPL570
1249	gdsGDS2048	gdsGPL91	disease.state	convalescence phase	healthy	GDS2048	0	0.466088	up	0.128917	0.1913	http://eh3.uc.edu/GenomicsPortals/analyzeExp_tl.jsp?exp=gdsGDS2048&db=gdsGPL91
611	gdsGDS1956	gdsGPL96	disease.state	acute quadriplegic myopathy	FKRP mutation	GDS1956	0	0.467437	up	-0.970596	0.0264963	http://eh3.uc.edu/GenomicsPortals/analyzeExp_tl.jsp?exp=gdsGDS1956&db=gdsGPL96
634	gdsGDS1956	gdsGPL96	disease.state	Calpain 3 mutation	Duchenne muscular dystrophy	GDS1956	0	0.468688	up	-0.171788	0.233549	http://eh3.uc.edu/GenomicsPortals/analyzeExp_tl.jsp?exp=gdsGDS1956&db=gdsGPL96
511	gdsGDS2168	gdsGPL96	disease.state	aviremic	viremic	GDS2168	0	0.469868	down	0.0125745	0.528415	http://eh3.uc.edu/GenomicsPortals/analyzeExp_tl.jsp?exp=gdsGDS2168&db=gdsGPL96
1014	gdsGDS1064	gdsGPL96	disease.state	acute monoblastic/moncytic leukemia	APL with translocation	GDS1064	0	0.47153	up	-0.00896089	0.325559	http://eh3.uc.edu/GenomicsPortals/analyzeExp_tl.jsp?exp=gdsGDS1064&db=gdsGPL96
642	gdsGDS1956	gdsGPL96	disease.state	Duchenne muscular dystrophy	dysferlin mutation	GDS1956	0	0.473132	up	-0.12009	0.0897678	http://eh3.uc.edu/GenomicsPortals/analyzeExp_tl.jsp?exp=gdsGDS1956&db=gdsGPL96
4157	gdsGDS2855	gdsGPL97	disease.state	Becker muscular dystrophy	FKRP mutation	GDS2855	0	0.476074	up	NA	NA	http://eh3.uc.edu/GenomicsPortals/analyzeExp_tl.jsp?exp=gdsGDS2855&db=gdsGPL97
610	gdsGDS1956	gdsGPL96	disease.state	acute quadriplegic myopathy	fascioscapulohumeral muscular dystrophy	GDS1956	0	0.476774	up	-0.575601	0.0335744	http://eh3.uc.edu/GenomicsPortals/analyzeExp_tl.jsp?exp=gdsGDS1956&db=gdsGPL96
509	gdsGDS2190	gdsGPL96	disease.state	bipolar disorder	control	GDS2190	0	0.478237	up	0.0312651	0.366591	http://eh3.uc.edu/GenomicsPortals/analyzeExp_tl.jsp?exp=gdsGDS2190&db=gdsGPL96
5612	gdsGDS3516	gdsGPL570	disease.state	follicular lymphoma	T-cell rich B-cell lymphoma	GDS3516	1	0.478686	up	0.0161256	0.372471	http://eh3.uc.edu/GenomicsPortals/analyzeExp_tl.jsp?exp=gdsGDS3516&db=gdsGPL570
106	gdsGDS2736	gdsGPL96	disease.state	dedifferentiated liposarcoma	myxofibrosarcoma	GDS2736	1	0.47897	down	-0.0964357	0.11837	http://eh3.uc.edu/GenomicsPortals/analyzeExp_tl.jsp?exp=gdsGDS2736&db=gdsGPL96
3288	gdsGDS358	gdsGPL91	disease.state	borderline tuberculoid leprosy	lepromatous leprosy	GDS358	0	0.4794	down	-0.61113	0.529763	http://eh3.uc.edu/GenomicsPortals/analyzeExp_tl.jsp?exp=gdsGDS358&db=gdsGPL91
5006	gdsGDS1263	gdsGPL2006	disease.state	no tumor relapse	tumor relapse	GDS1263	1	0.488349	down	NA	NA	http://eh3.uc.edu/GenomicsPortals/analyzeExp_tl.jsp?exp=gdsGDS1263&db=gdsGPL2006
4142	gdsGDS2855	gdsGPL97	disease.state	acute quadriplegic myopathy	normal	GDS2855	0	0.490273	down	NA	NA	http://eh3.uc.edu/GenomicsPortals/analyzeExp_tl.jsp?exp=gdsGDS2855&db=gdsGPL97
4921	gdsGDS807	gdsGPL1223	disease.state	cancer recurred	disease-free	GDS807	1	0.492769	down	-0.588183	0.0826174	http://eh3.uc.edu/GenomicsPortals/analyzeExp_tl.jsp?exp=gdsGDS807&db=gdsGPL1223
3988	gdsGDS2154	gdsGPL570	disease.state	healthy	inflammatory dilated cardiomyopathy	GDS2154	0	0.493964	up	0.150229	0.22116	http://eh3.uc.edu/GenomicsPortals/analyzeExp_tl.jsp?exp=gdsGDS2154&db=gdsGPL570
5589	gdsGDS3516	gdsGPL570	disease.state	classical Hodgkin lymphoma	diffuse large B-cell lymphoma	GDS3516	1	0.497116	up	-0.0188914	0.27104	http://eh3.uc.edu/GenomicsPortals/analyzeExp_tl.jsp?exp=gdsGDS3516&db=gdsGPL570
5588	gdsGDS3516	gdsGPL570	disease.state	Burkitt lymphoma	T-cell rich B-cell lymphoma	GDS3516	1	0.498005	down	0.111165	0.133372	http://eh3.uc.edu/GenomicsPortals/analyzeExp_tl.jsp?exp=gdsGDS3516&db=gdsGPL570
3965	gdsGDS2374	gdsGPL570	disease.state	ACTH-dependent Cushing's syndrome	GIP-dependent Cushing's syndrome	GDS2374	1	0.499184	up	-0.404113	0.275551	http://eh3.uc.edu/GenomicsPortals/analyzeExp_tl.jsp?exp=gdsGDS2374&db=gdsGPL570
4170	gdsGDS2855	gdsGPL97	disease.state	Duchenne muscular dystrophy	FKRP mutation	GDS2855	0	0.504275	up	NA	NA	http://eh3.uc.edu/GenomicsPortals/analyzeExp_tl.jsp?exp=gdsGDS2855&db=gdsGPL97
6323	gdsGDS2881	gdsGPL97	disease.state	normal	stage II cRCC	GDS2881	1	0.512029	up	NA	NA	http://eh3.uc.edu/GenomicsPortals/analyzeExp_tl.jsp?exp=gdsGDS2881&db=gdsGPL97
3818	gdsGDS2635	gdsGPL570	disease.state	invasive ductal carcinoma	invasive lobular carcinoma	GDS2635	1	0.514729	down	172.277	0.508335	http://eh3.uc.edu/GenomicsPortals/analyzeExp_tl.jsp?exp=gdsGDS2635&db=gdsGPL570
1264	gdsGDS1726	gdsGPL91	disease.state	control	HIVE	GDS1726	0	0.51518	down	0.189401	0.219416	http://eh3.uc.edu/GenomicsPortals/analyzeExp_tl.jsp?exp=gdsGDS1726&db=gdsGPL91
5917	gdsGDS3610	gdsGPL96	disease.state	control	nasopharyngeal carcinoma	GDS3610	1	0.517474	up	-0.201163	0.378353	http://eh3.uc.edu/GenomicsPortals/analyzeExp_tl.jsp?exp=gdsGDS3610&db=gdsGPL96
4344	gdsGDS1258	gdsGPL97	disease.state	normal	SCD with acute chest syndrome	GDS1258	0	0.518883	up	NA	NA	http://eh3.uc.edu/GenomicsPortals/analyzeExp_tl.jsp?exp=gdsGDS1258&db=gdsGPL97
4168	gdsGDS2855	gdsGPL97	disease.state	Duchenne muscular dystrophy	dysferlin mutation	GDS2855	0	0.519439	up	NA	NA	http://eh3.uc.edu/GenomicsPortals/analyzeExp_tl.jsp?exp=gdsGDS2855&db=gdsGPL97
1015	gdsGDS1064	gdsGPL96	disease.state	acute myelomonocytic leukemia	AML with inversion	GDS1064	0	0.522705	down	-0.326124	0.366864	http://eh3.uc.edu/GenomicsPortals/analyzeExp_tl.jsp?exp=gdsGDS1064&db=gdsGPL96
964	gdsGDS1282	gdsGPL96	disease.state	control	Wilms' tumor	GDS1282	1	0.524696	down	-0.141452	0.500313	http://eh3.uc.edu/GenomicsPortals/analyzeExp_tl.jsp?exp=gdsGDS1282&db=gdsGPL96
191	gdsGDS2519	gdsGPL96	disease.state	healthy control	Parkinson's disease	GDS2519	0	0.526089	up	-0.2446	0.131571	http://eh3.uc.edu/GenomicsPortals/analyzeExp_tl.jsp?exp=gdsGDS2519&db=gdsGPL96
647	gdsGDS1956	gdsGPL96	disease.state	Duchenne muscular dystrophy	normal	GDS1956	0	0.527933	up	-0.217873	0.400271	http://eh3.uc.edu/GenomicsPortals/analyzeExp_tl.jsp?exp=gdsGDS1956&db=gdsGPL96
765	gdsGDS1713	gdsGPL96	disease.state	Ewing family tumor	neuroblastoma	GDS1713	1	0.530901	up	0.0247888	0.143896	http://eh3.uc.edu/GenomicsPortals/analyzeExp_tl.jsp?exp=gdsGDS1713&db=gdsGPL96
4147	gdsGDS2855	gdsGPL97	disease.state	amyotophic lateral sclerosis	dysferlin mutation	GDS2855	0	0.531272	down	NA	NA	http://eh3.uc.edu/GenomicsPortals/analyzeExp_tl.jsp?exp=gdsGDS2855&db=gdsGPL97
5607	gdsGDS3516	gdsGPL570	disease.state	follicular lymphoma	normal centroblasts	GDS3516	1	0.532065	up	-0.00459754	0.34229	http://eh3.uc.edu/GenomicsPortals/analyzeExp_tl.jsp?exp=gdsGDS3516&db=gdsGPL570
3815	gdsGDS2635	gdsGPL570	disease.state	ductal control	invasive ductal carcinoma	GDS2635	1	0.533224	up	-107.424	0.339874	http://eh3.uc.edu/GenomicsPortals/analyzeExp_tl.jsp?exp=gdsGDS2635&db=gdsGPL570
3820	gdsGDS2635	gdsGPL570	disease.state	invasive lobular carcinoma	lobular control	GDS2635	1	0.534331	up	-80.5821	0.514295	http://eh3.uc.edu/GenomicsPortals/analyzeExp_tl.jsp?exp=gdsGDS2635&db=gdsGPL570
4355	gdsGDS507	gdsGPL97	disease.state	normal	RCC	GDS507	1	0.540442	down	NA	NA	http://eh3.uc.edu/GenomicsPortals/analyzeExp_tl.jsp?exp=gdsGDS507&db=gdsGPL97
124	gdsGDS2736	gdsGPL96	disease.state	leiomyosarcoma	well-differentiated liposarcoma	GDS2736	1	0.544553	up	0.0490711	0.571168	http://eh3.uc.edu/GenomicsPortals/analyzeExp_tl.jsp?exp=gdsGDS2736&db=gdsGPL96
6290	gdsGDS3345	gdsGPL8300	disease.state	bipolar disorder	schizophrenia	GDS3345	0	0.545001	up	-0.0198636	0.353904	http://eh3.uc.edu/GenomicsPortals/analyzeExp_tl.jsp?exp=gdsGDS3345&db=gdsGPL8300
116	gdsGDS2736	gdsGPL96	disease.state	fibrosarcoma	synovial sarcoma	GDS2736	1	0.545576	up	0.081011	0.535343	http://eh3.uc.edu/GenomicsPortals/analyzeExp_tl.jsp?exp=gdsGDS2736&db=gdsGPL96
6304	gdsGDS3475	gdsGPL97	disease.state	control	LGMD2A	GDS3475	0	0.546351	down	NA	NA	http://eh3.uc.edu/GenomicsPortals/analyzeExp_tl.jsp?exp=gdsGDS3475&db=gdsGPL97
104	gdsGDS2736	gdsGPL96	disease.state	dedifferentiated liposarcoma	malignant fibrous histiocytoma	GDS2736	1	0.548183	down	-0.0212254	0.535524	http://eh3.uc.edu/GenomicsPortals/analyzeExp_tl.jsp?exp=gdsGDS2736&db=gdsGPL96
7681	gdsGDS3085	gdsGPL4274	disease.state	gram-negative sepsis	gram-positive sepsis	GDS3085	0	0.548261	up	NA	NA	http://eh3.uc.edu/GenomicsPortals/analyzeExp_tl.jsp?exp=gdsGDS3085&db=gdsGPL4274
4154	gdsGDS2855	gdsGPL97	disease.state	Becker muscular dystrophy	Duchenne muscular dystrophy	GDS2855	0	0.549673	up	NA	NA	http://eh3.uc.edu/GenomicsPortals/analyzeExp_tl.jsp?exp=gdsGDS2855&db=gdsGPL97
3288	gdsGDS358	gdsGPL91	disease.state	borderline tuberculoid leprosy	lepromatous leprosy	GDS358	0	0.549931	up	-0.61113	0.529763	http://eh3.uc.edu/GenomicsPortals/analyzeExp_tl.jsp?exp=gdsGDS358&db=gdsGPL91
1089	gdsGDS810	gdsGPL96	disease.state	control	severe AD	GDS810	0	0.55058	down	-0.076651	0.212667	http://eh3.uc.edu/GenomicsPortals/analyzeExp_tl.jsp?exp=gdsGDS810&db=gdsGPL96
640	gdsGDS1956	gdsGPL96	disease.state	Calpain 3 mutation	normal	GDS1956	0	0.551138	up	-0.389661	0.0788467	http://eh3.uc.edu/GenomicsPortals/analyzeExp_tl.jsp?exp=gdsGDS1956&db=gdsGPL96
5602	gdsGDS3516	gdsGPL570	disease.state	diffuse large B-cell lymphoma	normal memory B-cells	GDS3516	1	0.552027	down	-0.0201406	0.250138	http://eh3.uc.edu/GenomicsPortals/analyzeExp_tl.jsp?exp=gdsGDS3516&db=gdsGPL570
190	gdsGDS2519	gdsGPL96	disease.state	healthy control	neurodegenerative disease control	GDS2519	0	0.553797	up	-0.0358291	0.423363	http://eh3.uc.edu/GenomicsPortals/analyzeExp_tl.jsp?exp=gdsGDS2519&db=gdsGPL96
7678	gdsGDS3085	gdsGPL4274	disease.state	control	gram-negative sepsis	GDS3085	0	0.556167	up	NA	NA	http://eh3.uc.edu/GenomicsPortals/analyzeExp_tl.jsp?exp=gdsGDS3085&db=gdsGPL4274
503	gdsGDS2201	gdsGPL96	disease.state	conventional colorectal carcinoma	serrated colerectal carcinoma	GDS2201	1	0.556929	down	-0.159223	0.380096	http://eh3.uc.edu/GenomicsPortals/analyzeExp_tl.jsp?exp=gdsGDS2201&db=gdsGPL96
3810	gdsGDS2697	gdsGPL570	disease.state	normal	teratozoospermia	GDS2697	0	0.559503	down	-0.444874	0.0135736	http://eh3.uc.edu/GenomicsPortals/analyzeExp_tl.jsp?exp=gdsGDS2697&db=gdsGPL570
7678	gdsGDS3085	gdsGPL4274	disease.state	control	gram-negative sepsis	GDS3085	0	0.560587	down	NA	NA	http://eh3.uc.edu/GenomicsPortals/analyzeExp_tl.jsp?exp=gdsGDS3085&db=gdsGPL4274
894	gdsGDS1362	gdsGPL96	disease.state	ischemic cardiomyopathy	non-ischemic cardiomyopathy	GDS1362	0	0.561864	up	-0.0354136	0.0386233	http://eh3.uc.edu/GenomicsPortals/analyzeExp_tl.jsp?exp=gdsGDS1362&db=gdsGPL96
895	gdsGDS1362	gdsGPL96	disease.state	non-failing heart	non-ischemic cardiomyopathy	GDS1362	0	0.564136	up	0.0753435	0.0474217	http://eh3.uc.edu/GenomicsPortals/analyzeExp_tl.jsp?exp=gdsGDS1362&db=gdsGPL96
7682	gdsGDS3085	gdsGPL4274	disease.state	gram-negative sepsis	mixed sepsis	GDS3085	0	0.568009	up	NA	NA	http://eh3.uc.edu/GenomicsPortals/analyzeExp_tl.jsp?exp=gdsGDS3085&db=gdsGPL4274
170	gdsGDS2617	gdsGPL96	disease.state	non-tumorigenic cancer cell	tumorigenic cancer cell	GDS2617	1	0.568259	down	0.330827	0.371616	http://eh3.uc.edu/GenomicsPortals/analyzeExp_tl.jsp?exp=gdsGDS2617&db=gdsGPL96
4503	gdsGDS670	gdsGPL80	disease.state	AAT deficiency-related emphysema	normal	GDS670	0	0.568958	up	NA	NA	http://eh3.uc.edu/GenomicsPortals/analyzeExp_tl.jsp?exp=gdsGDS670&db=gdsGPL80
52	gdsGDS2771	gdsGPL96	disease.state	no cancer	suspect cancer	GDS2771	1	0.571661	up	-0.273892	0.00609895	http://eh3.uc.edu/GenomicsPortals/analyzeExp_tl.jsp?exp=gdsGDS2771&db=gdsGPL96
144	gdsGDS2736	gdsGPL96	disease.state	myxoid liposarcoma	well-differentiated liposarcoma	GDS2736	1	0.572813	up	-0.130194	0.219941	http://eh3.uc.edu/GenomicsPortals/analyzeExp_tl.jsp?exp=gdsGDS2736&db=gdsGPL96
3997	gdsGDS2118	gdsGPL570	disease.state	refractory anemia	refractory anemia with excess blasts	GDS2118	1	0.579017	down	-0.00410295	0.295511	http://eh3.uc.edu/GenomicsPortals/analyzeExp_tl.jsp?exp=gdsGDS2118&db=gdsGPL570
193	gdsGDS2518	gdsGPL96	disease.state	lesional	uninvolved	GDS2518	0	0.579507	up	-0.332621	0.0298232	http://eh3.uc.edu/GenomicsPortals/analyzeExp_tl.jsp?exp=gdsGDS2518&db=gdsGPL96
4152	gdsGDS2855	gdsGPL97	disease.state	amyotophic lateral sclerosis	spastic paraplegia	GDS2855	0	0.581565	up	NA	NA	http://eh3.uc.edu/GenomicsPortals/analyzeExp_tl.jsp?exp=gdsGDS2855&db=gdsGPL97
893	gdsGDS1362	gdsGPL96	disease.state	ischemic cardiomyopathy	non-failing heart	GDS1362	0	0.583746	up	-0.110757	0.0580294	http://eh3.uc.edu/GenomicsPortals/analyzeExp_tl.jsp?exp=gdsGDS1362&db=gdsGPL96
117	gdsGDS2736	gdsGPL96	disease.state	fibrosarcoma	well-differentiated liposarcoma	GDS2736	1	0.584062	down	-0.0271276	0.21836	http://eh3.uc.edu/GenomicsPortals/analyzeExp_tl.jsp?exp=gdsGDS2736&db=gdsGPL96
171	gdsGDS2617	gdsGPL96	disease.state	normal	tumorigenic cancer cell	GDS2617	1	0.584576	down	0.590949	0.31058	http://eh3.uc.edu/GenomicsPortals/analyzeExp_tl.jsp?exp=gdsGDS2617&db=gdsGPL96
6289	gdsGDS3345	gdsGPL8300	disease.state	bipolar disorder	depression	GDS3345	0	0.586899	up	0.112682	0.235701	http://eh3.uc.edu/GenomicsPortals/analyzeExp_tl.jsp?exp=gdsGDS3345&db=gdsGPL8300
508	gdsGDS2191	gdsGPL96	disease.state	bipolar disorder	control	GDS2191	0	0.587351	down	0.105875	0.167836	http://eh3.uc.edu/GenomicsPortals/analyzeExp_tl.jsp?exp=gdsGDS2191&db=gdsGPL96
5611	gdsGDS3516	gdsGPL570	disease.state	follicular lymphoma	normal plasma cells	GDS3516	1	0.587886	up	-0.12166	0.173233	http://eh3.uc.edu/GenomicsPortals/analyzeExp_tl.jsp?exp=gdsGDS3516&db=gdsGPL570
623	gdsGDS1956	gdsGPL96	disease.state	amyotophic lateral sclerosis	normal	GDS1956	0	0.587905	down	-0.463433	0.0814438	http://eh3.uc.edu/GenomicsPortals/analyzeExp_tl.jsp?exp=gdsGDS1956&db=gdsGPL96
629	gdsGDS1956	gdsGPL96	disease.state	Becker muscular dystrophy	fascioscapulohumeral muscular dystrophy	GDS1956	0	0.589564	down	0.449661	0.0746575	http://eh3.uc.edu/GenomicsPortals/analyzeExp_tl.jsp?exp=gdsGDS1956&db=gdsGPL96
145	gdsGDS2736	gdsGPL96	disease.state	synovial sarcoma	well-differentiated liposarcoma	GDS2736	1	0.591428	up	-0.108139	0.106124	http://eh3.uc.edu/GenomicsPortals/analyzeExp_tl.jsp?exp=gdsGDS2736&db=gdsGPL96
669	gdsGDS1956	gdsGPL96	disease.state	normal	spastic paraplegia	GDS1956	0	0.59162	up	0.296094	0.293532	http://eh3.uc.edu/GenomicsPortals/analyzeExp_tl.jsp?exp=gdsGDS1956&db=gdsGPL96
1244	gdsGDS2126	gdsGPL91	disease.state	normal donor	rheumatoid arthritis	GDS2126	0	0.592295	down	4.85333	0.512964	http://eh3.uc.edu/GenomicsPortals/analyzeExp_tl.jsp?exp=gdsGDS2126&db=gdsGPL91
638	gdsGDS1956	gdsGPL96	disease.state	Calpain 3 mutation	FKRP mutation	GDS1956	0	0.592768	up	-0.499841	0.152717	http://eh3.uc.edu/GenomicsPortals/analyzeExp_tl.jsp?exp=gdsGDS1956&db=gdsGPL96
4345	gdsGDS1258	gdsGPL97	disease.state	SCD steady state	SCD with acute chest syndrome	GDS1258	0	0.594112	up	NA	NA	http://eh3.uc.edu/GenomicsPortals/analyzeExp_tl.jsp?exp=gdsGDS1258&db=gdsGPL97
618	gdsGDS1956	gdsGPL96	disease.state	amyotophic lateral sclerosis	dysferlin mutation	GDS1956	0	0.594192	up	-0.36565	0.0180829	http://eh3.uc.edu/GenomicsPortals/analyzeExp_tl.jsp?exp=gdsGDS1956&db=gdsGPL96
512	gdsGDS2153	gdsGPL96	disease.state	dermatomyositis	normal	GDS2153	0	0.594238	down	-0.332802	0.132145	http://eh3.uc.edu/GenomicsPortals/analyzeExp_tl.jsp?exp=gdsGDS2153&db=gdsGPL96
649	gdsGDS1956	gdsGPL96	disease.state	dysferlin mutation	Emery-Dreifuss muscular dystrophy	GDS1956	0	0.597752	down	0.415244	0.025852	http://eh3.uc.edu/GenomicsPortals/analyzeExp_tl.jsp?exp=gdsGDS1956&db=gdsGPL96
4168	gdsGDS2855	gdsGPL97	disease.state	Duchenne muscular dystrophy	dysferlin mutation	GDS2855	0	0.601397	down	NA	NA	http://eh3.uc.edu/GenomicsPortals/analyzeExp_tl.jsp?exp=gdsGDS2855&db=gdsGPL97
1179	gdsGDS2842	gdsGPL91	disease.state	normal	pT3	GDS2842	1	0.601791	up	-1.44827	0.0541272	http://eh3.uc.edu/GenomicsPortals/analyzeExp_tl.jsp?exp=gdsGDS2842&db=gdsGPL91
4170	gdsGDS2855	gdsGPL97	disease.state	Duchenne muscular dystrophy	FKRP mutation	GDS2855	0	0.602437	down	NA	NA	http://eh3.uc.edu/GenomicsPortals/analyzeExp_tl.jsp?exp=gdsGDS2855&db=gdsGPL97
1243	gdsGDS2126	gdsGPL91	disease.state	normal donor	osteoarthritis	GDS2126	0	0.603832	down	3.81	0.280697	http://eh3.uc.edu/GenomicsPortals/analyzeExp_tl.jsp?exp=gdsGDS2126&db=gdsGPL91
901	gdsGDS1331	gdsGPL96	disease.state	normal	symptomatic	GDS1331	0	0.603867	up	-0.0164077	0.596817	http://eh3.uc.edu/GenomicsPortals/analyzeExp_tl.jsp?exp=gdsGDS1331&db=gdsGPL96
4184	gdsGDS2855	gdsGPL97	disease.state	FKRP mutation	normal	GDS2855	0	0.609769	up	NA	NA	http://eh3.uc.edu/GenomicsPortals/analyzeExp_tl.jsp?exp=gdsGDS2855&db=gdsGPL97
4854	gdsGDS610	gdsGPL93	disease.state	Duchenne muscular dystrophy	normal	GDS610	0	0.610472	up	NA	NA	http://eh3.uc.edu/GenomicsPortals/analyzeExp_tl.jsp?exp=gdsGDS610&db=gdsGPL93
1092	gdsGDS810	gdsGPL96	disease.state	moderate AD	severe AD	GDS810	0	0.611068	up	0.0281986	0.208873	http://eh3.uc.edu/GenomicsPortals/analyzeExp_tl.jsp?exp=gdsGDS810&db=gdsGPL96
4169	gdsGDS2855	gdsGPL97	disease.state	Duchenne muscular dystrophy	Emery-Dreifuss muscular dystrophy	GDS2855	0	0.612551	up	NA	NA	http://eh3.uc.edu/GenomicsPortals/analyzeExp_tl.jsp?exp=gdsGDS2855&db=gdsGPL97
4145	gdsGDS2855	gdsGPL97	disease.state	amyotophic lateral sclerosis	Calpain 3 mutation	GDS2855	0	0.612629	down	NA	NA	http://eh3.uc.edu/GenomicsPortals/analyzeExp_tl.jsp?exp=gdsGDS2855&db=gdsGPL97
6289	gdsGDS3345	gdsGPL8300	disease.state	bipolar disorder	depression	GDS3345	0	0.612822	down	0.112682	0.235701	http://eh3.uc.edu/GenomicsPortals/analyzeExp_tl.jsp?exp=gdsGDS3345&db=gdsGPL8300
118	gdsGDS2736	gdsGPL96	disease.state	leiomyosarcoma	lipoma	GDS2736	1	0.61367	down	0.13201	0.424755	http://eh3.uc.edu/GenomicsPortals/analyzeExp_tl.jsp?exp=gdsGDS2736&db=gdsGPL96
3239	gdsGDS531	gdsGPL91	disease.state	with bone lytic lesion	without bone lytic lesion	GDS531	0	0.616185	up	-0.052968	0.109366	http://eh3.uc.edu/GenomicsPortals/analyzeExp_tl.jsp?exp=gdsGDS531&db=gdsGPL91
4182	gdsGDS2855	gdsGPL97	disease.state	Emery-Dreifuss muscular dystrophy	spastic paraplegia	GDS2855	0	0.617016	up	NA	NA	http://eh3.uc.edu/GenomicsPortals/analyzeExp_tl.jsp?exp=gdsGDS2855&db=gdsGPL97
7681	gdsGDS3085	gdsGPL4274	disease.state	gram-negative sepsis	gram-positive sepsis	GDS3085	0	0.617786	down	NA	NA	http://eh3.uc.edu/GenomicsPortals/analyzeExp_tl.jsp?exp=gdsGDS3085&db=gdsGPL4274
614	gdsGDS1956	gdsGPL96	disease.state	acute quadriplegic myopathy	spastic paraplegia	GDS1956	0	0.619257	up	-0.564323	0.153427	http://eh3.uc.edu/GenomicsPortals/analyzeExp_tl.jsp?exp=gdsGDS1956&db=gdsGPL96
1212	gdsGDS2520	gdsGPL91	disease.state	head and neck squamous carcinoma	normal	GDS2520	1	0.620175	up	-0.0575516	0.446308	http://eh3.uc.edu/GenomicsPortals/analyzeExp_tl.jsp?exp=gdsGDS2520&db=gdsGPL91
129	gdsGDS2736	gdsGPL96	disease.state	lipoma	synovial sarcoma	GDS2736	1	0.620431	down	0.0251993	0.107109	http://eh3.uc.edu/GenomicsPortals/analyzeExp_tl.jsp?exp=gdsGDS2736&db=gdsGPL96
4954	gdsGDS1332	gdsGPL1449	disease.state	normal	presymptomatic	GDS1332	0	0.623574	up	-0.346214	0.000277203	http://eh3.uc.edu/GenomicsPortals/analyzeExp_tl.jsp?exp=gdsGDS1332&db=gdsGPL1449
5608	gdsGDS3516	gdsGPL570	disease.state	follicular lymphoma	normal centrocytes	GDS3516	1	0.623634	up	-0.080815	0.361169	http://eh3.uc.edu/GenomicsPortals/analyzeExp_tl.jsp?exp=gdsGDS3516&db=gdsGPL570
900	gdsGDS1331	gdsGPL96	disease.state	normal	presymptomatic	GDS1331	0	0.625145	up	0.334571	0.324448	http://eh3.uc.edu/GenomicsPortals/analyzeExp_tl.jsp?exp=gdsGDS1331&db=gdsGPL96
658	gdsGDS1956	gdsGPL96	disease.state	Emery-Dreifuss muscular dystrophy	normal	GDS1956	0	0.625353	down	-0.513027	0.0668744	http://eh3.uc.edu/GenomicsPortals/analyzeExp_tl.jsp?exp=gdsGDS1956&db=gdsGPL96
631	gdsGDS1956	gdsGPL96	disease.state	Becker muscular dystrophy	juvenile dermatomyositis	GDS1956	0	0.626313	down	0.800392	0.0273597	http://eh3.uc.edu/GenomicsPortals/analyzeExp_tl.jsp?exp=gdsGDS1956&db=gdsGPL96
967	gdsGDS1257	gdsGPL96	disease.state	SCD steady state	SCD with acute chest syndrome	GDS1257	0	0.6282	up	-0.039119	0.505385	http://eh3.uc.edu/GenomicsPortals/analyzeExp_tl.jsp?exp=gdsGDS1257&db=gdsGPL96
7705	gdsGDS2447	gdsGPL1426	disease.state	control	nicotine dependence	GDS2447	0	0.628311	down	0.00738889	0.872457	http://eh3.uc.edu/GenomicsPortals/analyzeExp_tl.jsp?exp=gdsGDS2447&db=gdsGPL1426
962	gdsGDS1282	gdsGPL96	disease.state	clear cell sarcoma of the kidney	control	GDS1282	1	0.628663	up	-0.174923	0.344485	http://eh3.uc.edu/GenomicsPortals/analyzeExp_tl.jsp?exp=gdsGDS1282&db=gdsGPL96
1415	gdsGDS1112	gdsGPL91	disease.state	glaucoma	normal	GDS1112	0	0.628759	up	-0.279256	0.470992	http://eh3.uc.edu/GenomicsPortals/analyzeExp_tl.jsp?exp=gdsGDS1112&db=gdsGPL91
123	gdsGDS2736	gdsGPL96	disease.state	leiomyosarcoma	synovial sarcoma	GDS2736	1	0.628767	down	0.15721	0.351119	http://eh3.uc.edu/GenomicsPortals/analyzeExp_tl.jsp?exp=gdsGDS2736&db=gdsGPL96
1021	gdsGDS1064	gdsGPL96	disease.state	AML with inversion	APL with translocation	GDS1064	0	0.629286	down	0.266341	0.333362	http://eh3.uc.edu/GenomicsPortals/analyzeExp_tl.jsp?exp=gdsGDS1064&db=gdsGPL96
6275	gdsGDS3681	gdsGPL8300	disease.state	control	type 2 diabetes	GDS3681	0	0.629655	up	0.055875	0.306173	http://eh3.uc.edu/GenomicsPortals/analyzeExp_tl.jsp?exp=gdsGDS3681&db=gdsGPL8300
6287	gdsGDS3347	gdsGPL8300	disease.state	control	type 2 diabetes	GDS3347	0	0.629655	up	0.055875	0.306173	http://eh3.uc.edu/GenomicsPortals/analyzeExp_tl.jsp?exp=gdsGDS3347&db=gdsGPL8300
5619	gdsGDS3516	gdsGPL570	disease.state	normal centroblasts	normal centrocytes	GDS3516	1	0.630379	down	-0.0762175	0.26995	http://eh3.uc.edu/GenomicsPortals/analyzeExp_tl.jsp?exp=gdsGDS3516&db=gdsGPL570
902	gdsGDS1331	gdsGPL96	disease.state	presymptomatic	symptomatic	GDS1331	0	0.633579	up	-0.350979	0.24399	http://eh3.uc.edu/GenomicsPortals/analyzeExp_tl.jsp?exp=gdsGDS1331&db=gdsGPL96
4755	gdsGDS609	gdsGPL92	disease.state	Duchenne muscular dystrophy	normal	GDS609	0	0.634655	up	NA	NA	http://eh3.uc.edu/GenomicsPortals/analyzeExp_tl.jsp?exp=gdsGDS609&db=gdsGPL92
4143	gdsGDS2855	gdsGPL97	disease.state	acute quadriplegic myopathy	spastic paraplegia	GDS2855	0	0.634717	down	NA	NA	http://eh3.uc.edu/GenomicsPortals/analyzeExp_tl.jsp?exp=gdsGDS2855&db=gdsGPL97
614	gdsGDS1956	gdsGPL96	disease.state	acute quadriplegic myopathy	spastic paraplegia	GDS1956	0	0.636076	down	-0.564323	0.153427	http://eh3.uc.edu/GenomicsPortals/analyzeExp_tl.jsp?exp=gdsGDS1956&db=gdsGPL96
1046	gdsGDS999	gdsGPL96	disease.state	acute rejection	no rejection	GDS999	0	0.63658	up	-0.118577	0.52113	http://eh3.uc.edu/GenomicsPortals/analyzeExp_tl.jsp?exp=gdsGDS999&db=gdsGPL96
4181	gdsGDS2855	gdsGPL97	disease.state	Emery-Dreifuss muscular dystrophy	normal	GDS2855	0	0.638199	up	NA	NA	http://eh3.uc.edu/GenomicsPortals/analyzeExp_tl.jsp?exp=gdsGDS2855&db=gdsGPL97
119	gdsGDS2736	gdsGPL96	disease.state	leiomyosarcoma	malignant fibrous histiocytoma	GDS2736	1	0.639676	up	0.31791	0.382191	http://eh3.uc.edu/GenomicsPortals/analyzeExp_tl.jsp?exp=gdsGDS2736&db=gdsGPL96
5552	gdsGDS3668	gdsGPL570	disease.state	control	heterozygous FH	GDS3668	0	0.641077	up	0.211671	0.314785	http://eh3.uc.edu/GenomicsPortals/analyzeExp_tl.jsp?exp=gdsGDS3668&db=gdsGPL570
4166	gdsGDS2855	gdsGPL97	disease.state	Calpain 3 mutation	normal	GDS2855	0	0.64183	up	NA	NA	http://eh3.uc.edu/GenomicsPortals/analyzeExp_tl.jsp?exp=gdsGDS2855&db=gdsGPL97
5550	gdsGDS3669	gdsGPL570	disease.state	control	homozygous FH	GDS3669	0	0.642419	down	0.00175184	0.339076	http://eh3.uc.edu/GenomicsPortals/analyzeExp_tl.jsp?exp=gdsGDS3669&db=gdsGPL570
137	gdsGDS2736	gdsGPL96	disease.state	malignant peripheral nerve sheath tumor	myxoid liposarcoma	GDS2736	1	0.646417	down	-0.452397	0.250246	http://eh3.uc.edu/GenomicsPortals/analyzeExp_tl.jsp?exp=gdsGDS2736&db=gdsGPL96
4593	gdsGDS2342	gdsGPL201	disease.state	chronic-phase CML	normal	GDS2342	0	0.646501	down	-0.170611	0.0115659	http://eh3.uc.edu/GenomicsPortals/analyzeExp_tl.jsp?exp=gdsGDS2342&db=gdsGPL201
111	gdsGDS2736	gdsGPL96	disease.state	fibrosarcoma	lipoma	GDS2736	1	0.64756	up	0.0558117	0.158075	http://eh3.uc.edu/GenomicsPortals/analyzeExp_tl.jsp?exp=gdsGDS2736&db=gdsGPL96
4103	gdsGDS1439	gdsGPL570	disease.state	benign	primary	GDS1439	1	0.647932	down	-0.212593	0.436008	http://eh3.uc.edu/GenomicsPortals/analyzeExp_tl.jsp?exp=gdsGDS1439&db=gdsGPL570
3810	gdsGDS2697	gdsGPL570	disease.state	normal	teratozoospermia	GDS2697	0	0.648172	up	-0.444874	0.0135736	http://eh3.uc.edu/GenomicsPortals/analyzeExp_tl.jsp?exp=gdsGDS2697&db=gdsGPL570
5008	gdsGDS1235	gdsGPL2011	disease.state	B-ALL	B-ALL with MLL/AF4	GDS1235	0	0.648948	down	NA	NA	http://eh3.uc.edu/GenomicsPortals/analyzeExp_tl.jsp?exp=gdsGDS1235&db=gdsGPL2011
644	gdsGDS1956	gdsGPL96	disease.state	Duchenne muscular dystrophy	fascioscapulohumeral muscular dystrophy	GDS1956	0	0.648953	up	0.0669421	0.434455	http://eh3.uc.edu/GenomicsPortals/analyzeExp_tl.jsp?exp=gdsGDS1956&db=gdsGPL96
1450	gdsGDS971	gdsGPL91	disease.state	alveolar rhabdomyosarcoma	embryonal rhabdomyosarcoma	GDS971	1	0.652893	up	856.774	0.637106	http://eh3.uc.edu/GenomicsPortals/analyzeExp_tl.jsp?exp=gdsGDS971&db=gdsGPL91
143	gdsGDS2736	gdsGPL96	disease.state	myxoid liposarcoma	synovial sarcoma	GDS2736	1	0.653738	down	-0.0220552	0.51749	http://eh3.uc.edu/GenomicsPortals/analyzeExp_tl.jsp?exp=gdsGDS2736&db=gdsGPL96
4154	gdsGDS2855	gdsGPL97	disease.state	Becker muscular dystrophy	Duchenne muscular dystrophy	GDS2855	0	0.654606	down	NA	NA	http://eh3.uc.edu/GenomicsPortals/analyzeExp_tl.jsp?exp=gdsGDS2855&db=gdsGPL97
624	gdsGDS1956	gdsGPL96	disease.state	amyotophic lateral sclerosis	spastic paraplegia	GDS1956	0	0.65463	up	-0.16734	0.294014	http://eh3.uc.edu/GenomicsPortals/analyzeExp_tl.jsp?exp=gdsGDS1956&db=gdsGPL96
4157	gdsGDS2855	gdsGPL97	disease.state	Becker muscular dystrophy	FKRP mutation	GDS2855	0	0.656107	down	NA	NA	http://eh3.uc.edu/GenomicsPortals/analyzeExp_tl.jsp?exp=gdsGDS2855&db=gdsGPL97
110	gdsGDS2736	gdsGPL96	disease.state	fibrosarcoma	leiomyosarcoma	GDS2736	1	0.656864	up	-0.0761987	0.323188	http://eh3.uc.edu/GenomicsPortals/analyzeExp_tl.jsp?exp=gdsGDS2736&db=gdsGPL96
110	gdsGDS2736	gdsGPL96	disease.state	fibrosarcoma	leiomyosarcoma	GDS2736	1	0.657133	down	-0.0761987	0.323188	http://eh3.uc.edu/GenomicsPortals/analyzeExp_tl.jsp?exp=gdsGDS2736&db=gdsGPL96
5632	gdsGDS3516	gdsGPL570	disease.state	normal naive B-cells	T-cell rich B-cell lymphoma	GDS3516	1	0.657316	up	0.0606408	0.470825	http://eh3.uc.edu/GenomicsPortals/analyzeExp_tl.jsp?exp=gdsGDS3516&db=gdsGPL570
1244	gdsGDS2126	gdsGPL91	disease.state	normal donor	rheumatoid arthritis	GDS2126	0	0.664418	up	4.85333	0.512964	http://eh3.uc.edu/GenomicsPortals/analyzeExp_tl.jsp?exp=gdsGDS2126&db=gdsGPL91
125	gdsGDS2736	gdsGPL96	disease.state	lipoma	malignant fibrous histiocytoma	GDS2736	1	0.667599	up	0.185899	0.284332	http://eh3.uc.edu/GenomicsPortals/analyzeExp_tl.jsp?exp=gdsGDS2736&db=gdsGPL96
4172	gdsGDS2855	gdsGPL97	disease.state	Duchenne muscular dystrophy	normal	GDS2855	0	0.671416	up	NA	NA	http://eh3.uc.edu/GenomicsPortals/analyzeExp_tl.jsp?exp=gdsGDS2855&db=gdsGPL97
3998	gdsGDS2118	gdsGPL570	disease.state	refractory anemia	refractory anemia with ringed sideroblasts	GDS2118	1	0.672818	up	-0.0182696	0.280838	http://eh3.uc.edu/GenomicsPortals/analyzeExp_tl.jsp?exp=gdsGDS2118&db=gdsGPL570
108	gdsGDS2736	gdsGPL96	disease.state	dedifferentiated liposarcoma	synovial sarcoma	GDS2736	1	0.673565	down	-0.181925	0.180451	http://eh3.uc.edu/GenomicsPortals/analyzeExp_tl.jsp?exp=gdsGDS2736&db=gdsGPL96
5739	gdsGDS3467	gdsGPL570	disease.state	control	preeclampsia	GDS3467	0	0.675941	up	1.31429	0.505697	http://eh3.uc.edu/GenomicsPortals/analyzeExp_tl.jsp?exp=gdsGDS3467&db=gdsGPL570
1012	gdsGDS1064	gdsGPL96	disease.state	acute monoblastic/moncytic leukemia	AML with maturation	GDS1064	0	0.676081	down	-0.0226313	0.243638	http://eh3.uc.edu/GenomicsPortals/analyzeExp_tl.jsp?exp=gdsGDS1064&db=gdsGPL96
877	gdsGDS1390	gdsGPL96	disease.state	androgen-dependent prostate cancer	androgen-independent prostate cancer	GDS1390	1	0.678681	down	-0.103907	0.265007	http://eh3.uc.edu/GenomicsPortals/analyzeExp_tl.jsp?exp=gdsGDS1390&db=gdsGPL96
3999	gdsGDS2118	gdsGPL570	disease.state	refractory anemia with excess blasts	refractory anemia with ringed sideroblasts	GDS2118	1	0.68312	up	-0.0141667	0.332829	http://eh3.uc.edu/GenomicsPortals/analyzeExp_tl.jsp?exp=gdsGDS2118&db=gdsGPL570
1248	gdsGDS2048	gdsGPL91	disease.state	acute rotavirus infection	healthy	GDS2048	0	0.68328	down	0.0713277	0.268002	http://eh3.uc.edu/GenomicsPortals/analyzeExp_tl.jsp?exp=gdsGDS2048&db=gdsGPL91
617	gdsGDS1956	gdsGPL96	disease.state	amyotophic lateral sclerosis	Duchenne muscular dystrophy	GDS1956	0	0.684474	down	-0.24556	0.158276	http://eh3.uc.edu/GenomicsPortals/analyzeExp_tl.jsp?exp=gdsGDS1956&db=gdsGPL96
509	gdsGDS2190	gdsGPL96	disease.state	bipolar disorder	control	GDS2190	0	0.688941	down	0.0312651	0.366591	http://eh3.uc.edu/GenomicsPortals/analyzeExp_tl.jsp?exp=gdsGDS2190&db=gdsGPL96
654	gdsGDS1956	gdsGPL96	disease.state	dysferlin mutation	spastic paraplegia	GDS1956	0	0.689291	up	0.19831	0.260791	http://eh3.uc.edu/GenomicsPortals/analyzeExp_tl.jsp?exp=gdsGDS1956&db=gdsGPL96
656	gdsGDS1956	gdsGPL96	disease.state	Emery-Dreifuss muscular dystrophy	FKRP mutation	GDS1956	0	0.689296	up	-0.623208	0.033614	http://eh3.uc.edu/GenomicsPortals/analyzeExp_tl.jsp?exp=gdsGDS1956&db=gdsGPL96
615	gdsGDS1956	gdsGPL96	disease.state	amyotophic lateral sclerosis	Becker muscular dystrophy	GDS1956	0	0.689464	down	-0.628279	0.0419653	http://eh3.uc.edu/GenomicsPortals/analyzeExp_tl.jsp?exp=gdsGDS1956&db=gdsGPL96
4175	gdsGDS2855	gdsGPL97	disease.state	dysferlin mutation	FKRP mutation	GDS2855	0	0.691114	up	NA	NA	http://eh3.uc.edu/GenomicsPortals/analyzeExp_tl.jsp?exp=gdsGDS2855&db=gdsGPL97
104	gdsGDS2736	gdsGPL96	disease.state	dedifferentiated liposarcoma	malignant fibrous histiocytoma	GDS2736	1	0.694054	up	-0.0212254	0.535524	http://eh3.uc.edu/GenomicsPortals/analyzeExp_tl.jsp?exp=gdsGDS2736&db=gdsGPL96
116	gdsGDS2736	gdsGPL96	disease.state	fibrosarcoma	synovial sarcoma	GDS2736	1	0.694199	down	0.081011	0.535343	http://eh3.uc.edu/GenomicsPortals/analyzeExp_tl.jsp?exp=gdsGDS2736&db=gdsGPL96
5553	gdsGDS3668	gdsGPL570	disease.state	control	homozygous FH	GDS3668	0	0.697225	up	0.0660014	0.0844344	http://eh3.uc.edu/GenomicsPortals/analyzeExp_tl.jsp?exp=gdsGDS3668&db=gdsGPL570
3817	gdsGDS2635	gdsGPL570	disease.state	ductal control	lobular control	GDS2635	1	0.699069	down	-15.7293	0.712534	http://eh3.uc.edu/GenomicsPortals/analyzeExp_tl.jsp?exp=gdsGDS2635&db=gdsGPL570
1010	gdsGDS1064	gdsGPL96	disease.state	acute monoblastic/moncytic leukemia	acute myelomonocytic leukemia	GDS1064	0	0.699917	down	0.0508218	0.481357	http://eh3.uc.edu/GenomicsPortals/analyzeExp_tl.jsp?exp=gdsGDS1064&db=gdsGPL96
6094	gdsGDS3115	gdsGPL96	disease.state	control	ischemic heart failure	GDS3115	0	0.699954	up	-0.0749167	0.385831	http://eh3.uc.edu/GenomicsPortals/analyzeExp_tl.jsp?exp=gdsGDS3115&db=gdsGPL96
5998	gdsGDS3233	gdsGPL96	disease.state	cervical cancer cell line	normal	GDS3233	1	0.702884	up	-1.31674	5.81876e-05	http://eh3.uc.edu/GenomicsPortals/analyzeExp_tl.jsp?exp=gdsGDS3233&db=gdsGPL96
4186	gdsGDS2855	gdsGPL97	disease.state	juvenile dermatomyositis	normal	GDS2855	0	0.711796	down	NA	NA	http://eh3.uc.edu/GenomicsPortals/analyzeExp_tl.jsp?exp=gdsGDS2855&db=gdsGPL97
142	gdsGDS2736	gdsGPL96	disease.state	myxofibrosarcoma	well-differentiated liposarcoma	GDS2736	1	0.715097	up	-0.193628	0.223961	http://eh3.uc.edu/GenomicsPortals/analyzeExp_tl.jsp?exp=gdsGDS2736&db=gdsGPL96
1023	gdsGDS1064	gdsGPL96	disease.state	AML with maturation	APL with translocation	GDS1064	0	0.715304	down	0.0136705	0.314623	http://eh3.uc.edu/GenomicsPortals/analyzeExp_tl.jsp?exp=gdsGDS1064&db=gdsGPL96
4188	gdsGDS2855	gdsGPL97	disease.state	normal	spastic paraplegia	GDS2855	0	0.719177	up	NA	NA	http://eh3.uc.edu/GenomicsPortals/analyzeExp_tl.jsp?exp=gdsGDS2855&db=gdsGPL97
5552	gdsGDS3668	gdsGPL570	disease.state	control	heterozygous FH	GDS3668	0	0.720875	down	0.211671	0.314785	http://eh3.uc.edu/GenomicsPortals/analyzeExp_tl.jsp?exp=gdsGDS3668&db=gdsGPL570
5585	gdsGDS3516	gdsGPL570	disease.state	Burkitt lymphoma	normal memory B-cells	GDS3516	1	0.724729	down	0.0737362	0.0590262	http://eh3.uc.edu/GenomicsPortals/analyzeExp_tl.jsp?exp=gdsGDS3516&db=gdsGPL570
641	gdsGDS1956	gdsGPL96	disease.state	Calpain 3 mutation	spastic paraplegia	GDS1956	0	0.725812	up	-0.0935675	0.549714	http://eh3.uc.edu/GenomicsPortals/analyzeExp_tl.jsp?exp=gdsGDS1956&db=gdsGPL96
4513	gdsGDS412	gdsGPL80	disease.state	control	sporadic ALS	GDS412	0	0.731738	up	-0.941315	0.303131	http://eh3.uc.edu/GenomicsPortals/analyzeExp_tl.jsp?exp=gdsGDS412&db=gdsGPL80
6288	gdsGDS3345	gdsGPL8300	disease.state	bipolar disorder	control	GDS3345	0	0.732345	down	0.0300197	0.184963	http://eh3.uc.edu/GenomicsPortals/analyzeExp_tl.jsp?exp=gdsGDS3345&db=gdsGPL8300
1129	gdsGDS505	gdsGPL96	disease.state	normal	RCC	GDS505	1	0.735061	down	-0.0119444	0.386917	http://eh3.uc.edu/GenomicsPortals/analyzeExp_tl.jsp?exp=gdsGDS505&db=gdsGPL96
5967	gdsGDS3417	gdsGPL96	disease.state	control	short duration	GDS3417	0	0.738034	down	0.762413	0.156683	http://eh3.uc.edu/GenomicsPortals/analyzeExp_tl.jsp?exp=gdsGDS3417&db=gdsGPL96
4343	gdsGDS1258	gdsGPL97	disease.state	normal	SCD steady state	GDS1258	0	0.740458	up	NA	NA	http://eh3.uc.edu/GenomicsPortals/analyzeExp_tl.jsp?exp=gdsGDS1258&db=gdsGPL97
656	gdsGDS1956	gdsGPL96	disease.state	Emery-Dreifuss muscular dystrophy	FKRP mutation	GDS1956	0	0.744593	down	-0.623208	0.033614	http://eh3.uc.edu/GenomicsPortals/analyzeExp_tl.jsp?exp=gdsGDS1956&db=gdsGPL96
4138	gdsGDS2855	gdsGPL97	disease.state	acute quadriplegic myopathy	dysferlin mutation	GDS2855	0	0.745621	down	NA	NA	http://eh3.uc.edu/GenomicsPortals/analyzeExp_tl.jsp?exp=gdsGDS2855&db=gdsGPL97
578	gdsGDS2045	gdsGPL96	disease.state	DCIS	IDC	GDS2045	1	0.746736	down	0.0665714	0.595631	http://eh3.uc.edu/GenomicsPortals/analyzeExp_tl.jsp?exp=gdsGDS2045&db=gdsGPL96
795	gdsGDS1615	gdsGPL96	disease.state	Crohn's disease	ulcerative colitis	GDS1615	0	0.747538	down	0.123577	0.201639	http://eh3.uc.edu/GenomicsPortals/analyzeExp_tl.jsp?exp=gdsGDS1615&db=gdsGPL96
6293	gdsGDS3345	gdsGPL8300	disease.state	depression	schizophrenia	GDS3345	0	0.747687	up	-0.132545	0.307247	http://eh3.uc.edu/GenomicsPortals/analyzeExp_tl.jsp?exp=gdsGDS3345&db=gdsGPL8300
1092	gdsGDS810	gdsGPL96	disease.state	moderate AD	severe AD	GDS810	0	0.749001	down	0.0281986	0.208873	http://eh3.uc.edu/GenomicsPortals/analyzeExp_tl.jsp?exp=gdsGDS810&db=gdsGPL96
966	gdsGDS1257	gdsGPL96	disease.state	normal	SCD with acute chest syndrome	GDS1257	0	0.749056	down	-0.102719	0.511923	http://eh3.uc.edu/GenomicsPortals/analyzeExp_tl.jsp?exp=gdsGDS1257&db=gdsGPL96
4954	gdsGDS1332	gdsGPL1449	disease.state	normal	presymptomatic	GDS1332	0	0.750154	down	-0.346214	0.000277203	http://eh3.uc.edu/GenomicsPortals/analyzeExp_tl.jsp?exp=gdsGDS1332&db=gdsGPL1449
905	gdsGDS1329	gdsGPL96	disease.state	basal tumor	luminal tumor	GDS1329	1	0.750701	up	-0.707134	8.39191e-05	http://eh3.uc.edu/GenomicsPortals/analyzeExp_tl.jsp?exp=gdsGDS1329&db=gdsGPL96
114	gdsGDS2736	gdsGPL96	disease.state	fibrosarcoma	myxofibrosarcoma	GDS2736	1	0.750786	up	0.166501	0.316488	http://eh3.uc.edu/GenomicsPortals/analyzeExp_tl.jsp?exp=gdsGDS2736&db=gdsGPL96
5968	gdsGDS3417	gdsGPL96	disease.state	long duration	short duration	GDS3417	0	0.751047	up	0.143016	0.427052	http://eh3.uc.edu/GenomicsPortals/analyzeExp_tl.jsp?exp=gdsGDS3417&db=gdsGPL96
4150	gdsGDS2855	gdsGPL97	disease.state	amyotophic lateral sclerosis	juvenile dermatomyositis	GDS2855	0	0.751161	up	NA	NA	http://eh3.uc.edu/GenomicsPortals/analyzeExp_tl.jsp?exp=gdsGDS2855&db=gdsGPL97
1016	gdsGDS1064	gdsGPL96	disease.state	acute myelomonocytic leukemia	AML with maturation	GDS1064	0	0.752043	up	-0.0734532	0.27274	http://eh3.uc.edu/GenomicsPortals/analyzeExp_tl.jsp?exp=gdsGDS1064&db=gdsGPL96
5605	gdsGDS3516	gdsGPL570	disease.state	diffuse large B-cell lymphoma	T-cell rich B-cell lymphoma	GDS3516	1	0.752851	down	0.0172886	0.347126	http://eh3.uc.edu/GenomicsPortals/analyzeExp_tl.jsp?exp=gdsGDS3516&db=gdsGPL570
1022	gdsGDS1064	gdsGPL96	disease.state	AML with maturation	AML without maturation	GDS1064	0	0.753102	up	-0.397343	0.255928	http://eh3.uc.edu/GenomicsPortals/analyzeExp_tl.jsp?exp=gdsGDS1064&db=gdsGPL96
126	gdsGDS2736	gdsGPL96	disease.state	lipoma	malignant peripheral nerve sheath tumor	GDS2736	1	0.753666	up	0.499652	0.18257	http://eh3.uc.edu/GenomicsPortals/analyzeExp_tl.jsp?exp=gdsGDS2736&db=gdsGPL96
4140	gdsGDS2855	gdsGPL97	disease.state	acute quadriplegic myopathy	FKRP mutation	GDS2855	0	0.754135	down	NA	NA	http://eh3.uc.edu/GenomicsPortals/analyzeExp_tl.jsp?exp=gdsGDS2855&db=gdsGPL97
3922	gdsGDS2432	gdsGPL570	disease.state	control	pituitary adenoma predisposition	GDS2432	1	0.754462	down	-0.315153	0.500644	http://eh3.uc.edu/GenomicsPortals/analyzeExp_tl.jsp?exp=gdsGDS2432&db=gdsGPL570
1264	gdsGDS1726	gdsGPL91	disease.state	control	HIVE	GDS1726	0	0.754472	up	0.189401	0.219416	http://eh3.uc.edu/GenomicsPortals/analyzeExp_tl.jsp?exp=gdsGDS1726&db=gdsGPL91
4160	gdsGDS2855	gdsGPL97	disease.state	Becker muscular dystrophy	spastic paraplegia	GDS2855	0	0.755178	up	NA	NA	http://eh3.uc.edu/GenomicsPortals/analyzeExp_tl.jsp?exp=gdsGDS2855&db=gdsGPL97
502	gdsGDS2205	gdsGPL96	disease.state	dilated cardiomyopathy	non-failing	GDS2205	0	0.755286	up	NA	NA	http://eh3.uc.edu/GenomicsPortals/analyzeExp_tl.jsp?exp=gdsGDS2205&db=gdsGPL96
1247	gdsGDS2048	gdsGPL91	disease.state	acute rotavirus infection	convalescence phase	GDS2048	0	0.757038	down	-0.0575894	0.663205	http://eh3.uc.edu/GenomicsPortals/analyzeExp_tl.jsp?exp=gdsGDS2048&db=gdsGPL91
5615	gdsGDS3516	gdsGPL570	disease.state	nodular lymphocyte-predominant Hodgkin lymphoma	normal memory B-cells	GDS3516	1	0.758989	down	0.0357224	0.360137	http://eh3.uc.edu/GenomicsPortals/analyzeExp_tl.jsp?exp=gdsGDS3516&db=gdsGPL570
5863	gdsGDS3104	gdsGPL570	disease.state	control	insulin-resistant polycystic ovary syndrome	GDS3104	0	0.760984	down	0.0252289	0.193383	http://eh3.uc.edu/GenomicsPortals/analyzeExp_tl.jsp?exp=gdsGDS3104&db=gdsGPL570
1019	gdsGDS1064	gdsGPL96	disease.state	AML with inversion	AML with maturation	GDS1064	0	0.761062	up	0.252671	0.406575	http://eh3.uc.edu/GenomicsPortals/analyzeExp_tl.jsp?exp=gdsGDS1064&db=gdsGPL96
114	gdsGDS2736	gdsGPL96	disease.state	fibrosarcoma	myxofibrosarcoma	GDS2736	1	0.761901	down	0.166501	0.316488	http://eh3.uc.edu/GenomicsPortals/analyzeExp_tl.jsp?exp=gdsGDS2736&db=gdsGPL96
659	gdsGDS1956	gdsGPL96	disease.state	Emery-Dreifuss muscular dystrophy	spastic paraplegia	GDS1956	0	0.764123	up	-0.216934	0.249318	http://eh3.uc.edu/GenomicsPortals/analyzeExp_tl.jsp?exp=gdsGDS1956&db=gdsGPL96
504	gdsGDS2200	gdsGPL96	disease.state	actinic keratosis	normal	GDS2200	1	0.766481	up	0.172676	0.236146	http://eh3.uc.edu/GenomicsPortals/analyzeExp_tl.jsp?exp=gdsGDS2200&db=gdsGPL96
900	gdsGDS1331	gdsGPL96	disease.state	normal	presymptomatic	GDS1331	0	0.769239	down	0.334571	0.324448	http://eh3.uc.edu/GenomicsPortals/analyzeExp_tl.jsp?exp=gdsGDS1331&db=gdsGPL96
4512	gdsGDS504	gdsGPL80	disease.state	normal	pulmonary arterial hypertension	GDS504	0	0.769842	up	-0.341975	0.453647	http://eh3.uc.edu/GenomicsPortals/analyzeExp_tl.jsp?exp=gdsGDS504&db=gdsGPL80
4355	gdsGDS507	gdsGPL97	disease.state	normal	RCC	GDS507	1	0.770829	up	NA	NA	http://eh3.uc.edu/GenomicsPortals/analyzeExp_tl.jsp?exp=gdsGDS507&db=gdsGPL97
4180	gdsGDS2855	gdsGPL97	disease.state	Emery-Dreifuss muscular dystrophy	juvenile dermatomyositis	GDS2855	0	0.774303	up	NA	NA	http://eh3.uc.edu/GenomicsPortals/analyzeExp_tl.jsp?exp=gdsGDS2855&db=gdsGPL97
963	gdsGDS1282	gdsGPL96	disease.state	clear cell sarcoma of the kidney	Wilms' tumor	GDS1282	1	0.775347	up	-0.316375	0.13856	http://eh3.uc.edu/GenomicsPortals/analyzeExp_tl.jsp?exp=gdsGDS1282&db=gdsGPL96
643	gdsGDS1956	gdsGPL96	disease.state	Duchenne muscular dystrophy	Emery-Dreifuss muscular dystrophy	GDS1956	0	0.775772	up	0.295154	0.218262	http://eh3.uc.edu/GenomicsPortals/analyzeExp_tl.jsp?exp=gdsGDS1956&db=gdsGPL96
1087	gdsGDS810	gdsGPL96	disease.state	control	incipient AD	GDS810	0	0.776595	down	-0.0312154	0.349424	http://eh3.uc.edu/GenomicsPortals/analyzeExp_tl.jsp?exp=gdsGDS810&db=gdsGPL96
4162	gdsGDS2855	gdsGPL97	disease.state	Calpain 3 mutation	dysferlin mutation	GDS2855	0	0.777613	down	NA	NA	http://eh3.uc.edu/GenomicsPortals/analyzeExp_tl.jsp?exp=gdsGDS2855&db=gdsGPL97
1160	gdsGDS289	gdsGPL96	disease.state	chronic obstructive pulmonary disease	control	GDS289	0	0.779107	up	-0.0594158	0.613125	http://eh3.uc.edu/GenomicsPortals/analyzeExp_tl.jsp?exp=gdsGDS289&db=gdsGPL96
191	gdsGDS2519	gdsGPL96	disease.state	healthy control	Parkinson's disease	GDS2519	0	0.781416	down	-0.2446	0.131571	http://eh3.uc.edu/GenomicsPortals/analyzeExp_tl.jsp?exp=gdsGDS2519&db=gdsGPL96
5561	gdsGDS3615	gdsGPL570	disease.state	convalescence	exacerbation	GDS3615	0	0.783136	up	0.0278532	0.421908	http://eh3.uc.edu/GenomicsPortals/analyzeExp_tl.jsp?exp=gdsGDS3615&db=gdsGPL570
5634	gdsGDS3501	gdsGPL570	disease.state	metachronous metastasis	synchronous metastasis	GDS3501	1	0.784457	up	0.220231	0.415762	http://eh3.uc.edu/GenomicsPortals/analyzeExp_tl.jsp?exp=gdsGDS3501&db=gdsGPL570
5004	gdsGDS2080	gdsGPL1708	disease.state	late onset preeclampsia	normal	GDS2080	0	0.785315	up	0.0103	0.52043	http://eh3.uc.edu/GenomicsPortals/analyzeExp_tl.jsp?exp=gdsGDS2080&db=gdsGPL1708
876	gdsGDS1392	gdsGPL96	disease.state	myelodysplastic syndrome	normal	GDS1392	0	0.786093	down	0.0698122	0.562458	http://eh3.uc.edu/GenomicsPortals/analyzeExp_tl.jsp?exp=gdsGDS1392&db=gdsGPL96
3230	gdsGDS563	gdsGPL91	disease.state	Duchenne muscular dystrophy	normal	GDS563	0	0.787724	up	-0.0333598	0.0985611	http://eh3.uc.edu/GenomicsPortals/analyzeExp_tl.jsp?exp=gdsGDS563&db=gdsGPL91
3816	gdsGDS2635	gdsGPL570	disease.state	ductal control	invasive lobular carcinoma	GDS2635	1	0.788482	down	64.8529	0.485698	http://eh3.uc.edu/GenomicsPortals/analyzeExp_tl.jsp?exp=gdsGDS2635&db=gdsGPL570
623	gdsGDS1956	gdsGPL96	disease.state	amyotophic lateral sclerosis	normal	GDS1956	0	0.790165	up	-0.463433	0.0814438	http://eh3.uc.edu/GenomicsPortals/analyzeExp_tl.jsp?exp=gdsGDS1956&db=gdsGPL96
144	gdsGDS2736	gdsGPL96	disease.state	myxoid liposarcoma	well-differentiated liposarcoma	GDS2736	1	0.790733	down	-0.130194	0.219941	http://eh3.uc.edu/GenomicsPortals/analyzeExp_tl.jsp?exp=gdsGDS2736&db=gdsGPL96
1180	gdsGDS2842	gdsGPL91	disease.state	pT1	pT2	GDS2842	1	0.790745	down	-0.0777789	0.474029	http://eh3.uc.edu/GenomicsPortals/analyzeExp_tl.jsp?exp=gdsGDS2842&db=gdsGPL91
1011	gdsGDS1064	gdsGPL96	disease.state	acute monoblastic/moncytic leukemia	AML with inversion	GDS1064	0	0.792513	down	-0.275302	0.408509	http://eh3.uc.edu/GenomicsPortals/analyzeExp_tl.jsp?exp=gdsGDS1064&db=gdsGPL96
528	gdsGDS2084	gdsGPL96	disease.state	control	polycystic ovary syndrome	GDS2084	0	0.792664	up	0.0635141	0.671661	http://eh3.uc.edu/GenomicsPortals/analyzeExp_tl.jsp?exp=gdsGDS2084&db=gdsGPL96
5869	gdsGDS3060	gdsGPL570	disease.state	control	endometriosis	GDS3060	0	0.79298	up	10.9228	0.243418	http://eh3.uc.edu/GenomicsPortals/analyzeExp_tl.jsp?exp=gdsGDS3060&db=gdsGPL570
618	gdsGDS1956	gdsGPL96	disease.state	amyotophic lateral sclerosis	dysferlin mutation	GDS1956	0	0.794011	down	-0.36565	0.0180829	http://eh3.uc.edu/GenomicsPortals/analyzeExp_tl.jsp?exp=gdsGDS1956&db=gdsGPL96
6292	gdsGDS3345	gdsGPL8300	disease.state	control	schizophrenia	GDS3345	0	0.794851	up	-0.0498833	0.511587	http://eh3.uc.edu/GenomicsPortals/analyzeExp_tl.jsp?exp=gdsGDS3345&db=gdsGPL8300
1133	gdsGDS484	gdsGPL96	disease.state	leiomyoma	normal	GDS484	0	0.799773	up	0.327811	0.316112	http://eh3.uc.edu/GenomicsPortals/analyzeExp_tl.jsp?exp=gdsGDS484&db=gdsGPL96
5975	gdsGDS3292	gdsGPL96	disease.state	high-grade squamous intraepithelial lesion	normal	GDS3292	1	0.800025	up	-0.168584	0.214126	http://eh3.uc.edu/GenomicsPortals/analyzeExp_tl.jsp?exp=gdsGDS3292&db=gdsGPL96
4159	gdsGDS2855	gdsGPL97	disease.state	Becker muscular dystrophy	normal	GDS2855	0	0.800738	up	NA	NA	http://eh3.uc.edu/GenomicsPortals/analyzeExp_tl.jsp?exp=gdsGDS2855&db=gdsGPL97
1452	gdsGDS971	gdsGPL91	disease.state	embryonal rhabdomyosarcoma	Ewing's sarcoma	GDS971	1	0.804749	down	334.399	0.253553	http://eh3.uc.edu/GenomicsPortals/analyzeExp_tl.jsp?exp=gdsGDS971&db=gdsGPL91
658	gdsGDS1956	gdsGPL96	disease.state	Emery-Dreifuss muscular dystrophy	normal	GDS1956	0	0.805414	up	-0.513027	0.0668744	http://eh3.uc.edu/GenomicsPortals/analyzeExp_tl.jsp?exp=gdsGDS1956&db=gdsGPL96
3971	gdsGDS2250	gdsGPL570	disease.state	non-basal-like cancer	normal	GDS2250	1	0.806098	down	0.32231	0.323047	http://eh3.uc.edu/GenomicsPortals/analyzeExp_tl.jsp?exp=gdsGDS2250&db=gdsGPL570
135	gdsGDS2736	gdsGPL96	disease.state	malignant fibrous histiocytoma	well-differentiated liposarcoma	GDS2736	1	0.807356	down	-0.268839	0.164431	http://eh3.uc.edu/GenomicsPortals/analyzeExp_tl.jsp?exp=gdsGDS2736&db=gdsGPL96
204	gdsGDS2493	gdsGPL96	disease.state	glucorticoid resistant	glucorticoid sensitive	GDS2493	1	0.809489	down	-0.0468032	0.4082	http://eh3.uc.edu/GenomicsPortals/analyzeExp_tl.jsp?exp=gdsGDS2493&db=gdsGPL96
4134	gdsGDS2855	gdsGPL97	disease.state	acute quadriplegic myopathy	amyotophic lateral sclerosis	GDS2855	0	0.813559	down	NA	NA	http://eh3.uc.edu/GenomicsPortals/analyzeExp_tl.jsp?exp=gdsGDS2855&db=gdsGPL97
5598	gdsGDS3516	gdsGPL570	disease.state	diffuse large B-cell lymphoma	follicular lymphoma	GDS3516	1	0.814259	down	0.00116296	0.0919816	http://eh3.uc.edu/GenomicsPortals/analyzeExp_tl.jsp?exp=gdsGDS3516&db=gdsGPL570
765	gdsGDS1713	gdsGPL96	disease.state	Ewing family tumor	neuroblastoma	GDS1713	1	0.815748	down	0.0247888	0.143896	http://eh3.uc.edu/GenomicsPortals/analyzeExp_tl.jsp?exp=gdsGDS1713&db=gdsGPL96
5966	gdsGDS3417	gdsGPL96	disease.state	control	long duration	GDS3417	0	0.816555	down	0.619397	0.0917451	http://eh3.uc.edu/GenomicsPortals/analyzeExp_tl.jsp?exp=gdsGDS3417&db=gdsGPL96
605	gdsGDS1956	gdsGPL96	disease.state	acute quadriplegic myopathy	Becker muscular dystrophy	GDS1956	0	0.81829	down	-1.02526	0.0290799	http://eh3.uc.edu/GenomicsPortals/analyzeExp_tl.jsp?exp=gdsGDS1956&db=gdsGPL96
1164	gdsGDS268	gdsGPL96	disease.state	non-obese	obese	GDS268	0	0.81885	down	-0.00599289	0.748938	http://eh3.uc.edu/GenomicsPortals/analyzeExp_tl.jsp?exp=gdsGDS268&db=gdsGPL96
615	gdsGDS1956	gdsGPL96	disease.state	amyotophic lateral sclerosis	Becker muscular dystrophy	GDS1956	0	0.820403	up	-0.628279	0.0419653	http://eh3.uc.edu/GenomicsPortals/analyzeExp_tl.jsp?exp=gdsGDS1956&db=gdsGPL96
968	gdsGDS1250	gdsGPL96	disease.state	ADH with breast cancer	ADH with no breast cancer	GDS1250	1	0.820751	up	-0.23534	0.332727	http://eh3.uc.edu/GenomicsPortals/analyzeExp_tl.jsp?exp=gdsGDS1250&db=gdsGPL96
4161	gdsGDS2855	gdsGPL97	disease.state	Calpain 3 mutation	Duchenne muscular dystrophy	GDS2855	0	0.821032	up	NA	NA	http://eh3.uc.edu/GenomicsPortals/analyzeExp_tl.jsp?exp=gdsGDS2855&db=gdsGPL97
1090	gdsGDS810	gdsGPL96	disease.state	incipient AD	moderate AD	GDS810	0	0.82196	up	-0.0736342	0.397213	http://eh3.uc.edu/GenomicsPortals/analyzeExp_tl.jsp?exp=gdsGDS810&db=gdsGPL96
7679	gdsGDS3085	gdsGPL4274	disease.state	control	gram-positive sepsis	GDS3085	0	0.822045	up	NA	NA	http://eh3.uc.edu/GenomicsPortals/analyzeExp_tl.jsp?exp=gdsGDS3085&db=gdsGPL4274
7807	gdsGDS3297	gdsGPL5886	disease.state	stage IIIB	stage IIIC	GDS3297	1	0.822409	up	-0.0347211	0.857602	http://eh3.uc.edu/GenomicsPortals/analyzeExp_tl.jsp?exp=gdsGDS3297&db=gdsGPL5886
112	gdsGDS2736	gdsGPL96	disease.state	fibrosarcoma	malignant fibrous histiocytoma	GDS2736	1	0.822734	down	0.241711	0.342038	http://eh3.uc.edu/GenomicsPortals/analyzeExp_tl.jsp?exp=gdsGDS2736&db=gdsGPL96
881	gdsGDS1375	gdsGPL96	disease.state	benign nevi	malignant melanoma	GDS1375	0	0.824365	down	0.0102869	0.0345684	http://eh3.uc.edu/GenomicsPortals/analyzeExp_tl.jsp?exp=gdsGDS1375&db=gdsGPL96
1097	gdsGDS756	gdsGPL96	disease.state	metastasic tumor	primary tumor	GDS756	1	0.82536	up	-0.115428	0.23288	http://eh3.uc.edu/GenomicsPortals/analyzeExp_tl.jsp?exp=gdsGDS756&db=gdsGPL96
105	gdsGDS2736	gdsGPL96	disease.state	dedifferentiated liposarcoma	malignant peripheral nerve sheath tumor	GDS2736	1	0.826073	up	0.292527	0.260239	http://eh3.uc.edu/GenomicsPortals/analyzeExp_tl.jsp?exp=gdsGDS2736&db=gdsGPL96
130	gdsGDS2736	gdsGPL96	disease.state	lipoma	well-differentiated liposarcoma	GDS2736	1	0.827978	down	-0.0829393	0.260368	http://eh3.uc.edu/GenomicsPortals/analyzeExp_tl.jsp?exp=gdsGDS2736&db=gdsGPL96
4139	gdsGDS2855	gdsGPL97	disease.state	acute quadriplegic myopathy	Emery-Dreifuss muscular dystrophy	GDS2855	0	0.829351	down	NA	NA	http://eh3.uc.edu/GenomicsPortals/analyzeExp_tl.jsp?exp=gdsGDS2855&db=gdsGPL97
6322	gdsGDS2881	gdsGPL97	disease.state	normal	stage I cRCC	GDS2881	1	0.829896	up	NA	NA	http://eh3.uc.edu/GenomicsPortals/analyzeExp_tl.jsp?exp=gdsGDS2881&db=gdsGPL97
4236	gdsGDS2143	gdsGPL97	disease.state	normal	severe cystic fibrosis	GDS2143	0	0.832804	up	NA	NA	http://eh3.uc.edu/GenomicsPortals/analyzeExp_tl.jsp?exp=gdsGDS2143&db=gdsGPL97
128	gdsGDS2736	gdsGPL96	disease.state	lipoma	myxoid liposarcoma	GDS2736	1	0.834242	down	0.0472545	0.227686	http://eh3.uc.edu/GenomicsPortals/analyzeExp_tl.jsp?exp=gdsGDS2736&db=gdsGPL96
4183	gdsGDS2855	gdsGPL97	disease.state	FKRP mutation	juvenile dermatomyositis	GDS2855	0	0.835484	up	NA	NA	http://eh3.uc.edu/GenomicsPortals/analyzeExp_tl.jsp?exp=gdsGDS2855&db=gdsGPL97
5006	gdsGDS1263	gdsGPL2006	disease.state	no tumor relapse	tumor relapse	GDS1263	1	0.836953	up	NA	NA	http://eh3.uc.edu/GenomicsPortals/analyzeExp_tl.jsp?exp=gdsGDS1263&db=gdsGPL2006
101	gdsGDS2736	gdsGPL96	disease.state	dedifferentiated liposarcoma	fibrosarcoma	GDS2736	1	0.837146	down	-0.262936	0.218068	http://eh3.uc.edu/GenomicsPortals/analyzeExp_tl.jsp?exp=gdsGDS2736&db=gdsGPL96
6322	gdsGDS2881	gdsGPL97	disease.state	normal	stage I cRCC	GDS2881	1	0.83756	down	NA	NA	http://eh3.uc.edu/GenomicsPortals/analyzeExp_tl.jsp?exp=gdsGDS2881&db=gdsGPL97
660	gdsGDS1956	gdsGPL96	disease.state	fascioscapulohumeral muscular dystrophy	FKRP mutation	GDS1956	0	0.837598	down	-0.394996	0.0291665	http://eh3.uc.edu/GenomicsPortals/analyzeExp_tl.jsp?exp=gdsGDS1956&db=gdsGPL96
109	gdsGDS2736	gdsGPL96	disease.state	dedifferentiated liposarcoma	well-differentiated liposarcoma	GDS2736	1	0.843726	up	-0.290064	0.187296	http://eh3.uc.edu/GenomicsPortals/analyzeExp_tl.jsp?exp=gdsGDS2736&db=gdsGPL96
4137	gdsGDS2855	gdsGPL97	disease.state	acute quadriplegic myopathy	Duchenne muscular dystrophy	GDS2855	0	0.845241	down	NA	NA	http://eh3.uc.edu/GenomicsPortals/analyzeExp_tl.jsp?exp=gdsGDS2855&db=gdsGPL97
4920	gdsGDS2695	gdsGPL2700	disease.state	normal	teratozoospermia	GDS2695	0	0.848317	up	-1.9875	0.842743	http://eh3.uc.edu/GenomicsPortals/analyzeExp_tl.jsp?exp=gdsGDS2695&db=gdsGPL2700
7680	gdsGDS3085	gdsGPL4274	disease.state	control	mixed sepsis	GDS3085	0	0.852437	up	NA	NA	http://eh3.uc.edu/GenomicsPortals/analyzeExp_tl.jsp?exp=gdsGDS3085&db=gdsGPL4274
5010	gdsGDS1235	gdsGPL2011	disease.state	B-ALL with MLL/AF4	T-ALL	GDS1235	0	0.853832	down	NA	NA	http://eh3.uc.edu/GenomicsPortals/analyzeExp_tl.jsp?exp=gdsGDS1235&db=gdsGPL2011
619	gdsGDS1956	gdsGPL96	disease.state	amyotophic lateral sclerosis	Emery-Dreifuss muscular dystrophy	GDS1956	0	0.854135	up	0.0495941	0.516929	http://eh3.uc.edu/GenomicsPortals/analyzeExp_tl.jsp?exp=gdsGDS1956&db=gdsGPL96
117	gdsGDS2736	gdsGPL96	disease.state	fibrosarcoma	well-differentiated liposarcoma	GDS2736	1	0.855577	up	-0.0271276	0.21836	http://eh3.uc.edu/GenomicsPortals/analyzeExp_tl.jsp?exp=gdsGDS2736&db=gdsGPL96
4153	gdsGDS2855	gdsGPL97	disease.state	Becker muscular dystrophy	Calpain 3 mutation	GDS2855	0	0.855847	down	NA	NA	http://eh3.uc.edu/GenomicsPortals/analyzeExp_tl.jsp?exp=gdsGDS2855&db=gdsGPL97
628	gdsGDS1956	gdsGPL96	disease.state	Becker muscular dystrophy	Emery-Dreifuss muscular dystrophy	GDS1956	0	0.85606	up	0.677873	0.0537879	http://eh3.uc.edu/GenomicsPortals/analyzeExp_tl.jsp?exp=gdsGDS1956&db=gdsGPL96
139	gdsGDS2736	gdsGPL96	disease.state	malignant peripheral nerve sheath tumor	well-differentiated liposarcoma	GDS2736	1	0.856489	down	-0.582591	0.362101	http://eh3.uc.edu/GenomicsPortals/analyzeExp_tl.jsp?exp=gdsGDS2736&db=gdsGPL96
5603	gdsGDS3516	gdsGPL570	disease.state	diffuse large B-cell lymphoma	normal naive B-cells	GDS3516	1	0.856725	down	-0.0433522	0.123312	http://eh3.uc.edu/GenomicsPortals/analyzeExp_tl.jsp?exp=gdsGDS3516&db=gdsGPL570
5551	gdsGDS3669	gdsGPL570	disease.state	heterozygous FH	homozygous FH	GDS3669	0	0.857114	up	0.0432387	0.356505	http://eh3.uc.edu/GenomicsPortals/analyzeExp_tl.jsp?exp=gdsGDS3669&db=gdsGPL570
5581	gdsGDS3516	gdsGPL570	disease.state	Burkitt lymphoma	follicular lymphoma	GDS3516	1	0.857358	down	0.0950398	0.0342609	http://eh3.uc.edu/GenomicsPortals/analyzeExp_tl.jsp?exp=gdsGDS3516&db=gdsGPL570
5586	gdsGDS3516	gdsGPL570	disease.state	Burkitt lymphoma	normal naive B-cells	GDS3516	1	0.858077	down	0.0505246	0.077785	http://eh3.uc.edu/GenomicsPortals/analyzeExp_tl.jsp?exp=gdsGDS3516&db=gdsGPL570
616	gdsGDS1956	gdsGPL96	disease.state	amyotophic lateral sclerosis	Calpain 3 mutation	GDS1956	0	0.859	down	-0.0737722	0.102051	http://eh3.uc.edu/GenomicsPortals/analyzeExp_tl.jsp?exp=gdsGDS1956&db=gdsGPL96
5009	gdsGDS1235	gdsGPL2011	disease.state	B-ALL	T-ALL	GDS1235	0	0.859127	down	NA	NA	http://eh3.uc.edu/GenomicsPortals/analyzeExp_tl.jsp?exp=gdsGDS1235&db=gdsGPL2011
5579	gdsGDS3516	gdsGPL570	disease.state	Burkitt lymphoma	classical Hodgkin lymphoma	GDS3516	1	0.860212	down	0.112768	0.0294056	http://eh3.uc.edu/GenomicsPortals/analyzeExp_tl.jsp?exp=gdsGDS3516&db=gdsGPL570
607	gdsGDS1956	gdsGPL96	disease.state	acute quadriplegic myopathy	Duchenne muscular dystrophy	GDS1956	0	0.861068	down	-0.642543	0.0301362	http://eh3.uc.edu/GenomicsPortals/analyzeExp_tl.jsp?exp=gdsGDS1956&db=gdsGPL96
608	gdsGDS1956	gdsGPL96	disease.state	acute quadriplegic myopathy	dysferlin mutation	GDS1956	0	0.861221	down	-0.762633	0.0265145	http://eh3.uc.edu/GenomicsPortals/analyzeExp_tl.jsp?exp=gdsGDS1956&db=gdsGPL96
4896	gdsGDS611	gdsGPL94	disease.state	Duchenne muscular dystrophy	normal	GDS611	0	0.862472	down	NA	NA	http://eh3.uc.edu/GenomicsPortals/analyzeExp_tl.jsp?exp=gdsGDS611&db=gdsGPL94
4176	gdsGDS2855	gdsGPL97	disease.state	dysferlin mutation	juvenile dermatomyositis	GDS2855	0	0.86249	up	NA	NA	http://eh3.uc.edu/GenomicsPortals/analyzeExp_tl.jsp?exp=gdsGDS2855&db=gdsGPL97
4187	gdsGDS2855	gdsGPL97	disease.state	juvenile dermatomyositis	spastic paraplegia	GDS2855	0	0.86292	down	NA	NA	http://eh3.uc.edu/GenomicsPortals/analyzeExp_tl.jsp?exp=gdsGDS2855&db=gdsGPL97
119	gdsGDS2736	gdsGPL96	disease.state	leiomyosarcoma	malignant fibrous histiocytoma	GDS2736	1	0.863099	down	0.31791	0.382191	http://eh3.uc.edu/GenomicsPortals/analyzeExp_tl.jsp?exp=gdsGDS2736&db=gdsGPL96
7803	gdsGDS3658	gdsGPL5104	disease.state	insufficient coronary collateralization	sufficient coronary collateralization	GDS3658	0	0.864709	up	NA	NA	http://eh3.uc.edu/GenomicsPortals/analyzeExp_tl.jsp?exp=gdsGDS3658&db=gdsGPL5104
965	gdsGDS1257	gdsGPL96	disease.state	normal	SCD steady state	GDS1257	0	0.868845	down	-0.0635997	0.63811	http://eh3.uc.edu/GenomicsPortals/analyzeExp_tl.jsp?exp=gdsGDS1257&db=gdsGPL96
651	gdsGDS1956	gdsGPL96	disease.state	dysferlin mutation	FKRP mutation	GDS1956	0	0.869119	up	-0.207964	0.210309	http://eh3.uc.edu/GenomicsPortals/analyzeExp_tl.jsp?exp=gdsGDS1956&db=gdsGPL96
621	gdsGDS1956	gdsGPL96	disease.state	amyotophic lateral sclerosis	FKRP mutation	GDS1956	0	0.869363	up	-0.573613	0.0318733	http://eh3.uc.edu/GenomicsPortals/analyzeExp_tl.jsp?exp=gdsGDS1956&db=gdsGPL96
613	gdsGDS1956	gdsGPL96	disease.state	acute quadriplegic myopathy	normal	GDS1956	0	0.869852	down	-0.860416	0.0100135	http://eh3.uc.edu/GenomicsPortals/analyzeExp_tl.jsp?exp=gdsGDS1956&db=gdsGPL96
121	gdsGDS2736	gdsGPL96	disease.state	leiomyosarcoma	myxofibrosarcoma	GDS2736	1	0.871268	down	0.242699	0.301593	http://eh3.uc.edu/GenomicsPortals/analyzeExp_tl.jsp?exp=gdsGDS2736&db=gdsGPL96
4158	gdsGDS2855	gdsGPL97	disease.state	Becker muscular dystrophy	juvenile dermatomyositis	GDS2855	0	0.871334	up	NA	NA	http://eh3.uc.edu/GenomicsPortals/analyzeExp_tl.jsp?exp=gdsGDS2855&db=gdsGPL97
136	gdsGDS2736	gdsGPL96	disease.state	malignant peripheral nerve sheath tumor	myxofibrosarcoma	GDS2736	1	0.87229	down	-0.388963	0.250234	http://eh3.uc.edu/GenomicsPortals/analyzeExp_tl.jsp?exp=gdsGDS2736&db=gdsGPL96
142	gdsGDS2736	gdsGPL96	disease.state	myxofibrosarcoma	well-differentiated liposarcoma	GDS2736	1	0.872776	down	-0.193628	0.223961	http://eh3.uc.edu/GenomicsPortals/analyzeExp_tl.jsp?exp=gdsGDS2736&db=gdsGPL96
4177	gdsGDS2855	gdsGPL97	disease.state	dysferlin mutation	normal	GDS2855	0	0.873083	up	NA	NA	http://eh3.uc.edu/GenomicsPortals/analyzeExp_tl.jsp?exp=gdsGDS2855&db=gdsGPL97
4037	gdsGDS1917	gdsGPL570	disease.state	control	schizophrenia	GDS1917	0	0.873176	up	-0.0802065	0.451615	http://eh3.uc.edu/GenomicsPortals/analyzeExp_tl.jsp?exp=gdsGDS1917&db=gdsGPL570
1181	gdsGDS2842	gdsGPL91	disease.state	pT1	pT3	GDS2842	1	0.873236	up	-1.1684	0.0352634	http://eh3.uc.edu/GenomicsPortals/analyzeExp_tl.jsp?exp=gdsGDS2842&db=gdsGPL91
5912	gdsGDS3711	gdsGPL96	disease.state	asthma atopic	healthy non-atopic	GDS3711	0	0.874435	up	0.0743855	0.0156438	http://eh3.uc.edu/GenomicsPortals/analyzeExp_tl.jsp?exp=gdsGDS3711&db=gdsGPL96
5967	gdsGDS3417	gdsGPL96	disease.state	control	short duration	GDS3417	0	0.874577	up	0.762413	0.156683	http://eh3.uc.edu/GenomicsPortals/analyzeExp_tl.jsp?exp=gdsGDS3417&db=gdsGPL96
4185	gdsGDS2855	gdsGPL97	disease.state	FKRP mutation	spastic paraplegia	GDS2855	0	0.874667	up	NA	NA	http://eh3.uc.edu/GenomicsPortals/analyzeExp_tl.jsp?exp=gdsGDS2855&db=gdsGPL97
611	gdsGDS1956	gdsGPL96	disease.state	acute quadriplegic myopathy	FKRP mutation	GDS1956	0	0.87484	down	-0.970596	0.0264963	http://eh3.uc.edu/GenomicsPortals/analyzeExp_tl.jsp?exp=gdsGDS1956&db=gdsGPL96
124	gdsGDS2736	gdsGPL96	disease.state	leiomyosarcoma	well-differentiated liposarcoma	GDS2736	1	0.876194	down	0.0490711	0.571168	http://eh3.uc.edu/GenomicsPortals/analyzeExp_tl.jsp?exp=gdsGDS2736&db=gdsGPL96
631	gdsGDS1956	gdsGPL96	disease.state	Becker muscular dystrophy	juvenile dermatomyositis	GDS1956	0	0.876288	up	0.800392	0.0273597	http://eh3.uc.edu/GenomicsPortals/analyzeExp_tl.jsp?exp=gdsGDS1956&db=gdsGPL96
3969	gdsGDS2250	gdsGPL570	disease.state	basal-like cancer	non-basal-like cancer	GDS2250	1	0.876912	up	-1.72437	0.0017113	http://eh3.uc.edu/GenomicsPortals/analyzeExp_tl.jsp?exp=gdsGDS2250&db=gdsGPL570
5550	gdsGDS3669	gdsGPL570	disease.state	control	homozygous FH	GDS3669	0	0.877297	up	0.00175184	0.339076	http://eh3.uc.edu/GenomicsPortals/analyzeExp_tl.jsp?exp=gdsGDS3669&db=gdsGPL570
4193	gdsGDS2618	gdsGPL97	disease.state	non-tumorigenic cancer cell	normal	GDS2618	1	0.87914	down	NA	NA	http://eh3.uc.edu/GenomicsPortals/analyzeExp_tl.jsp?exp=gdsGDS2618&db=gdsGPL97
112	gdsGDS2736	gdsGPL96	disease.state	fibrosarcoma	malignant fibrous histiocytoma	GDS2736	1	0.880067	up	0.241711	0.342038	http://eh3.uc.edu/GenomicsPortals/analyzeExp_tl.jsp?exp=gdsGDS2736&db=gdsGPL96
630	gdsGDS1956	gdsGPL96	disease.state	Becker muscular dystrophy	FKRP mutation	GDS1956	0	0.885423	down	0.0546652	0.33914	http://eh3.uc.edu/GenomicsPortals/analyzeExp_tl.jsp?exp=gdsGDS1956&db=gdsGPL96
101	gdsGDS2736	gdsGPL96	disease.state	dedifferentiated liposarcoma	fibrosarcoma	GDS2736	1	0.886781	up	-0.262936	0.218068	http://eh3.uc.edu/GenomicsPortals/analyzeExp_tl.jsp?exp=gdsGDS2736&db=gdsGPL96
629	gdsGDS1956	gdsGPL96	disease.state	Becker muscular dystrophy	fascioscapulohumeral muscular dystrophy	GDS1956	0	0.887471	up	0.449661	0.0746575	http://eh3.uc.edu/GenomicsPortals/analyzeExp_tl.jsp?exp=gdsGDS1956&db=gdsGPL96
1017	gdsGDS1064	gdsGPL96	disease.state	acute myelomonocytic leukemia	AML without maturation	GDS1064	0	0.888483	up	-0.470796	0.259539	http://eh3.uc.edu/GenomicsPortals/analyzeExp_tl.jsp?exp=gdsGDS1064&db=gdsGPL96
5554	gdsGDS3668	gdsGPL570	disease.state	heterozygous FH	homozygous FH	GDS3668	0	0.888551	up	-0.145669	0.252691	http://eh3.uc.edu/GenomicsPortals/analyzeExp_tl.jsp?exp=gdsGDS3668&db=gdsGPL570
6098	gdsGDS3096	gdsGPL96	disease.state	inflammatory breast cancer	non-inflammatory breast cancer	GDS3096	1	0.892703	up	-0.203864	0.150221	http://eh3.uc.edu/GenomicsPortals/analyzeExp_tl.jsp?exp=gdsGDS3096&db=gdsGPL96
4236	gdsGDS2143	gdsGPL97	disease.state	normal	severe cystic fibrosis	GDS2143	0	0.893633	down	NA	NA	http://eh3.uc.edu/GenomicsPortals/analyzeExp_tl.jsp?exp=gdsGDS2143&db=gdsGPL97
796	gdsGDS1615	gdsGPL96	disease.state	normal	ulcerative colitis	GDS1615	0	0.89679	up	-0.0222528	0.411181	http://eh3.uc.edu/GenomicsPortals/analyzeExp_tl.jsp?exp=gdsGDS1615&db=gdsGPL96
1088	gdsGDS810	gdsGPL96	disease.state	control	moderate AD	GDS810	0	0.89911	up	-0.10485	0.51336	http://eh3.uc.edu/GenomicsPortals/analyzeExp_tl.jsp?exp=gdsGDS810&db=gdsGPL96
1015	gdsGDS1064	gdsGPL96	disease.state	acute myelomonocytic leukemia	AML with inversion	GDS1064	0	0.900194	up	-0.326124	0.366864	http://eh3.uc.edu/GenomicsPortals/analyzeExp_tl.jsp?exp=gdsGDS1064&db=gdsGPL96
511	gdsGDS2168	gdsGPL96	disease.state	aviremic	viremic	GDS2168	0	0.900659	up	0.0125745	0.528415	http://eh3.uc.edu/GenomicsPortals/analyzeExp_tl.jsp?exp=gdsGDS2168&db=gdsGPL96
5997	gdsGDS3233	gdsGPL96	disease.state	cervical cancer cell line	cervical cancer primary tumor	GDS3233	1	0.902747	down	0.05063	0.0212245	http://eh3.uc.edu/GenomicsPortals/analyzeExp_tl.jsp?exp=gdsGDS3233&db=gdsGPL96
5616	gdsGDS3516	gdsGPL570	disease.state	nodular lymphocyte-predominant Hodgkin lymphoma	normal naive B-cells	GDS3516	1	0.906077	down	0.0125108	0.195809	http://eh3.uc.edu/GenomicsPortals/analyzeExp_tl.jsp?exp=gdsGDS3516&db=gdsGPL570
5565	gdsGDS3580	gdsGPL570	disease.state	normal	sarcoidosis	GDS3580	0	0.90645	down	0.0111667	0.379354	http://eh3.uc.edu/GenomicsPortals/analyzeExp_tl.jsp?exp=gdsGDS3580&db=gdsGPL570
667	gdsGDS1956	gdsGPL96	disease.state	juvenile dermatomyositis	normal	GDS1956	0	0.906878	down	-0.635546	0.00747046	http://eh3.uc.edu/GenomicsPortals/analyzeExp_tl.jsp?exp=gdsGDS1956&db=gdsGPL96
131	gdsGDS2736	gdsGPL96	disease.state	malignant fibrous histiocytoma	malignant peripheral nerve sheath tumor	GDS2736	1	0.91009	up	0.313752	0.269738	http://eh3.uc.edu/GenomicsPortals/analyzeExp_tl.jsp?exp=gdsGDS2736&db=gdsGPL96
5547	gdsGDS3688	gdsGPL570	disease.state	control	obese	GDS3688	0	0.910667	down	0.011719	0.531613	http://eh3.uc.edu/GenomicsPortals/analyzeExp_tl.jsp?exp=gdsGDS3688&db=gdsGPL570
5801	gdsGDS3318	gdsGPL570	disease.state	control	sickle cell disease	GDS3318	0	0.9108	up	-0.0360595	0.274668	http://eh3.uc.edu/GenomicsPortals/analyzeExp_tl.jsp?exp=gdsGDS3318&db=gdsGPL570
1162	gdsGDS268	gdsGPL96	disease.state	morbidly obese	non-obese	GDS268	0	0.910872	up	0.0764247	0.548305	http://eh3.uc.edu/GenomicsPortals/analyzeExp_tl.jsp?exp=gdsGDS268&db=gdsGPL96
4734	gdsGDS1028	gdsGPL201	disease.state	control	SARS	GDS1028	0	0.915443	up	0.689425	0.206482	http://eh3.uc.edu/GenomicsPortals/analyzeExp_tl.jsp?exp=gdsGDS1028&db=gdsGPL201
632	gdsGDS1956	gdsGPL96	disease.state	Becker muscular dystrophy	normal	GDS1956	0	0.915946	down	0.164845	0.165824	http://eh3.uc.edu/GenomicsPortals/analyzeExp_tl.jsp?exp=gdsGDS1956&db=gdsGPL96
902	gdsGDS1331	gdsGPL96	disease.state	presymptomatic	symptomatic	GDS1331	0	0.916521	down	-0.350979	0.24399	http://eh3.uc.edu/GenomicsPortals/analyzeExp_tl.jsp?exp=gdsGDS1331&db=gdsGPL96
4178	gdsGDS2855	gdsGPL97	disease.state	dysferlin mutation	spastic paraplegia	GDS2855	0	0.917049	up	NA	NA	http://eh3.uc.edu/GenomicsPortals/analyzeExp_tl.jsp?exp=gdsGDS2855&db=gdsGPL97
626	gdsGDS1956	gdsGPL96	disease.state	Becker muscular dystrophy	Duchenne muscular dystrophy	GDS1956	0	0.917602	down	0.382719	0.147189	http://eh3.uc.edu/GenomicsPortals/analyzeExp_tl.jsp?exp=gdsGDS1956&db=gdsGPL96
192	gdsGDS2519	gdsGPL96	disease.state	neurodegenerative disease control	Parkinson's disease	GDS2519	0	0.917851	down	-0.208771	0.258033	http://eh3.uc.edu/GenomicsPortals/analyzeExp_tl.jsp?exp=gdsGDS2519&db=gdsGPL96
895	gdsGDS1362	gdsGPL96	disease.state	non-failing heart	non-ischemic cardiomyopathy	GDS1362	0	0.918227	down	0.0753435	0.0474217	http://eh3.uc.edu/GenomicsPortals/analyzeExp_tl.jsp?exp=gdsGDS1362&db=gdsGPL96
7704	gdsGDS3091	gdsGPL1262	disease.state	metastasis	no metastasis	GDS3091	1	0.918637	down	NA	NA	http://eh3.uc.edu/GenomicsPortals/analyzeExp_tl.jsp?exp=gdsGDS3091&db=gdsGPL1262
1019	gdsGDS1064	gdsGPL96	disease.state	AML with inversion	AML with maturation	GDS1064	0	0.919592	down	0.252671	0.406575	http://eh3.uc.edu/GenomicsPortals/analyzeExp_tl.jsp?exp=gdsGDS1064&db=gdsGPL96
883	gdsGDS1375	gdsGPL96	disease.state	malignant melanoma	normal	GDS1375	0	0.92305	up	-0.4997	0.0118769	http://eh3.uc.edu/GenomicsPortals/analyzeExp_tl.jsp?exp=gdsGDS1375&db=gdsGPL96
4173	gdsGDS2855	gdsGPL97	disease.state	Duchenne muscular dystrophy	spastic paraplegia	GDS2855	0	0.923425	up	NA	NA	http://eh3.uc.edu/GenomicsPortals/analyzeExp_tl.jsp?exp=gdsGDS2855&db=gdsGPL97
7683	gdsGDS3085	gdsGPL4274	disease.state	gram-positive sepsis	mixed sepsis	GDS3085	0	0.924274	up	NA	NA	http://eh3.uc.edu/GenomicsPortals/analyzeExp_tl.jsp?exp=gdsGDS3085&db=gdsGPL4274
6216	gdsGDS2880	gdsGPL96	disease.state	stage I cRCC	stage II cRCC	GDS2880	1	0.926344	up	-0.309494	0.13501	http://eh3.uc.edu/GenomicsPortals/analyzeExp_tl.jsp?exp=gdsGDS2880&db=gdsGPL96
4155	gdsGDS2855	gdsGPL97	disease.state	Becker muscular dystrophy	dysferlin mutation	GDS2855	0	0.926433	down	NA	NA	http://eh3.uc.edu/GenomicsPortals/analyzeExp_tl.jsp?exp=gdsGDS2855&db=gdsGPL97
4179	gdsGDS2855	gdsGPL97	disease.state	Emery-Dreifuss muscular dystrophy	FKRP mutation	GDS2855	0	0.927929	down	NA	NA	http://eh3.uc.edu/GenomicsPortals/analyzeExp_tl.jsp?exp=gdsGDS2855&db=gdsGPL97
1003	gdsGDS1067	gdsGPL96	disease.state	multiple myeloma	plasma cell leukemia	GDS1067	0	0.929297	up	0.00710465	0.241684	http://eh3.uc.edu/GenomicsPortals/analyzeExp_tl.jsp?exp=gdsGDS1067&db=gdsGPL96
5740	gdsGDS3463	gdsGPL570	disease.state	control	sepsis	GDS3463	0	0.929484	up	NA	NA	http://eh3.uc.edu/GenomicsPortals/analyzeExp_tl.jsp?exp=gdsGDS3463&db=gdsGPL570
4165	gdsGDS2855	gdsGPL97	disease.state	Calpain 3 mutation	juvenile dermatomyositis	GDS2855	0	0.930138	up	NA	NA	http://eh3.uc.edu/GenomicsPortals/analyzeExp_tl.jsp?exp=gdsGDS2855&db=gdsGPL97
664	gdsGDS1956	gdsGPL96	disease.state	FKRP mutation	juvenile dermatomyositis	GDS1956	0	0.931559	up	0.745726	0.00804121	http://eh3.uc.edu/GenomicsPortals/analyzeExp_tl.jsp?exp=gdsGDS1956&db=gdsGPL96
5003	gdsGDS2080	gdsGPL1708	disease.state	early onset preeclampsia	normal	GDS2080	0	0.931671	down	0.0099	0.147558	http://eh3.uc.edu/GenomicsPortals/analyzeExp_tl.jsp?exp=gdsGDS2080&db=gdsGPL1708
758	gdsGDS1780	gdsGPL96	disease.state	lymph node metastasis	primary tumor	GDS1780	1	0.932623	up	4.03333	0.320891	http://eh3.uc.edu/GenomicsPortals/analyzeExp_tl.jsp?exp=gdsGDS1780&db=gdsGPL96
649	gdsGDS1956	gdsGPL96	disease.state	dysferlin mutation	Emery-Dreifuss muscular dystrophy	GDS1956	0	0.932887	up	0.415244	0.025852	http://eh3.uc.edu/GenomicsPortals/analyzeExp_tl.jsp?exp=gdsGDS1956&db=gdsGPL96
4182	gdsGDS2855	gdsGPL97	disease.state	Emery-Dreifuss muscular dystrophy	spastic paraplegia	GDS2855	0	0.933259	down	NA	NA	http://eh3.uc.edu/GenomicsPortals/analyzeExp_tl.jsp?exp=gdsGDS2855&db=gdsGPL97
6097	gdsGDS3097	gdsGPL96	disease.state	inflammatory breast cancer	non-inflammatory breast cancer	GDS3097	1	0.934363	up	-0.243736	0.14709	http://eh3.uc.edu/GenomicsPortals/analyzeExp_tl.jsp?exp=gdsGDS3097&db=gdsGPL96
650	gdsGDS1956	gdsGPL96	disease.state	dysferlin mutation	fascioscapulohumeral muscular dystrophy	GDS1956	0	0.934388	up	0.187032	0.0500436	http://eh3.uc.edu/GenomicsPortals/analyzeExp_tl.jsp?exp=gdsGDS1956&db=gdsGPL96
503	gdsGDS2201	gdsGPL96	disease.state	conventional colorectal carcinoma	serrated colerectal carcinoma	GDS2201	1	0.934873	up	-0.159223	0.380096	http://eh3.uc.edu/GenomicsPortals/analyzeExp_tl.jsp?exp=gdsGDS2201&db=gdsGPL96
3372	gdsGDS2835	gdsGPL570	disease.state	normal	ovarian endometriosis	GDS2835	0	0.936835	down	1.18842	6.4117e-09	http://eh3.uc.edu/GenomicsPortals/analyzeExp_tl.jsp?exp=gdsGDS2835&db=gdsGPL570
4156	gdsGDS2855	gdsGPL97	disease.state	Becker muscular dystrophy	Emery-Dreifuss muscular dystrophy	GDS2855	0	0.936859	up	NA	NA	http://eh3.uc.edu/GenomicsPortals/analyzeExp_tl.jsp?exp=gdsGDS2855&db=gdsGPL97
4504	gdsGDS670	gdsGPL80	disease.state	AAT deficiency-related emphysema	usual emphysema	GDS670	0	0.937091	up	NA	NA	http://eh3.uc.edu/GenomicsPortals/analyzeExp_tl.jsp?exp=gdsGDS670&db=gdsGPL80
901	gdsGDS1331	gdsGPL96	disease.state	normal	symptomatic	GDS1331	0	0.937839	down	-0.0164077	0.596817	http://eh3.uc.edu/GenomicsPortals/analyzeExp_tl.jsp?exp=gdsGDS1331&db=gdsGPL96
6324	gdsGDS2881	gdsGPL97	disease.state	stage I cRCC	stage II cRCC	GDS2881	1	0.939262	down	NA	NA	http://eh3.uc.edu/GenomicsPortals/analyzeExp_tl.jsp?exp=gdsGDS2881&db=gdsGPL97
138	gdsGDS2736	gdsGPL96	disease.state	malignant peripheral nerve sheath tumor	synovial sarcoma	GDS2736	1	0.939308	down	-0.474452	0.286235	http://eh3.uc.edu/GenomicsPortals/analyzeExp_tl.jsp?exp=gdsGDS2736&db=gdsGPL96
5549	gdsGDS3669	gdsGPL570	disease.state	control	heterozygous FH	GDS3669	0	0.939391	down	-0.0414869	0.551478	http://eh3.uc.edu/GenomicsPortals/analyzeExp_tl.jsp?exp=gdsGDS3669&db=gdsGPL570
894	gdsGDS1362	gdsGPL96	disease.state	ischemic cardiomyopathy	non-ischemic cardiomyopathy	GDS1362	0	0.939733	down	-0.0354136	0.0386233	http://eh3.uc.edu/GenomicsPortals/analyzeExp_tl.jsp?exp=gdsGDS1362&db=gdsGPL96
7806	gdsGDS3297	gdsGPL5886	disease.state	stage IIIA	stage IIIC	GDS3297	1	0.939887	down	0.0781048	0.857403	http://eh3.uc.edu/GenomicsPortals/analyzeExp_tl.jsp?exp=gdsGDS3297&db=gdsGPL5886
4234	gdsGDS2143	gdsGPL97	disease.state	mild cystic fibrosis	normal	GDS2143	0	0.940482	up	NA	NA	http://eh3.uc.edu/GenomicsPortals/analyzeExp_tl.jsp?exp=gdsGDS2143&db=gdsGPL97
628	gdsGDS1956	gdsGPL96	disease.state	Becker muscular dystrophy	Emery-Dreifuss muscular dystrophy	GDS1956	0	0.940972	down	0.677873	0.0537879	http://eh3.uc.edu/GenomicsPortals/analyzeExp_tl.jsp?exp=gdsGDS1956&db=gdsGPL96
4135	gdsGDS2855	gdsGPL97	disease.state	acute quadriplegic myopathy	Becker muscular dystrophy	GDS2855	0	0.943456	down	NA	NA	http://eh3.uc.edu/GenomicsPortals/analyzeExp_tl.jsp?exp=gdsGDS2855&db=gdsGPL97
601	gdsGDS1971	gdsGPL96	disease.state	complicated malaria	healthy	GDS1971	0	0.943569	down	-0.128706	0.461756	http://eh3.uc.edu/GenomicsPortals/analyzeExp_tl.jsp?exp=gdsGDS1971&db=gdsGPL96
4194	gdsGDS2618	gdsGPL97	disease.state	non-tumorigenic cancer cell	tumorigenic cancer cell	GDS2618	1	0.945228	down	NA	NA	http://eh3.uc.edu/GenomicsPortals/analyzeExp_tl.jsp?exp=gdsGDS2618&db=gdsGPL97
794	gdsGDS1615	gdsGPL96	disease.state	Crohn's disease	normal	GDS1615	0	0.946294	down	0.14583	0.221587	http://eh3.uc.edu/GenomicsPortals/analyzeExp_tl.jsp?exp=gdsGDS1615&db=gdsGPL96
603	gdsGDS1971	gdsGPL96	disease.state	healthy	uncomplicated malaria	GDS1971	0	0.9469	up	0.252283	0.393358	http://eh3.uc.edu/GenomicsPortals/analyzeExp_tl.jsp?exp=gdsGDS1971&db=gdsGPL96
4907	gdsGDS2696	gdsGPL2507	disease.state	normal	teratozoospermia	GDS2696	0	0.947143	down	77.3975	0.122267	http://eh3.uc.edu/GenomicsPortals/analyzeExp_tl.jsp?exp=gdsGDS2696&db=gdsGPL2507
4167	gdsGDS2855	gdsGPL97	disease.state	Calpain 3 mutation	spastic paraplegia	GDS2855	0	0.948365	up	NA	NA	http://eh3.uc.edu/GenomicsPortals/analyzeExp_tl.jsp?exp=gdsGDS2855&db=gdsGPL97
5618	gdsGDS3516	gdsGPL570	disease.state	nodular lymphocyte-predominant Hodgkin lymphoma	T-cell rich B-cell lymphoma	GDS3516	1	0.948456	down	0.0731515	0.358498	http://eh3.uc.edu/GenomicsPortals/analyzeExp_tl.jsp?exp=gdsGDS3516&db=gdsGPL570
5599	gdsGDS3516	gdsGPL570	disease.state	diffuse large B-cell lymphoma	nodular lymphocyte-predominant Hodgkin lymphoma	GDS3516	1	0.948602	up	-0.055863	0.15165	http://eh3.uc.edu/GenomicsPortals/analyzeExp_tl.jsp?exp=gdsGDS3516&db=gdsGPL570
1023	gdsGDS1064	gdsGPL96	disease.state	AML with maturation	APL with translocation	GDS1064	0	0.949735	up	0.0136705	0.314623	http://eh3.uc.edu/GenomicsPortals/analyzeExp_tl.jsp?exp=gdsGDS1064&db=gdsGPL96
904	gdsGDS1329	gdsGPL96	disease.state	apocrine tumor	luminal tumor	GDS1329	1	0.950575	up	-0.655997	0.00281065	http://eh3.uc.edu/GenomicsPortals/analyzeExp_tl.jsp?exp=gdsGDS1329&db=gdsGPL96
1182	gdsGDS2842	gdsGPL91	disease.state	pT2	pT3	GDS2842	1	0.953329	up	-1.09062	0.0529051	http://eh3.uc.edu/GenomicsPortals/analyzeExp_tl.jsp?exp=gdsGDS2842&db=gdsGPL91
604	gdsGDS1956	gdsGPL96	disease.state	acute quadriplegic myopathy	amyotophic lateral sclerosis	GDS1956	0	0.954076	down	-0.396983	0.126745	http://eh3.uc.edu/GenomicsPortals/analyzeExp_tl.jsp?exp=gdsGDS1956&db=gdsGPL96
6333	gdsGDS3092	gdsGPL2895	disease.state	control	endometriosis	GDS3092	1	0.954746	down	88.0352	1.74643e-06	http://eh3.uc.edu/GenomicsPortals/analyzeExp_tl.jsp?exp=gdsGDS3092&db=gdsGPL2895
1163	gdsGDS268	gdsGPL96	disease.state	morbidly obese	obese	GDS268	0	0.955047	up	0.0704318	0.573777	http://eh3.uc.edu/GenomicsPortals/analyzeExp_tl.jsp?exp=gdsGDS268&db=gdsGPL96
1018	gdsGDS1064	gdsGPL96	disease.state	acute myelomonocytic leukemia	APL with translocation	GDS1064	0	0.956217	up	-0.0597827	0.500017	http://eh3.uc.edu/GenomicsPortals/analyzeExp_tl.jsp?exp=gdsGDS1064&db=gdsGPL96
4174	gdsGDS2855	gdsGPL97	disease.state	dysferlin mutation	Emery-Dreifuss muscular dystrophy	GDS2855	0	0.957892	up	NA	NA	http://eh3.uc.edu/GenomicsPortals/analyzeExp_tl.jsp?exp=gdsGDS2855&db=gdsGPL97
1245	gdsGDS2126	gdsGPL91	disease.state	osteoarthritis	rheumatoid arthritis	GDS2126	0	0.958845	up	1.04333	0.461113	http://eh3.uc.edu/GenomicsPortals/analyzeExp_tl.jsp?exp=gdsGDS2126&db=gdsGPL91
6323	gdsGDS2881	gdsGPL97	disease.state	normal	stage II cRCC	GDS2881	1	0.959214	down	NA	NA	http://eh3.uc.edu/GenomicsPortals/analyzeExp_tl.jsp?exp=gdsGDS2881&db=gdsGPL97
637	gdsGDS1956	gdsGPL96	disease.state	Calpain 3 mutation	fascioscapulohumeral muscular dystrophy	GDS1956	0	0.960682	up	-0.104846	0.100712	http://eh3.uc.edu/GenomicsPortals/analyzeExp_tl.jsp?exp=gdsGDS1956&db=gdsGPL96
609	gdsGDS1956	gdsGPL96	disease.state	acute quadriplegic myopathy	Emery-Dreifuss muscular dystrophy	GDS1956	0	0.961038	down	-0.347389	0.117306	http://eh3.uc.edu/GenomicsPortals/analyzeExp_tl.jsp?exp=gdsGDS1956&db=gdsGPL96
4181	gdsGDS2855	gdsGPL97	disease.state	Emery-Dreifuss muscular dystrophy	normal	GDS2855	0	0.961211	down	NA	NA	http://eh3.uc.edu/GenomicsPortals/analyzeExp_tl.jsp?exp=gdsGDS2855&db=gdsGPL97
7805	gdsGDS3297	gdsGPL5886	disease.state	stage IIIA	stage IIIB	GDS3297	1	0.961444	down	0.112826	0.601994	http://eh3.uc.edu/GenomicsPortals/analyzeExp_tl.jsp?exp=gdsGDS3297&db=gdsGPL5886
4955	gdsGDS1332	gdsGPL1449	disease.state	normal	symptomatic	GDS1332	0	0.961659	down	-0.089506	0.0895952	http://eh3.uc.edu/GenomicsPortals/analyzeExp_tl.jsp?exp=gdsGDS1332&db=gdsGPL1449
627	gdsGDS1956	gdsGPL96	disease.state	Becker muscular dystrophy	dysferlin mutation	GDS1956	0	0.962025	down	0.262629	0.470457	http://eh3.uc.edu/GenomicsPortals/analyzeExp_tl.jsp?exp=gdsGDS1956&db=gdsGPL96
505	gdsGDS2200	gdsGPL96	disease.state	actinic keratosis	squamous cell carcinoma	GDS2200	1	0.963061	up	0.401281	0.343336	http://eh3.uc.edu/GenomicsPortals/analyzeExp_tl.jsp?exp=gdsGDS2200&db=gdsGPL96
622	gdsGDS1956	gdsGPL96	disease.state	amyotophic lateral sclerosis	juvenile dermatomyositis	GDS1956	0	0.964098	up	0.172113	0.109915	http://eh3.uc.edu/GenomicsPortals/analyzeExp_tl.jsp?exp=gdsGDS1956&db=gdsGPL96
5628	gdsGDS3516	gdsGPL570	disease.state	normal memory B-cells	normal naive B-cells	GDS3516	1	0.964368	down	-0.0232116	0.361634	http://eh3.uc.edu/GenomicsPortals/analyzeExp_tl.jsp?exp=gdsGDS3516&db=gdsGPL570
9	gdsGDS2941	gdsGPL96	disease.state	control	Down syndrome	GDS2941	1	0.965665	up	0.149181	0.0910456	http://eh3.uc.edu/GenomicsPortals/analyzeExp_tl.jsp?exp=gdsGDS2941&db=gdsGPL96
120	gdsGDS2736	gdsGPL96	disease.state	leiomyosarcoma	malignant peripheral nerve sheath tumor	GDS2736	1	0.968176	up	0.631662	0.390902	http://eh3.uc.edu/GenomicsPortals/analyzeExp_tl.jsp?exp=gdsGDS2736&db=gdsGPL96
4235	gdsGDS2143	gdsGPL97	disease.state	mild cystic fibrosis	severe cystic fibrosis	GDS2143	0	0.968216	up	NA	NA	http://eh3.uc.edu/GenomicsPortals/analyzeExp_tl.jsp?exp=gdsGDS2143&db=gdsGPL97
662	gdsGDS1956	gdsGPL96	disease.state	fascioscapulohumeral muscular dystrophy	normal	GDS1956	0	0.969498	down	-0.284815	0.131718	http://eh3.uc.edu/GenomicsPortals/analyzeExp_tl.jsp?exp=gdsGDS1956&db=gdsGPL96
652	gdsGDS1956	gdsGPL96	disease.state	dysferlin mutation	juvenile dermatomyositis	GDS1956	0	0.969733	up	0.537763	0.018006	http://eh3.uc.edu/GenomicsPortals/analyzeExp_tl.jsp?exp=gdsGDS1956&db=gdsGPL96
1091	gdsGDS810	gdsGPL96	disease.state	incipient AD	severe AD	GDS810	0	0.971677	up	-0.0454356	0.14003	http://eh3.uc.edu/GenomicsPortals/analyzeExp_tl.jsp?exp=gdsGDS810&db=gdsGPL96
5606	gdsGDS3516	gdsGPL570	disease.state	follicular lymphoma	nodular lymphocyte-predominant Hodgkin lymphoma	GDS3516	1	0.971824	up	-0.057026	0.424719	http://eh3.uc.edu/GenomicsPortals/analyzeExp_tl.jsp?exp=gdsGDS3516&db=gdsGPL570
620	gdsGDS1956	gdsGPL96	disease.state	amyotophic lateral sclerosis	fascioscapulohumeral muscular dystrophy	GDS1956	0	0.972403	up	-0.178618	0.169697	http://eh3.uc.edu/GenomicsPortals/analyzeExp_tl.jsp?exp=gdsGDS1956&db=gdsGPL96
1002	gdsGDS1067	gdsGPL96	disease.state	monoclonal gammopathy of undetermined significance	plasma cell leukemia	GDS1067	0	0.973219	up	0.423702	0.243916	http://eh3.uc.edu/GenomicsPortals/analyzeExp_tl.jsp?exp=gdsGDS1067&db=gdsGPL96
1342	gdsGDS1388	gdsGPL91	disease.state	indolent B-CLL	progressive B-CLL	GDS1388	0	0.97333	up	-0.10266	0.226432	http://eh3.uc.edu/GenomicsPortals/analyzeExp_tl.jsp?exp=gdsGDS1388&db=gdsGPL91
1052	gdsGDS946	gdsGPL96	disease.state	familial combined hyperlipidemia	normal	GDS946	0	0.975145	up	0.0119021	0.203789	http://eh3.uc.edu/GenomicsPortals/analyzeExp_tl.jsp?exp=gdsGDS946&db=gdsGPL96
113	gdsGDS2736	gdsGPL96	disease.state	fibrosarcoma	malignant peripheral nerve sheath tumor	GDS2736	1	0.977189	up	0.555463	0.28997	http://eh3.uc.edu/GenomicsPortals/analyzeExp_tl.jsp?exp=gdsGDS2736&db=gdsGPL96
3283	gdsGDS360	gdsGPL91	disease.state	docetaxel resistant tumor	docetaxel sensitive tumor	GDS360	1	0.978249	up	-0.178302	0.344424	http://eh3.uc.edu/GenomicsPortals/analyzeExp_tl.jsp?exp=gdsGDS360&db=gdsGPL91
636	gdsGDS1956	gdsGPL96	disease.state	Calpain 3 mutation	Emery-Dreifuss muscular dystrophy	GDS1956	0	0.979042	up	0.123366	0.173915	http://eh3.uc.edu/GenomicsPortals/analyzeExp_tl.jsp?exp=gdsGDS1956&db=gdsGPL96
513	gdsGDS2142	gdsGPL96	disease.state	mild cystic fibrosis	normal	GDS2142	0	0.97985	up	0.280329	0.196171	http://eh3.uc.edu/GenomicsPortals/analyzeExp_tl.jsp?exp=gdsGDS2142&db=gdsGPL96
4171	gdsGDS2855	gdsGPL97	disease.state	Duchenne muscular dystrophy	juvenile dermatomyositis	GDS2855	0	0.979937	up	NA	NA	http://eh3.uc.edu/GenomicsPortals/analyzeExp_tl.jsp?exp=gdsGDS2855&db=gdsGPL97
4922	gdsGDS806	gdsGPL1223	disease.state	cancer recurred	disease-free	GDS806	1	0.979948	up	-0.323799	0.374752	http://eh3.uc.edu/GenomicsPortals/analyzeExp_tl.jsp?exp=gdsGDS806&db=gdsGPL1223
3371	gdsGDS2860	gdsGPL570	disease.state	aldosterone-producing adenoma	control	GDS2860	1	0.981153	up	0.167046	0.255668	http://eh3.uc.edu/GenomicsPortals/analyzeExp_tl.jsp?exp=gdsGDS2860&db=gdsGPL570
4163	gdsGDS2855	gdsGPL97	disease.state	Calpain 3 mutation	Emery-Dreifuss muscular dystrophy	GDS2855	0	0.981683	up	NA	NA	http://eh3.uc.edu/GenomicsPortals/analyzeExp_tl.jsp?exp=gdsGDS2855&db=gdsGPL97
657	gdsGDS1956	gdsGPL96	disease.state	Emery-Dreifuss muscular dystrophy	juvenile dermatomyositis	GDS1956	0	0.982188	up	0.122519	0.235439	http://eh3.uc.edu/GenomicsPortals/analyzeExp_tl.jsp?exp=gdsGDS1956&db=gdsGPL96
1343	gdsGDS1381	gdsGPL91	disease.state	carboplatin resistant tumor	carboplatin sensitive tumor	GDS1381	1	0.982658	down	0.0963607	0.125517	http://eh3.uc.edu/GenomicsPortals/analyzeExp_tl.jsp?exp=gdsGDS1381&db=gdsGPL91
911	gdsGDS1321	gdsGPL96	disease.state	adenocarcinoma	Barrett's esophagus	GDS1321	1	0.982876	up	0.0089117	0.574961	http://eh3.uc.edu/GenomicsPortals/analyzeExp_tl.jsp?exp=gdsGDS1321&db=gdsGPL96
3062	gdsGDS961	gdsGPL91	disease.state	diabetic nephropathy	normal	GDS961	0	0.986176	up	0.810251	0.16744	http://eh3.uc.edu/GenomicsPortals/analyzeExp_tl.jsp?exp=gdsGDS961&db=gdsGPL91
1089	gdsGDS810	gdsGPL96	disease.state	control	severe AD	GDS810	0	0.986182	up	-0.076651	0.212667	http://eh3.uc.edu/GenomicsPortals/analyzeExp_tl.jsp?exp=gdsGDS810&db=gdsGPL96
3918	gdsGDS2470	gdsGPL570	disease.state	neural tube defect	normal	GDS2470	0	0.987001	up	-0.0240674	0.330338	http://eh3.uc.edu/GenomicsPortals/analyzeExp_tl.jsp?exp=gdsGDS2470&db=gdsGPL570
655	gdsGDS1956	gdsGPL96	disease.state	Emery-Dreifuss muscular dystrophy	fascioscapulohumeral muscular dystrophy	GDS1956	0	0.987764	up	-0.228212	0.250965	http://eh3.uc.edu/GenomicsPortals/analyzeExp_tl.jsp?exp=gdsGDS1956&db=gdsGPL96
4132	gdsGDS651	gdsGPL570	disease.state	idiopathic dilated	normal	GDS651	0	0.988183	up	0.467841	0.0138222	http://eh3.uc.edu/GenomicsPortals/analyzeExp_tl.jsp?exp=gdsGDS651&db=gdsGPL570
515	gdsGDS2142	gdsGPL96	disease.state	normal	severe cystic fibrosis	GDS2142	0	0.989093	up	0.198453	0.407066	http://eh3.uc.edu/GenomicsPortals/analyzeExp_tl.jsp?exp=gdsGDS2142&db=gdsGPL96
4956	gdsGDS1332	gdsGPL1449	disease.state	presymptomatic	symptomatic	GDS1332	0	0.98944	down	0.256708	0.000935809	http://eh3.uc.edu/GenomicsPortals/analyzeExp_tl.jsp?exp=gdsGDS1332&db=gdsGPL1449
4013	gdsGDS2046	gdsGPL570	disease.state	DCIS	IDC	GDS2046	1	0.989535	down	0.171041	0.411453	http://eh3.uc.edu/GenomicsPortals/analyzeExp_tl.jsp?exp=gdsGDS2046&db=gdsGPL570
1001	gdsGDS1067	gdsGPL96	disease.state	monoclonal gammopathy of undetermined significance	multiple myeloma	GDS1067	0	0.98988	up	0.416598	0.280707	http://eh3.uc.edu/GenomicsPortals/analyzeExp_tl.jsp?exp=gdsGDS1067&db=gdsGPL96
639	gdsGDS1956	gdsGPL96	disease.state	Calpain 3 mutation	juvenile dermatomyositis	GDS1956	0	0.990445	up	0.245885	0.0925364	http://eh3.uc.edu/GenomicsPortals/analyzeExp_tl.jsp?exp=gdsGDS1956&db=gdsGPL96
646	gdsGDS1956	gdsGPL96	disease.state	Duchenne muscular dystrophy	juvenile dermatomyositis	GDS1956	0	0.99101	up	0.417673	0.116381	http://eh3.uc.edu/GenomicsPortals/analyzeExp_tl.jsp?exp=gdsGDS1956&db=gdsGPL96
5002	gdsGDS2080	gdsGPL1708	disease.state	early onset preeclampsia	late onset preeclampsia	GDS2080	0	0.993156	down	-0.0004	0.282219	http://eh3.uc.edu/GenomicsPortals/analyzeExp_tl.jsp?exp=gdsGDS2080&db=gdsGPL1708
606	gdsGDS1956	gdsGPL96	disease.state	acute quadriplegic myopathy	Calpain 3 mutation	GDS1956	0	0.994256	down	-0.470755	0.101677	http://eh3.uc.edu/GenomicsPortals/analyzeExp_tl.jsp?exp=gdsGDS1956&db=gdsGPL96
5832	gdsGDS3274	gdsGPL570	disease.state	chromophobe renal cell carcinoma	oncocytoma	GDS3274	1	0.994949	down	0.0217778	0.33876	http://eh3.uc.edu/GenomicsPortals/analyzeExp_tl.jsp?exp=gdsGDS3274&db=gdsGPL570
625	gdsGDS1956	gdsGPL96	disease.state	Becker muscular dystrophy	Calpain 3 mutation	GDS1956	0	0.995541	down	0.554506	0.167308	http://eh3.uc.edu/GenomicsPortals/analyzeExp_tl.jsp?exp=gdsGDS1956&db=gdsGPL96
5591	gdsGDS3516	gdsGPL570	disease.state	classical Hodgkin lymphoma	nodular lymphocyte-predominant Hodgkin lymphoma	GDS3516	1	0.996778	up	-0.0747544	0.266633	http://eh3.uc.edu/GenomicsPortals/analyzeExp_tl.jsp?exp=gdsGDS3516&db=gdsGPL570
514	gdsGDS2142	gdsGPL96	disease.state	mild cystic fibrosis	severe cystic fibrosis	GDS2142	0	0.996988	up	0.478782	0.25471	http://eh3.uc.edu/GenomicsPortals/analyzeExp_tl.jsp?exp=gdsGDS2142&db=gdsGPL96
4131	gdsGDS651	gdsGPL570	disease.state	idiopathic dilated	ischemic	GDS651	0	0.999773	up	0.15404	0.0521581	http://eh3.uc.edu/GenomicsPortals/analyzeExp_tl.jsp?exp=gdsGDS651&db=gdsGPL570
52	gdsGDS2771	gdsGPL96	disease.state	no cancer	suspect cancer	GDS2771	1	0.99988	down	-0.273892	0.00609895	http://eh3.uc.edu/GenomicsPortals/analyzeExp_tl.jsp?exp=gdsGDS2771&db=gdsGPL96
51	gdsGDS2771	gdsGPL96	disease.state	cancer	suspect cancer	GDS2771	1	0.999961	down	-0.322319	0.00393263	http://eh3.uc.edu/GenomicsPortals/analyzeExp_tl.jsp?exp=gdsGDS2771&db=gdsGPL96
